# Supplementary material for: Epigenetic reprogramming shapes the cellular landscape of schwannoma
Source: Nat Commun. 2024 Jan 12;15:476. doi: 10.1038/s41467-023-40408-5 (PMC10786948; doi:10.1038/s41467-023-40408-5)
Supplement: Supplementary file 4 — Supplementary Data 1-11 [file 41467_2023_40408_MOESM4_ESM.xlsx]

## Sheet: 1
Supplementary Data 1. Patient and vestibular schwannoma characteristics.
Sample	Methylation_subgroup	Single_cell/nuclei_sequencing_Fig1	CyTOF_Fig1	Paired_designation_Fig2	Sex	Prior_SRS	Prior_surgery	Size_cm3	Extent_resection	22q Loss	19p loss	16q loss	16p loss	13q loss	5 gain	Tumor_purity_absolute	Monocytes_EPIC	B-cells_EPIC	CD4T-cells_EPIC	NK-cells_EPIC	CD8T-cells_EPIC	Neutrophils_EPIC	Erythrocyte_progenitors
S1_1	Neural crest	-	-	Pt1_S1	F	0	0	29.4	0.94	1	0	0	0	0	0	0.470503	0.125	0	0	0	0	0	0
S1_2	Neural crest	-	-	Pt1_S2	F	0	1	13.6	0.76	1	0	0	0	0	0	0.384958	0.229	0.002	0.004	0.006	0	0	0
S10	Immune-enriched	-	-	-	F	1	0	1.27	0.83	0	0	0	0	0	0	0.297957	0.509	0.058	0.017	0.024	0	0	0
S11	Immune-enriched	IE3	-	-	M	1	0	23.1	0.88	0	0	0	0	0	0	0.304184	0.512	0.053	0.058	0.012	0.054	0	0
S12	Immune-enriched	IE4	-	-	F	1	0	7.24	0.8	0	0	0	0	0	0	0.318572	0.475	0.073	0.015	0.017	0	0	0.005
S13	Neural crest	-	-	-	F	1	0	9.65	0.98	1	1	1	1	0	0	0.481023	0.205	0	0	0	0	0	0
S14	Immune-enriched	-	-	-	M	1	0	2.01	1	0	0	0	0	0	0	0.303426	0.44	0.051	0.049	0.039	0.035	0	0.002
S15	Neural crest	-	-	-	M	0	0	1.75	0.65	0	0	0	0	0	0	0.4332	0.113	0	0	0	0	0	0
S16	Neural crest	-	-	-	M	0	0	0.67	0.19	0	0	0	0	0	0	0.502034	0.146	0	0	0	0	0	0
S17	Neural crest	NC3	-	-	F	0	0	2.11	0.92	1	0	0	0	0	0	0.406044	0.179	0.011	0.029	0.015	0	0	0
S18	Immune-enriched	-	-	-	M	0	0	28.8	0.98	0	0	0	0	0	0	0.320984	0.351	0.038	0.016	0.012	0.035	0	0
S19	Neural crest	-	-	-	M	0	0	-	-	0	0	0	0	0	0	0.394093	0.194	0.032	0.006	0.011	0	0	0
S20	Immune-enriched	-	-	-	M	0	0	-	-	0	0	0	0	0	0	0.297847	0.403	0.065	0.031	0.026	0.007	0	0
S21	Neural crest	-	-	-	F	0	0	9.15	0.98	1	0	0	0	0	0	0.382916	0.221	0.029	0.006	0.019	0	0.012	0.001
S22	Neural crest	-	-	-	M	0	0	1.41	0.91	1	0	0	0	0	0	0.416639	0.144	0.017	0	0	0	0.04	0
S23	Neural crest	-	-	-	F	0	0	-	-	1	0	0	0	0	0	0.465216	0.191	0.015	0.01	0.01	0.006	0	0
S24	Immune-enriched	-	-	-	F	0	0	19.6	0.93	0	0	0	0	0	0	0.308192	0.335	0.033	0.022	0.032	0	0	0.01
S26	Neural crest	-	-	-	M	0	0	30.4	0.9	0	1	0	0	0	0	0.466459	0.19	0.016	0	0.009	0	0	0
S27	Immune-enriched	-	-	-	F	0	0	10.5	0.94	0	0	0	0	0	0	0.293439	0.315	0.047	0.049	0.018	0.058	0	0
S28	Neural crest	-	-	-	M	0	0	-	-	1	0	0	0	0	0	0.450196	0.161	0	0.013	0	0	0	0
S29	Immune-enriched	IE5	-	-	F	0	0	11.6	-	1	1	0	0	0	0	0.298832	0.396	0.054	0.031	0.029	0.022	0	0
S3_1	Immune-enriched	-	-	Pt5_S1	F	0	0	21.7	0.48	-	-	-	-	-	-	0.304121	0.33	0.028	0.054	0.021	0.013	0	0
S3_2	Immune-enriched	-	-	Pt5_S2	F	0	1	15.5	0.65	-	-	-	-	-	-	0.315107	0.406	0.047	0.02	0.027	0	0	0.003
S30	Immune-enriched	-	-	-	M	0	0	-	-	0	0	0	0	0	0	0.472385	0.078	0.007	0	0	0	0	0
S31	Neural crest	-	-	-	F	0	0	-	-	1	1	0	0	1	1	0.389949	0.251	0.048	0.013	0.003	0	0	0
S36	Immune-enriched	-	-	-	F	0	0	17	0.95	0	0	0	0	0	0	0.368223	0.318	0.023	0.015	0.003	0	0	0
S37	Neural crest	-	-	-	M	0	0	2.41	0.75	0	0	0	0	0	0	0.358424	0.288	0.025	0.01	0.021	0	0	0
S38	Neural crest	NC4	-	-	M	0	0	-	-	1	0	0	0	0	0	0.417302	0.201	0.01	0.01	0	0	0	0.005
S39	Immune-enriched	-	-	-	M	0	0	8.84	0.98	0	0	0	0	0	0	0.432137	0.199	0	0	0	0	0	0
S40	Immune-enriched	-	-	-	F	0	0	-	-	0	0	0	0	0	0	0.335917	0.304	0.04	0.02	0.006	0.008	0	0.002
S41	Neural crest	-	-	-	M	0	0	55.6	0.99	1	0	0	0	0	0	0.346996	0.27	0.025	0.02	0.011	0	0	0.011
S42	Immune-enriched	-	-	-	F	0	0	-	-	0	0	0	0	0	0	0.498764	0.116	0.005	0	0	0	0	0
S43	Immune-enriched	-	-	-	M	0	0	30	0.98	0	0	0	0	0	0	0.291213	0.474	0.049	0.041	0.031	0.003	0	0
S44	Neural crest	-	-	-	F	0	0	0.2	0.8	1	0	0	0	0	0	0.34585	0.261	0.024	0.01	0.028	0.006	0.014	0
S45	Immune-enriched	-	-	-	M	0	0	9.91	0.91	0	0	0	0	0	0	0.50741	0.084	0	0	0	0	0	0
S46	Neural crest	-	-	-	F	0	0	0.5	0.6	1	0	0	0	0	0	0.327436	0.242	0.046	0.003	0.006	0.006	0	0
S47	Neural crest	-	-	-	M	0	0	0.95	0.45	0	0	0	0	0	0	0.4823	0.118	0	0	0	0	0	0
S48	Immune-enriched	-	-	-	F	0	0	4.18	0.82	0	0	0	0	0	0	0.424678	0.194	0	0	0	0	0	0.002
S49	Neural crest	-	-	-	M	0	0	35.8	0.99	1	0	0	0	0	0	0.319316	0.366	0.05	0.039	0.007	0	0	0.007
S50	Neural crest	-	-	-	F	0	0	0.38	0.82	1	0	0	0	0	0	0.469551	0.108	0.002	0.002	0	0	0	0
S51	Neural crest	-	-	-	F	0	0	2.85	0.89	1	0	0	0	0	0	0.397108	0.216	0.022	0.003	0.007	0	0	0
S52	Immune-enriched	-	-	-	F	0	0	3.81	0.92	0	0	0	0	0	0	0.457765	0.137	0.02	0	0	0	0	0
S53	Neural crest	-	-	-	F	0	0	14.1	0.99	0	0	0	0	0	0	0.350097	0.293	0.013	0.013	0.017	0	0	0.002
S54	Immune-enriched	-	-	-	M	0	0	22.9	0.99	0	0	0	0	0	0	0.383676	0.26	0.033	0.011	0.009	0	0	0
S55	Neural crest	-	-	-	F	0	0	3.83	0.78	0	0	0	0	0	0	0.315405	0.482	0.037	0.086	0.019	0.035	0	0
S56	Neural crest	-	-	-	F	0	0	1.57	0.96	1	0	0	0	0	0	0.421839	0.178	0.028	0.007	0.015	0	0	0
S57	Immune-enriched	-	-	-	M	0	0	5.94	0.91	0	0	0	0	0	0	0.483248	0.085	0	0.011	0	0	0	0
S58_2	Immune-enriched	-	-	-	F	0	1	10.7	0.87	0	0	0	0	0	0	0.28989	0.477	0.072	0.074	0.016	0.029	0	0
S59_2	Neural crest	-	-	-	M	0	1	15.3	0.95	1	0	0	0	0	0	0.25962	0.057	0.092	0.024	0	0.09	0.183	0
S6_1	Neural crest	-	-	Pt2_S1	F	0	0	-	-	0	0	0	0	0	0	0.428511	0.133	0	0.004	0	0	0	0.015
S6_2	Immune-enriched	-	-	Pt2_S2	F	1	1	9.65	-	0	0	0	0	0	0	0.351033	0.28	0.031	0.003	0.021	0	0	0
S60_1	Immune-enriched	-	-	Pt6_S1	F	0	0	19.1	0.89	0	0	0	0	0	0	0.302263	0.429	0.032	0.051	0.022	0.01	0.019	0.009
S60_2	Immune-enriched	-	-	Pt6_S2	F	1	1	8.28	0.99	0	0	0	0	0	0	0.354903	0.315	0.037	0.018	0.013	0	0	0
S61_1	Neural crest	-	-	Pt4_S1	M	0	0	15.8	0.65	0	0	0	0	0	0	0.299689	0.454	0.077	0.054	0.031	0	0	0.01
S61_2	Neural crest	-	-	Pt4_S2	M	0	1	11.7	0.73	-	-	-	-	-	-	0.384601	0.244	0.023	0.02	0.007	0	0	0
S61_3	Immune-enriched	-	-	Pt4_S3	M	1	1	6.14	0.96	0	0	0	0	0	0	0.339841	0.287	0.061	0.062	0.017	0.01	0	0
S62	Immune-enriched	-	-	-	F	1	1	-	-	0	0	0	0	0	0	0.314323	0.38	0.047	0.031	0.01	0.017	0	0
S63	Immune-enriched	-	-	-	F	1	1	-	-	0	0	0	0	0	0	0.319852	0.337	0.044	0.017	0.027	0	0	0
S64	Immune-enriched	-	-	-	F	1	0	-	-	1	0	0	0	0	0	0.359526	0.327	0	0	0	0	0	0
S65	Immune-enriched	-	-	-	F	1	0	1.34	0.9	0	0	0	0	0	0	0.305945	0.386	0.038	0.059	0.036	0.002	0	0
S66	Neural crest	-	-	-	M	1	0	1.85	0.94	1	0	0	0	0	0	0.398401	0.249	0.027	0.003	0.006	0	0	0
S67	Immune-enriched	-	-	-	F	1	0	4.85	0.88	0	1	0	0	0	0	0.308562	0.428	0.052	0.024	0.022	0	0	0.008
S68	Immune-enriched	-	-	-	F	1	0	4.69	1	0	0	0	0	0	0	0.372947	0.429	0.065	0.026	0.013	0	0	0
S69	Immune-enriched	-	-	-	F	1	0	0.76	1	0	0	0	0	0	0	0.377411	0.281	0.048	0	0.003	0	0	0
S9_1	Neural crest	NC2	-	Pt3_S1	F	0	0	13.5	0.88	0	0	0	0	0	0	0.408028	0.28	0.026	0.005	0.014	0	0	0.003
S9_2	Immune-enriched	-	-	Pt3_S2	F	1	1	7.55	0.78	0	0	0	0	0	0	0.315893	0.43	0.063	0.033	0.032	0	0	0
VS1	Neural crest	NC1	-	-	M	0	0	-	-	-	-	-	-	-	-	-	-	-	-	-	-	-	-
VS2	Immune-enriched	IE1	-	-	M	0	1	-	-	-	-	-	-	-	-	-	-	-	-	-	-	-	-
VS3	Immune-enriched	IE2	-	-	M	0	0	-	-	-	-	-	-	-	-	-	-	-	-	-	-	-	-
VS4	Immune-enriched	-	IE6	-	F	0	0	-	-	-	-	-	-	-	-	-	-	-	-	-	-	-	-
VS5	Neural crest	-	NC5	-	F	0	0	-	-	-	-	-	-	-	-	-	-	-	-	-	-	-	-
VS6	Neural crest	-	NC6	-	F	0	0	-	-	-	-	-	-	-	-	-	-	-	-	-	-	-	-
VS8	Immune-enriched	-	IE7	-	M	0	0	-	-	-	-	-	-	-	-	-	-	-	-	-	-	-	-
VS9	Neural crest	-	NC7	-	F	0	0	-	-	-	-	-	-	-	-	-	-	-	-	-	-	-	-
VS10	Immune-enriched	-	IE8	-	F	0	0	-	-	-	-	-	-	-	-	-	-	-	-	-	-	-	-

## Sheet: 2
Supplementary Data 2. Gene ontology terms from schwannoma methylation groups.
NCS
CCLE; Wikipathways 2016; ARCHS4 GO Terms; Two-sided Fisher’s exact test
Term	Overlap	P-value	Adjusted P-value	Old P-value	Old Adjusted P-value	Z-score	Combined Score	Genes
SNU466_CENTRAL_NERVOUS_SYSTEM	25/218	5.85862e-08	5.24932e-05	4.28636e-10	3.84058e-07	-1.75096	29.1583	SPATA9;PHLDB1;TMPRSS5;TENC1;ZCCHC17;CUX1;MPZ;RASGEF1C;ATXN7L1;MAP4;SOX6;ADAMTS9;MLIP;SECISBP2L;SND1;PARD3B;P2RX7;SDK1;PMP2;AMPH;TLN2;ASPA;ANGPTL1;CDH19;GAS7
Splicing factor NOVA regulated synpatic proteins_Mus musculus_WP1983	11/42	7.03332e-06	0.00182866	8.30615e-06	0.0012367	-2.11456	25.0889	PLCB4;CADM1;CHL1;EPB41L2;KCNMA1;ANK3;MAP4;GRIN2B;MAPK4
PodNet: protein-protein interactions in the podocyte_Mus musculus_WP2310	24/305	7.48073e-05	0.00972495	9.51304e-06	0.0012367	-2.13648	20.2979	EPAS1;NRXN1;PARVA;PRKCA;TENC1;CXXC5;ARHGAP35;VAV2;TGFBR2;TJP1;PPP3CA;SDK1;MYO1E;LRRC7;PALLD;MPZ;KCNMA1;CTNNA1;ITGAV;CTNNA3;TLN2;MET;MYH10;VCL
Integrin-mediated Cell Adhesion_Mus musculus_WP6	11/99	0.000400094	0.030916	0.000200987	0.0122664	-1.82276	14.2609	RAP1A;CAPN2;ITGA7;ITGB8;ITGAV;ITGB6;ARHGEF7;MAP2K5;VCL;MAPK4;VAV2
XPodNet - protein-protein interactions in the podocyte expanded by STRING_Mus musculus_WP2309	43/808	0.00130748	0.0679888	3.60775e-05	0.00312672	-2.12158	14.0866	INVS;NRP2;EPAS1;NRXN1;NEDD9;NEDD4L;TENC1;CXXC5;ARHGAP35;EFNB2;PPP3CA;MPZ;ABL1;CTNNA1;ITGAV;CTNNA3;RIPK1;BRD7;MPDZ;ATG7;MYH10;MAP2K5;NCOA1;PARVA;PRKCA;GRIN2B;VAV2;TGFBR2;TJP1;SDK1;MYO1E;KAT2B;ZEB2;MRAS;LRRC7;PALLD;KCNMA1;ITGA7;VIM;TLN2;ARHGEF7;MET;VCL
Integrin-mediated Cell Adhesion_Homo sapiens_WP185	11/101	0.00047563	0.030916	0.000235893	0.0122664	-1.83813	14.0633	RAP1A;CAPN2;ITGA7;ITGB8;ITGAV;ITGB6;ARHGEF7;MAP2K5;VCL;MAPK4;VAV2
PREFRONTAL CORTEX	100/2316	0.00238552	0.257636	2.34621e-13	2.5339e-11	-1.57485	9.5095	PHLDB1;DIXDC1;ZBTB20;ARID4B;FBXO21;NRCAM;MACROD2;SOX6;CEP97;SCAPER;FAM19A5;SEMA6A;ZBTB38;MTUS1;KCTD1;FRMD4A;PRKCA;GPR37L1;ANK3;TIAM2;FRMD5;DAAM1;ELMO1;PCDH10;LPL;NEDD4L;NREP;EFNB2;TSPAN5;ANKRD10;MYH10;PAG1;SRPK2;SPECC1;CADM1;GRIN2B;GFAP;TBCK;FAM163A;CNTN1;LHX6;ZNF536;FAT3;SLC26A4;CHD7;CSAD;PPP3CA;EPB41L4A;CHL1;TRIM2;RASGEF1C;NCS1;LRRTM2;TMEM108;ITGB8;CEP170;ADAMTS9;MCF2L2;NCOA1;USP47;ARHGEF12;OPA…
NEURONAL EPITHELIUM	97/2316	0.00665376	0.359303	3.34844e-12	1.80816e-10	-1.55152	7.7771	DIXDC1;ZBTB20;ARID4B;FBXO21;NRCAM;SOX6;CEP97;SCAPER;SMARCC1;GAS2L3;SEMA6A;CMC2;KCTD1;FRMD4A;PRKCA;GPR37L1;ANK3;KCTD6;TIAM2;MORF4L1;FRMD5;DAAM1;AMPH;RAI14;PCDH10;TNKS;STXBP4;USP54;NEDD4L;NREP;EFNB2;FLRT3;CALD1;TSPAN5;ANKRD10;TSPAN3;MYH10;FDFT1;SPECC1;CADM1;KLHL28;GRIN2B;GULP1;ANLN;ZNF536;FAT3;CHD7;EPB41L4A;SIPA1L1;CHL1;TRIM2;LRRTM2;ITGB8;CEP170;ADAMTS9;MCF2L2;USP47;HSBP1;TCF12;SPATS2;KIF23;ETV1;PA…
VENTRICLE	94/2316	0.0167608	0.603387	4.27082e-11	1.53749e-09	-1.63385	6.68037	APP;PHLDB1;CAB39L;RORC;DYSF;HSPB2;PTPDC1;ARHGAP35;ARHGAP42;DPF3;ITGAV;ME3;ITGB6;ADAMTS9;SH3D19;PACRG;MLIP;ARHGEF12;PPTC7;ACSL1;ZBTB38;MYOF;MTUS1;EBF1;APOA1;ETV1;ATP11A;ANK3;TGFBR2;FRMD5;PLCB4;MRAS;ADCY9;ANGPTL7;PALLD;ALDH1A2;ITGA7;TLN2;RAPGEF5;FREM1;CRYAB;ANGPTL1;GAS8;VCL;CDH19;GAS7;COLEC10;HLF;EPAS1;LPAR1;LPL;DEFB124;AKAP6;LTBP2;NDRG2;FSTL1;FBLN5;EFNB2;ABLIM1;TMEM245;INPP5A;CALD1;ABI3BP;EPB41L2;…
IES
Reactome 2016; Jensen Tissues GO Terms; Two-sided Fisher’s exact test
Term	Overlap	P-value	Adjusted P-value	Old P-value	Old Adjusted P-value	Z-score	Combined Score	Genes
Immune System_Homo sapiens_R-HSA-168256	67/1547	0.000492252	0.149264	2.41639e-07	0.000187512	-2.22376	16.9373	ITGB5;WIPF1;ITGB2;CLTC;ICAM2;PIK3CD;TNF;CTSS;DUSP10;CASP8;GRAP2;RPS6KA2;RPS6KA1;ITGB7;LRRFIP1;RAC1;HLA-DPA1;ZBP1;MEF2A;EDARADD;NUP210;IFNGR2;TAP1;PPP2R5C;RNF125;RASA2;RAPGEF1;ELMO1;IRF5;BPI;LCP2;EVL;VCL;SP100;PDE1C;LY96;DAPP1;LILRA2;FYB;CD79B;HLA-DMA;INPP5D;ADRBK1;SLAMF7;NLRP3;SLAMF6;NCKAP1L;NLRP1;ATG7;MARK3;GBP4;KLRG1;LYN;RAP1GAP2;YES1;MIB2;MYO5A;LILRB1;IL2;PSMB8;PSMB9;BST2;PTPRC;CLEC2B;NF1;HLA-…
PTK6 Regulates RHO GTPases, RAS GTPase and MAP kinases_Homo sapiens_R-HSA-8849471	5/26	0.000769401	0.149264	0.000623927	0.0663923	-2.26941	16.2714	PXN;RASA2;NF1;ELMO1;RAC1
Generation of second messenger molecules_Homo sapiens_R-HSA-202433	6/35	0.000438861	0.149264	0.000306842	0.0476218	-2.04474	15.8086	GRAP2;HLA-DPB1;LCP2;EVL;FYB;HLA-DPA1
Regulation of signaling by CBL_Homo sapiens_R-HSA-912631	4/18	0.00150049	0.194064	0.00140659	0.0992289	-2.01516	13.1025	LYN;YES1;RAPGEF1;PIK3CD
GPVI-mediated activation cascade_Homo sapiens_R-HSA-114604	7/53	0.000766457	0.149264	0.000408745	0.0528643	-1.81182	12.9975	LYN;RHOG;PIK3CD;LCP2;RAC1;IL2;PIK3CG
TCR signaling_Homo sapiens_R-HSA-202403	10/118	0.00216182	0.239653	0.000684457	0.0663923	-2.0293	12.4534	PTPRC;INPP5D;GRAP2;HLA-DPB1;LCP2;EVL;FYB;PSMB8;PSMB9;HLA-DPA1
Hemostasis_Homo sapiens_R-HSA-109582	28/552	0.00280595	0.272177	0.000131407	0.0322961	-2.09198	12.2925	DOCK4;DGKD;DOCK9;DOCK8;ITGB2;PIK3CD;JMJD1C;PIK3CG;DOCK10;INPP5D;RAC1;CD58;LYN;YES1;PRKCH;RHOG;CABLES1;ATP2B2;PPP2R5C;DGKZ;IL2;DOK2;MRVI1;LCP2;DAGLB;CD244;VCL;F2RL3
Adaptive Immune System_Homo sapiens_R-HSA-1280218	35/762	0.00451959	0.323859	0.000120328	0.0322961	-2.20672	11.9148	ITGB5;ITGB2;CLTC;ICAM2;DAPP1;PIK3CD;LILRA2;CTSS;FYB;CD79B;HLA-DMA;INPP5D;GRAP2;SLAMF7;SLAMF6;ITGB7;RAC1;ATG7;KLRG1;HLA-DPA1;LYN;RAP1GAP2;YES1;MIB2;TAP1;LILRB1;PPP2R5C;PSMB8;PSMB9;PTPRC;CLEC2B;HLA-DPB1;KLRD1;LCP2;EVL
Innate Immune System_Homo sapiens_R-HSA-168249	36/807	0.00631373	0.408288	0.000166475	0.0322961	-2.33168	11.81	PDE1C;WIPF1;ITGB2;ICAM2;LY96;PIK3CD;CTSS;DUSP10;CASP8;GRAP2;RPS6KA2;ADRBK1;RPS6KA1;NLRP3;NCKAP1L;LRRFIP1;RAC1;NLRP1;MARK3;ZBP1;LYN;MEF2A;YES1;MYO5A;PPP2R5C;IL2;PSMB8;PSMB9;RNF125;RASA2;NF1;ELMO1;BPI;KLRD1;LCP2;VCL
Blood	216/6006	5.20992e-05	0.0138899	2.69437e-17	1.71901e-14	-7.06538	69.6813	WIPF1;NUDT1;ICAM2;JMJD1C;SLA2;ELK3;RCBTB2;RASSF2;RPS6KA1;TNFSF10;LONP2;MS4A14;FAM65B;C19ORF59;RSPH6A;MBNL1;PRKCH;NUP210;ACSL1;C10ORF54;RNASE6;ACSL5;RNASE2;SRRM1;BIN2;THAP9;TRIM13;VOPP1;FAR2;LXN;GYPC;CTBP1;SH2D2A;TRANK1;ZC3HAV1;FPR2;SAMSN1;MYL12A;CD79B;C7ORF50;SEC14L1;INPP5D;SLAMF7;SSR1;SLAMF6;NCKAP1L;HIVEP2;RABGAP1L;C11ORF21;EDEM1;RAB27A;PBX2;MINA;IFFO1;FLI1;UBAC2;BST2;PARVG;ANP32B;INTS8;CDC42SE2…
Immune_system	53/1046	4.58937e-05	0.0138899	2.6053e-08	7.55538e-07	-6.9176	69.1011	SCARB1;DOCK8;ITGB2;ICAM2;PIK3CD;TNF;CTSS;PIK3CG;CASP8;GRAP2;STAB1;TNFSF10;ITGB7;CCR3;CD53;LMO2;TRAF5;IRF5;LCP2;ACPP;VCL;PTGER4;GYPC;PXN;LY96;FPR2;CORO1A;FYB;HLA-DMA;INPP5D;NLRP3;MBP;CD58;NLRP1;ATG7;SLAMF1;LYN;CCL23;SMAD3;GZMA;RAB27A;LILRB1;IL2;PSMB8;PSMB9;TJP1;BST2;CXCL10;PTPRC;NF1;HLA-DPB1;CD69;EIF2C2
T-lymphocyte	21/280	6.53129e-05	0.0138899	2.3222e-06	5.92625e-05	-4.79132	46.1707	ZBP1;WIPF1;SH2D2A;GZMA;C10ORF54;RCSD1;CHD2;CORO1A;SORL1;SRRM1;STK10;PTPRC;CASP8;BIN2;TESPA1;ARHGDIB;FAM65B;EVL;ITGB7;NLRP1;SLAMF1
Helper_T-lymphocyte	178/5270	0.00690213	0.507959	6.42421e-11	4.09865e-09	-7.39375	36.7908	DGKD;KIAA1191;WIPF1;CTNND1;NUDT1;ICAM2;JMJD1C;SLA;GIMAP6;FAIM3;GIMAP7;ELK3;FAM107B;RCBTB2;DOCK10;STK10;RGS3;RASSF2;RGS1;GRAP2;RPS6KA1;ARHGDIB;TNFSF10;LONP2;FAM65B;ZBP1;MBNL1;PRKCH;NUP210;C10ORF54;TAP1;ACSL5;DGKZ;SRRM1;DOK2;RNF125;BIN2;ELMO1;TRIM13;SIDT1;VOPP1;UTRN;SRSF7;VCL;PFKFB3;GYPC;CTBP1;ANKRD11;PXN;AK2;TRANK1;AK5;ZC3HAV1;CORO1A;SAMSN1;MYL12A;C7ORF50;SEC14L1;TESPA1;CHST12;INPP5D;SLAMF7;SSR1;M…
Monocyte	246/7640	0.012557	0.507959	1.78663e-14	3.79957e-12	-8.32452	36.4404	WIPF1;LST1;NUDT1;ICAM2;JMJD1C;SLA2;ELK3;RCBTB2;RASSF2;RPS6KA2;RPS6KA1;TNFSF10;LONP2;FAM65B;C19ORF59;MEF2A;ARL11;MBNL1;NUP210;ACSL1;C10ORF54;RNASE6;ACSL5;ANK2;RNASE2;SRRM1;BIN2;TRIM13;VOPP1;FAR2;CD101;LXN;GYPC;CTBP1;ZC3HAV1;FPR2;SAMSN1;MYL12A;CD79B;C7ORF50;SEC14L1;INPP5D;SLAMF7;SSR1;NCKAP1L;ATG7;SLAMF1;RABGAP1L;C11ORF21;YES1;FAM78A;MYO5A;RAB27A;PBX2;MINA;IFFO1;FLI1;BST2;PARVG;ANP32B;INTS8;CDC42SE2…
Dendritic_cell	186/5660	0.0170697	0.518595	1.74561e-10	9.28429e-09	-7.15853	29.1384	SCARB1;DGKD;KIAA1191;WIPF1;CTNND1;NUDT1;ICAM2;JMJD1C;SLA;SLA2;FAIM3;GIMAP7;ELK3;FAM107B;DOCK10;STK10;RASSF2;RGS1;RPS6KA1;ARHGDIB;TNFSF10;LONP2;FAM65B;MBNL1;PRKCH;NUP210;ACSL1;LMO2;C10ORF54;RNASE6;TAP1;ACSL5;RNASE2;KCTD5;DGKZ;SRRM1;RAB32;DOK2;BIN2;ELMO1;TRIM13;SIDT1;VOPP1;SRSF7;VCL;PFKFB3;LXN;GYPC;CTBP1;ANKRD11;AK2;LY96;AK5;ZC3HAV1;CORO1A;SAMSN1;MYL12A;CD79B;C7ORF50;SEC14L1;CHST12;INPP5D;SLAMF7;SS…
Blood_platelet	184/5583	0.0159235	0.507959	1.89178e-10	9.28429e-09	-6.65109	27.5353	KIAA1191;WIPF1;CTNND1;LST1;C2ORF88;NUDT1;ICAM2;SLA2;GIMAP7;DOCK10;PREX2;STK10;SAMD14;RGS3;UBASH3B;SLCO2B1;GRAP2;RPS6KA2;RPS6KA1;ARHGDIB;C19ORF59;ARL11;MBNL1;PRKCH;NUP210;ACSL1;ANKRD44;C10ORF54;TTC7B;TAP1;ACSL5;ANK2;RNASE2;DGKZ;MOB3A;RAB32;DOK2;BIN2;ELMO1;TRIM13;SIDT1;CARD16;UTRN;SRSF7;VCL;LXN;CTBP1;PSEN2;AK2;DAPP1;AK5;ZC3HAV1;CORO1A;LPP;MED12L;MYL12A;CHST12;INPP5D;PDGFD;SSR1;MBP;NCKAP1L;CCDC141;A…
Cytotoxic_T-lymphocyte	172/5212	0.0194561	0.564227	1.16371e-09	4.6403e-08	-6.82711	26.8961	DGKD;KIAA1191;WIPF1;NUDT1;ICAM2;JMJD1C;SLA;GIMAP6;FAIM3;GIMAP7;ELK3;FAM107B;DOCK10;STK10;RGS3;RASSF2;RGS1;GRAP2;RPS6KA1;ARHGDIB;TNFSF10;LONP2;FAM65B;MBNL1;PRKCH;NUP210;C10ORF54;TAP1;ACSL5;DGKZ;SRRM1;DOK2;RNF125;BIN2;ELMO1;TRIM13;SIDT1;VOPP1;SRSF7;VCL;PFKFB3;GYPC;CTBP1;ANKRD11;PXN;AK2;TRANK1;AK5;ZC3HAV1;CORO1A;SAMSN1;MYL12A;C7ORF50;SEC14L1;ATXN1;CHST12;INPP5D;SLAMF7;SSR1;MBP;SLAMF6;NCKAP1L;HIVEP2;…
b85	3/8	0.00118834	0.151632	0.00141009	0.01836	-3.23305	21.7752	SPECC1;SH2D3C;CYTIP
T-cell_chronic_lymphocytic_leukemia_cell	81/2344	0.0449	0.679883	2.73413e-05	0.000484549	-5.79048	17.9697	DOCK4;WIPF1;ITGB2;CLTC;ICAM2;JMJD1C;SLA;RCSD1;CLINT1;DOCK10;RPTOR;STK10;GRAP2;ARHGDIB;LRRFIP1;TAPT1;SUN2;ABCC1;NUP210;C10ORF54;MTUS1;TTC7B;TBC1D2B;BTN3A2;CBFA2T3;SRRM1;DOK2;BIN2;TRAF5;RAPGEF1;NUMB;ELMO1;HCLS1;LCP2;EVL;DAGLB;UTRN;GAS7;SP100;PFKFB3;GYPC;ANKRD11;PXN;MAT2B;ZC3HAV1;FAM125A;CORO1A;HDAC9;LPP;FYB;CUX1;FCHO1;TESPA1;SSR1;MBP;SLAMF6;HIVEP2;RFFL;ATG7;MARK3;RAP1GAP2;OSBPL3;PLCL2;MYO5A;ARHGAP2…
Mast_cell	10/154	0.0137168	0.507959	0.00284865	0.0330444	-4.17259	17.8968	CXCL10;PTPRC;INPP5D;NF1;LCP2;RNASE2;TNF;IL2;CCR3;KLRG1
BTO:0005453	224/7164	0.0614803	0.720842	3.76771e-11	2.73156e-09	-6.34253	17.6896	WIPF1;LST1;NUDT1;ICAM2;ZC3H12D;RASSF2;UBASH3B;RPS6KA2;RPS6KA1;FAM65B;ARL11;MBNL1;PRKCH;NUP210;ACSL1;C10ORF54;MTUS1;ACSL5;ANK2;RNASE2;SRRM1;BIN2;CD101;LXN;GYPC;CTBP1;SH2D2A;TRANK1;ZC3HAV1;FAM125A;SAMSN1;MYL12A;C7ORF50;TESPA1;INPP5D;SSR1;SLAMF6;NCKAP1L;HIVEP2;ATG7;SLAMF1;RABGAP1L;YES1;FAM78A;IQSEC3;MYO5A;RAB27A;PBX2;MINA;FLI1;PRRC2B;UBAC2;BST2;PARVG;ANP32B;INTS8;CDC42SE2;GFM1;CTSZ;CLTC;LPCAT1;RCSD1…
Leukocyte	12/203	0.0147259	0.507959	0.00237562	0.0280675	-4.18728	17.6626	NLRP12;CASP8;NAT1;KANSL1;CCRL2;HLA-DPB1;PIK3CD;BPI;ITGB7;LILRA2;CORO1A;NR3C2

## Sheet: 3
Supplementary Data 3. Differentially expressed genes from RNA-sequencing of immune-enriched (positive) vs neural crest (negative) schwannomas.
Ensembl ID	gname	baseMean	log2FoldChange	lfcSE	stat	P-value (Two-sided Wald test)	P-adj (Two-sided Wald test with Benjamini-Hochberg correction)
ENSG00000169035	KLK7	56.7997	8.5783	1.70463	5.03234	4.84522e-07	0.000299938
ENSG00000146038	DCDC2	65.1975	6.24937	1.54247	4.05152	5.08858e-05	0.00397732
ENSG00000275385	CCL18	94.5625	5.755	1.82232	3.15805	0.00158826	0.0353505
ENSG00000133063	CHIT1	56.0868	5.39154	1.21087	4.4526	8.48373e-06	0.00144177
ENSG00000224373	IGHV4-59	117.028	5.29024	1.26997	4.16564	3.10476e-05	0.00290485
ENSG00000117834	SLC5A9	94.8137	4.84803	0.97115	4.99205	5.97413e-07	0.000312903
ENSG00000138207	RBP4	74.1358	4.62074	1.37313	3.36511	0.000765139	0.0218072
ENSG00000231826	AC016735.2	62.9001	4.57586	1.47231	3.10794	0.00188397	0.0390312
ENSG00000211663	IGLV3-19	81.4183	4.48969	1.22002	3.68001	0.000233228	0.0109709
ENSG00000159307	SCUBE1	413.074	4.41238	1.25677	3.51088	0.000446628	0.0155326
ENSG00000211651	IGLV1-44	115.515	4.35644	1.32586	3.28573	0.00101717	0.0261925
ENSG00000211648	IGLV1-47	100.688	4.1024	1.21455	3.37772	0.000730889	0.0212218
ENSG00000211598	IGKV4-1	216.147	3.96086	0.994755	3.98175	6.84101e-05	0.00494726
ENSG00000105609	LILRB5	95.0688	3.63466	1.01756	3.57193	0.000354357	0.013608
ENSG00000211653	IGLV1-40	99.9006	3.53719	1.00474	3.52051	0.00043071	0.0151838
ENSG00000177675	CD163L1	332.837	3.44383	0.690269	4.98912	6.06557e-07	0.000312903
ENSG00000047617	ANO2	83.8235	3.19354	0.974319	3.27771	0.00104652	0.0266494
ENSG00000102174	PHEX	57.2475	3.18819	0.883018	3.61056	0.000305538	0.012711
ENSG00000088836	SLC4A11	530.667	3.16879	0.589543	5.375	7.6582e-08	9.1168e-05
ENSG00000211899	IGHM	1950.64	3.14921	0.603513	5.21814	1.80733e-07	0.000164531
ENSG00000169071	ROR2	438.544	3.11483	0.938717	3.31817	0.000906081	0.0242185
ENSG00000239961	LILRA4	418.977	3.08907	0.906614	3.40726	0.000656182	0.0196044
ENSG00000211896	IGHG1	4447.11	2.82964	0.672427	4.20809	2.57537e-05	0.0025549
ENSG00000134460	IL2RA	610.406	2.77928	0.732523	3.79412	0.000148171	0.00831986
ENSG00000211892	IGHG4	625.865	2.72223	0.768931	3.54028	0.000399702	0.0144866
ENSG00000243466	IGKV1-5	167.375	2.66725	0.75204	3.54669	0.000390104	0.0142725
ENSG00000124635	HIST1H2BJ	60.1358	2.65686	0.830579	3.19881	0.00137998	0.0323096
ENSG00000131015	ULBP2	98.3999	2.63984	0.754877	3.49705	0.000470442	0.0158964
ENSG00000180914	OXTR	14990	2.56498	0.680562	3.76891	0.000163964	0.00878029
ENSG00000141293	SKAP1	90.1363	2.49705	0.74736	3.34116	0.000834284	0.0229332
ENSG00000162746	FCRLB	211.639	2.49259	0.767231	3.24881	0.00115888	0.0284679
ENSG00000162739	SLAMF6	211.529	2.47768	0.706434	3.5073	0.000452671	0.0156503
ENSG00000102575	ACP5	635.566	2.45494	0.544447	4.50906	6.51167e-06	0.00130876
ENSG00000169031	COL4A3	2075.67	2.45462	0.419892	5.84583	5.04049e-09	2.60022e-05
ENSG00000211897	IGHG3	2382.38	2.41017	0.77132	3.12473	0.00177968	0.037781
ENSG00000081052	COL4A4	2933.04	2.38443	0.434184	5.49174	3.97998e-08	6.8993e-05
ENSG00000274536	RP6-159A1.4	477.465	2.38035	0.542109	4.3909	1.12883e-05	0.00166378
ENSG00000211448	DIO2	12405.2	2.37845	0.651899	3.64849	0.000263784	0.0116304
ENSG00000211677	IGLC2	2158.93	2.3095	0.764991	3.019	0.00253613	0.0472312
ENSG00000211895	IGHA1	10184.4	2.28653	0.615777	3.71325	0.000204614	0.00998404
ENSG00000211592	IGKC	4302.94	2.28054	0.607717	3.75263	0.000174987	0.00914897
ENSG00000225465	RFPL1S	102.915	2.24397	0.627611	3.57541	0.000349676	0.0135625
ENSG00000160678	S100A1	4448.5	2.15216	0.603167	3.5681	0.000359582	0.0136452
ENSG00000261795	RP11-90P13.1	126.623	2.12594	0.67692	3.14061	0.00168596	0.0365946
ENSG00000231107	LINC01508	208.849	2.12553	0.657908	3.23073	0.00123473	0.0299979
ENSG00000280071	CH507-9B2.3	58.372	2.05631	0.43482	4.72912	2.25497e-06	0.000656659
ENSG00000171657	GPR82	412.251	2.01789	0.55274	3.65071	0.000261517	0.0115635
ENSG00000168685	IL7R	489.739	2.00395	0.552945	3.62414	0.000289929	0.012226
ENSG00000113749	HRH2	96.1823	1.99647	0.636465	3.13682	0.00170792	0.0368557
ENSG00000091490	SEL1L3	2105.1	1.98382	0.50896	3.89779	9.7073e-05	0.00620786
ENSG00000115457	IGFBP2	11294.3	1.98332	0.438483	4.52315	6.09271e-06	0.0012742
ENSG00000168528	SERINC2	633.599	1.95473	0.412878	4.73441	2.19694e-06	0.000656659
ENSG00000174175	SELP	310.562	1.94538	0.640294	3.03826	0.0023795	0.045974
ENSG00000135678	CPM	5494.01	1.88621	0.472558	3.99148	6.56613e-05	0.00486208
ENSG00000250510	GPR162	341.3	1.88525	0.465153	4.05295	5.05748e-05	0.00397308
ENSG00000161405	IKZF3	369.413	1.87661	0.499402	3.75771	0.000171474	0.0090999
ENSG00000265206	RP5-1171I10.5	108.639	1.86415	0.516226	3.61112	0.000304877	0.012711
ENSG00000135919	SERPINE2	42333.4	1.85856	0.370268	5.01949	5.18075e-07	0.000308374
ENSG00000169894	MUC3A	1936.9	1.85512	0.584262	3.17516	0.00149756	0.0339329
ENSG00000162630	B3GALT2	1514.71	1.84576	0.527797	3.4971	0.000470342	0.0158964
ENSG00000145824	CXCL14	28621.3	1.84576	0.581186	3.17584	0.00149402	0.0339025
ENSG00000186074	CD300LF	494.225	1.84553	0.442707	4.16875	3.06281e-05	0.00289025
ENSG00000130208	APOC1	9610.51	1.82923	0.524814	3.48549	0.000491241	0.0163493
ENSG00000105366	SIGLEC8	2802.52	1.80526	0.540468	3.34019	0.000837213	0.0229729
ENSG00000165178	NCF1C	789.451	1.78563	0.395583	4.51392	6.36398e-06	0.00129591
ENSG00000196209	SIRPB2	1098.26	1.77892	0.252259	7.05198	1.76388e-12	2.72979e-08
ENSG00000273486	RP11-731C17.2	121.44	1.77451	0.551652	3.21672	0.00129667	0.0310158
ENSG00000227507	LTB	129.867	1.76586	0.581951	3.03437	0.00241037	0.0461631
ENSG00000134470	IL15RA	510.96	1.75186	0.29529	5.93266	2.98062e-09	2.3064e-05
ENSG00000090382	LYZ	5428.23	1.74983	0.393231	4.44988	8.59171e-06	0.00144177
ENSG00000172322	CLEC12A	395.68	1.74621	0.57609	3.03114	0.00243635	0.0463776
ENSG00000134830	C5AR2	203.455	1.73893	0.478648	3.633	0.00028014	0.0120429
ENSG00000176532	PRR15	151.973	1.71317	0.468206	3.65902	0.000253185	0.0113245
ENSG00000162777	DENND2D	697.921	1.70046	0.424694	4.00397	6.22885e-05	0.00468575
ENSG00000186188	FFAR4	423.316	1.68963	0.399559	4.22873	2.35019e-05	0.00240958
ENSG00000154451	GBP5	822.711	1.6805	0.348374	4.82384	1.40824e-06	0.000506092
ENSG00000278982	RP5-1031D4.3	144.469	1.67907	0.451438	3.71938	0.000199715	0.00984328
ENSG00000174640	SLCO2A1	996.602	1.6787	0.405826	4.1365	3.52646e-05	0.003173
ENSG00000134955	SLC37A2	2408.02	1.66512	0.373048	4.46357	8.06042e-06	0.00144177
ENSG00000214787	MS4A4E	442.609	1.65255	0.398553	4.14638	3.37771e-05	0.00305693
ENSG00000041982	TNC	9106.27	1.65172	0.495049	3.33647	0.000848499	0.0232003
ENSG00000108846	ABCC3	1062.03	1.64479	0.380186	4.32628	1.51649e-05	0.00187808
ENSG00000149418	ST14	2966.45	1.63612	0.450524	3.6316	0.000281671	0.0120752
ENSG00000130203	APOE	126393	1.6232	0.452132	3.59009	0.000330564	0.0131854
ENSG00000158517	NCF1	1111.14	1.62189	0.38066	4.26074	2.03747e-05	0.00215972
ENSG00000166928	MS4A14	2157.36	1.60572	0.449903	3.56902	0.000358316	0.0136452
ENSG00000120457	KCNJ5	1117.95	1.60305	0.484449	3.309	0.000936283	0.0246881
ENSG00000179144	GIMAP7	1250.86	1.59184	0.318695	4.99487	5.88752e-07	0.000312903
ENSG00000204758	CTC-308K20.1	73.6372	1.58279	0.514487	3.07645	0.00209483	0.0423785
ENSG00000227039	ITGB2-AS1	406.162	1.57502	0.458635	3.43416	0.000594403	0.0183247
ENSG00000282608	ADORA3	4569.67	1.57032	0.394308	3.98247	6.82017e-05	0.00494726
ENSG00000163235	TGFA	2890.53	1.56292	0.460305	3.39541	0.000685269	0.0202004
ENSG00000169385	RNASE2	2017.48	1.56115	0.29906	5.22018	1.78746e-07	0.000164531
ENSG00000105967	TFEC	641.918	1.55967	0.375178	4.15714	3.22256e-05	0.00296722
ENSG00000230445	LRRC37A6P	394.755	1.54728	0.346484	4.46567	7.982e-06	0.00144177
ENSG00000232229	LINC00865	195.78	1.54519	0.429482	3.5978	0.000320925	0.01317
ENSG00000137869	CYP19A1	833.978	1.53766	0.475804	3.23171	0.00123052	0.0299426
ENSG00000185215	TNFAIP2	3059.7	1.5254	0.346135	4.40696	1.04829e-05	0.00159053
ENSG00000155659	VSIG4	10791.7	1.52102	0.414871	3.66626	0.000246123	0.011236
ENSG00000233038	AC011899.9	374.22	1.51584	0.449554	3.37189	0.00074655	0.0214751
ENSG00000196730	DAPK1	997.522	1.51377	0.366773	4.12725	3.67122e-05	0.00322817
ENSG00000131401	NAPSB	4784.31	1.50453	0.482056	3.12107	0.00180193	0.0381486
ENSG00000156113	KCNMA1	1610.76	1.46824	0.467635	3.13972	0.00169109	0.0366545
ENSG00000042493	CAPG	12470.3	1.46623	0.294812	4.97346	6.57699e-07	0.000318079
ENSG00000187554	TLR5	864.505	1.46595	0.385187	3.80581	0.000141342	0.00810152
ENSG00000155846	PPARGC1B	443.696	1.46311	0.399767	3.6599	0.000252315	0.0113245
ENSG00000175463	TBC1D10C	279.726	1.45443	0.426957	3.4065	0.000658008	0.0196126
ENSG00000066923	STAG3	490.127	1.45248	0.473429	3.06799	0.00215502	0.043145
ENSG00000235568	NFAM1	1383.92	1.44365	0.254742	5.6671	1.45236e-08	5.61919e-05
ENSG00000101916	TLR8	409.625	1.44209	0.401356	3.59304	0.000326837	0.0131854
ENSG00000232629	HLA-DQB2	1565.27	1.44192	0.473093	3.04785	0.00230485	0.0450376
ENSG00000139998	RAB15	1430.74	1.43992	0.304689	4.72588	2.29126e-06	0.000656659
ENSG00000184254	ALDH1A3	3090.57	1.43192	0.462578	3.09553	0.00196461	0.0403833
ENSG00000184730	APOBR	1505.42	1.43083	0.305392	4.68524	2.79639e-06	0.000772801
ENSG00000171115	GIMAP8	1558.09	1.42319	0.340595	4.17855	2.93376e-05	0.00280265
ENSG00000133246	PRAM1	2634.14	1.42163	0.281886	5.04327	4.57636e-07	0.000299938
ENSG00000079215	SLC1A3	6958.8	1.41301	0.43287	3.26428	0.00109741	0.0274258
ENSG00000015133	CCDC88C	187.441	1.40616	0.424602	3.31171	0.00092726	0.0246568
ENSG00000100060	MFNG	1198.19	1.40606	0.25491	5.5159	3.4699e-08	6.8993e-05
ENSG00000106066	CPVL	4242.2	1.40287	0.325342	4.31198	1.61796e-05	0.00191142
ENSG00000140563	MCTP2	2019.02	1.40216	0.415463	3.37494	0.000738306	0.0213571
ENSG00000169403	PTAFR	2614.21	1.40177	0.277268	5.05566	4.28907e-07	0.000299938
ENSG00000196664	TLR7	1461.95	1.40091	0.324735	4.31402	1.60312e-05	0.00191142
ENSG00000213203	GIMAP1	814.309	1.40068	0.286423	4.89025	1.00706e-06	0.000445292
ENSG00000137491	SLCO2B1	11156.8	1.39255	0.278494	5.00031	5.72393e-07	0.000312903
ENSG00000101265	RASSF2	6906.66	1.38976	0.291829	4.76222	1.91471e-06	0.000630469
ENSG00000165140	FBP1	867.288	1.38561	0.34138	4.05885	4.93151e-05	0.00391385
ENSG00000166501	PRKCB	622.891	1.38499	0.312302	4.43478	9.2165e-06	0.00148578
ENSG00000119535	CSF3R	9189.2	1.3849	0.298644	4.63728	3.53019e-06	0.000920417
ENSG00000100351	GRAP2	729.912	1.38037	0.400474	3.44683	0.000567216	0.0179148
ENSG00000182487	NCF1B	498.504	1.37729	0.358939	3.8371	0.000124493	0.00738184
ENSG00000118276	B4GALT6	715.067	1.37715	0.404849	3.40163	0.000669848	0.0198974
ENSG00000143195	ILDR2	1773.18	1.37712	0.415377	3.31535	0.000915278	0.0244221
ENSG00000131389	SLC6A6	2236.97	1.37433	0.374209	3.67261	0.000240084	0.0111244
ENSG00000064687	ABCA7	1295.21	1.37091	0.300923	4.55569	5.22149e-06	0.0011544
ENSG00000042980	ADAM28	2263.6	1.36853	0.295567	4.63019	3.65329e-06	0.000926858
ENSG00000117676	RPS6KA1	6428.12	1.36619	0.287852	4.74615	2.07327e-06	0.000641717
ENSG00000153208	MERTK	5383.54	1.36499	0.360707	3.7842	0.000154203	0.00840299
ENSG00000142512	SIGLEC10	4982.43	1.36069	0.419647	3.24246	0.00118503	0.0289723
ENSG00000095303	PTGS1	3592	1.34961	0.296661	4.54931	5.3821e-06	0.00117315
ENSG00000163013	FBXO41	343.603	1.34917	0.295601	4.56416	5.01491e-06	0.00114134
ENSG00000140092	FBLN5	18173	1.34749	0.421523	3.19671	0.00139005	0.032496
ENSG00000187474	FPR3	2731.15	1.34693	0.355856	3.78503	0.00015369	0.00840299
ENSG00000275342	SGK223	1358.84	1.34639	0.308482	4.36455	1.27384e-05	0.00172784
ENSG00000118523	CTGF	17219.4	1.3335	0.440621	3.02642	0.00247472	0.0467895
ENSG00000160179	ABCG1	1745.6	1.32952	0.395636	3.36047	0.000778101	0.0220144
ENSG00000140749	IGSF6	1548.33	1.32863	0.340231	3.90508	9.41937e-05	0.00613483
ENSG00000174600	CMKLR1	2387.03	1.3274	0.365865	3.62812	0.000285498	0.0121384
ENSG00000121552	CSTA	550.964	1.32281	0.273084	4.84395	1.27283e-06	0.000506092
ENSG00000068831	RASGRP2	826.012	1.32048	0.369278	3.57586	0.00034908	0.0135625
ENSG00000114251	WNT5A	841.63	1.31787	0.40986	3.21542	0.00130254	0.0311008
ENSG00000135838	NPL	1463.34	1.31489	0.429747	3.05969	0.0022157	0.0439054
ENSG00000003400	CASP10	651.101	1.31257	0.304992	4.30364	1.68016e-05	0.00195505
ENSG00000127084	FGD3	983.046	1.30928	0.293745	4.45719	8.304e-06	0.00144177
ENSG00000074590	NUAK1	2087.91	1.30836	0.334153	3.91545	9.02359e-05	0.00601936
ENSG00000151117	TMEM86A	1428.48	1.30805	0.238689	5.48016	4.24951e-08	6.8993e-05
ENSG00000009790	TRAF3IP3	894.581	1.30614	0.338999	3.85293	0.000116714	0.00702825
ENSG00000108798	ABI3	5095.96	1.30008	0.270415	4.80771	1.52667e-06	0.000525039
ENSG00000133574	GIMAP4	3866.62	1.29838	0.297211	4.36854	1.2508e-05	0.00172784
ENSG00000181631	P2RY13	4785.94	1.28736	0.294822	4.36658	1.2621e-05	0.00172784
ENSG00000122122	SASH3	3999.95	1.28586	0.235002	5.47167	4.45807e-08	6.8993e-05
ENSG00000107719	PALD1	5125.29	1.28443	0.266465	4.82027	1.43366e-06	0.000506092
ENSG00000168675	LDLRAD4	1330.51	1.28377	0.320757	4.0023	6.27297e-05	0.00468575
ENSG00000158008	EXTL1	5381.51	1.28141	0.375044	3.41668	0.000633891	0.0192355
ENSG00000126882	FAM78A	1682.51	1.28107	0.276894	4.62657	3.71764e-06	0.00092797
ENSG00000141506	PIK3R5	3322.4	1.27472	0.289902	4.39707	1.09722e-05	0.0016486
ENSG00000103811	CTSH	8085.47	1.27462	0.255939	4.98016	6.35324e-07	0.00031717
ENSG00000128203	ASPHD2	177.688	1.26928	0.375673	3.37868	0.000728353	0.0212218
ENSG00000198286	CARD11	1712.07	1.26791	0.259668	4.88281	1.04586e-06	0.000449605
ENSG00000186417	GLDN	25826.3	1.26788	0.380439	3.33268	0.000860136	0.0234357
ENSG00000203772	SPRN	531.751	1.26549	0.417959	3.02778	0.00246358	0.0467895
ENSG00000153071	DAB2	8375.88	1.26269	0.308064	4.09878	4.15328e-05	0.00350359
ENSG00000110324	IL10RA	3841.2	1.26146	0.273944	4.6048	4.12859e-06	0.000990706
ENSG00000276980	CTD-3128G10.7	711.703	1.25748	0.416107	3.02201	0.00251105	0.0469904
ENSG00000012779	ALOX5	4707.48	1.25595	0.230358	5.45219	4.97533e-08	6.99984e-05
ENSG00000155465	SLC7A7	1693.08	1.25583	0.275567	4.55727	5.18221e-06	0.0011544
ENSG00000163154	TNFAIP8L2	1306.48	1.25188	0.278103	4.5015	6.74771e-06	0.00131288
ENSG00000076944	STXBP2	1856.38	1.25165	0.312545	4.0047	6.20962e-05	0.00468575
ENSG00000197471	SPN	1000.6	1.25164	0.297067	4.21334	2.51621e-05	0.00253661
ENSG00000133805	AMPD3	1277.77	1.24933	0.304795	4.09893	4.15069e-05	0.00350359
ENSG00000142347	MYO1F	4798.98	1.24563	0.225434	5.52548	3.28594e-08	6.8993e-05
ENSG00000110876	SELPLG	19339.7	1.24527	0.260194	4.78591	1.70211e-06	0.000572648
ENSG00000147168	IL2RG	1369.43	1.24136	0.403619	3.07558	0.00210091	0.042446
ENSG00000075618	FSCN1	9962.01	1.23981	0.391706	3.16515	0.00155006	0.0346447
ENSG00000155962	CLIC2	308.713	1.23687	0.337736	3.66224	0.000250024	0.011281
ENSG00000133561	GIMAP6	1184.01	1.23372	0.329989	3.73867	0.000184998	0.00951174
ENSG00000085662	AKR1B1	7515.49	1.23259	0.311275	3.9598	7.5011e-05	0.00525334
ENSG00000167895	TMC8	1303.18	1.23168	0.331829	3.71179	0.000205797	0.00998404
ENSG00000136040	PLXNC1	1178.32	1.23067	0.277842	4.42941	9.44909e-06	0.00149489
ENSG00000139970	RTN1	790.024	1.22678	0.397929	3.0829	0.00204991	0.0416332
ENSG00000183160	TMEM119	3805.09	1.22566	0.339018	3.61534	0.000299953	0.0125801
ENSG00000171659	GPR34	7678.05	1.22352	0.325897	3.75431	0.000173821	0.00914897
ENSG00000167261	DPEP2	608.441	1.2218	0.400103	3.05371	0.00226027	0.0444472
ENSG00000167600	CYP2S1	959.939	1.2212	0.256931	4.75304	2.00384e-06	0.000641717
ENSG00000159023	EPB41	1552.83	1.22089	0.27161	4.49502	6.95631e-06	0.00131288
ENSG00000146409	SLC18B1	647.297	1.22052	0.406149	3.00511	0.00265486	0.0482804
ENSG00000006747	SCIN	3821.83	1.21978	0.348926	3.49581	0.000472626	0.0159354
ENSG00000136250	AOAH	2109.27	1.21843	0.272251	4.47541	7.62659e-06	0.00141303
ENSG00000173166	RAPH1	4921.81	1.2159	0.326174	3.72777	0.000193183	0.00977028
ENSG00000163131	CTSS	4259.9	1.21559	0.281703	4.31514	1.59503e-05	0.00191142
ENSG00000171777	RASGRP4	724.879	1.21419	0.2502	4.85288	1.2168e-06	0.000506092
ENSG00000123338	NCKAP1L	5581.88	1.21418	0.231727	5.23971	1.60826e-07	0.000164531
ENSG00000160255	ITGB2	11141.2	1.2139	0.251427	4.82805	1.37875e-06	0.000506092
ENSG00000197321	SVIL	3139.3	1.20949	0.358855	3.37042	0.000750537	0.0215497
ENSG00000128815	WDFY4	2398.45	1.20922	0.2616	4.62241	3.79303e-06	0.000931762
ENSG00000140030	GPR65	1399.93	1.20846	0.309706	3.90197	9.5414e-05	0.00617836
ENSG00000130775	THEMIS2	3912.07	1.2026	0.34577	3.47803	0.000505105	0.0166566
ENSG00000250742	RP11-834C11.4	598.161	1.20247	0.334075	3.59942	0.000318929	0.013127
ENSG00000148288	GBGT1	822.683	1.19513	0.257845	4.63505	3.56843e-06	0.000920417
ENSG00000239998	LILRA2	1612.79	1.1916	0.288884	4.12485	3.70983e-05	0.00324369
ENSG00000138964	PARVG	6763.84	1.19155	0.308587	3.86132	0.000112777	0.0068714
ENSG00000110079	MS4A4A	1328.09	1.19071	0.39236	3.03474	0.00240741	0.0461631
ENSG00000254703	SENCR	212.581	1.18533	0.291192	4.07062	4.68884e-05	0.0037794
ENSG00000137841	PLCB2	8212.77	1.18382	0.318092	3.72164	0.000197935	0.00984328
ENSG00000126217	MCF2L	1458.49	1.17726	0.352085	3.34368	0.000826738	0.0228884
ENSG00000138449	SLC40A1	1535.65	1.17697	0.372827	3.15688	0.00159466	0.0354073
ENSG00000186818	LILRB4	9046.55	1.17529	0.32027	3.66967	0.000242862	0.0111722
ENSG00000125730	C3	158037	1.17143	0.250875	4.66937	3.02118e-06	0.000820278
ENSG00000171729	TMEM51	1147.54	1.17072	0.287009	4.07903	4.52236e-05	0.00368358
ENSG00000133985	TTC9	4523.14	1.17014	0.372511	3.14122	0.00168247	0.0365946
ENSG00000197943	PLCG2	1722.7	1.16696	0.262791	4.44062	8.96985e-06	0.00147048
ENSG00000171608	PIK3CD	2086.08	1.15897	0.255133	4.54262	5.55601e-06	0.00119423
ENSG00000171700	RGS19	2044.14	1.15806	0.209365	5.53128	3.17905e-08	6.8993e-05
ENSG00000104974	LILRA1	1025.48	1.1531	0.326667	3.52988	0.000415754	0.0148594
ENSG00000077420	APBB1IP	7161.26	1.1523	0.247222	4.66099	3.14698e-06	0.0008397
ENSG00000023171	GRAMD1B	3464.81	1.14836	0.377564	3.0415	0.00235405	0.0456474
ENSG00000100092	SH3BP1	3196.32	1.14792	0.27996	4.10031	4.12599e-05	0.00350359
ENSG00000101445	PPP1R16B	433.933	1.14755	0.332589	3.45035	0.000559863	0.0177915
ENSG00000184574	LPAR5	3354.2	1.1428	0.274819	4.15839	3.20497e-05	0.00296722
ENSG00000169413	RNASE6	5411.14	1.14273	0.256265	4.45916	8.22804e-06	0.00144177
ENSG00000104814	MAP4K1	1027.27	1.14066	0.273261	4.17425	2.98966e-05	0.00283853
ENSG00000115919	KYNU	369.274	1.13383	0.316434	3.58314	0.000339484	0.0133686
ENSG00000015285	WAS	5441.74	1.13133	0.261735	4.32242	1.54324e-05	0.00188057
ENSG00000145569	FAM105A	1591.58	1.13091	0.287717	3.93062	8.47263e-05	0.00575099
ENSG00000134207	SYT6	389.935	1.13046	0.376061	3.00605	0.00264663	0.048188
ENSG00000121281	ADCY7	1855.18	1.13045	0.26289	4.30008	1.70733e-05	0.00197184
ENSG00000150782	IL18	4117.8	1.13039	0.318535	3.54872	0.000387109	0.0142575
ENSG00000095970	TREM2	5782.95	1.1269	0.303598	3.71183	0.000205765	0.00998404
ENSG00000106123	EPHB6	385.304	1.12671	0.291048	3.87121	0.000108295	0.00670386
ENSG00000086300	SNX10	377.855	1.12486	0.355304	3.1659	0.00154602	0.0346447
ENSG00000137642	SORL1	9052.52	1.1155	0.254806	4.37785	1.19855e-05	0.00172784
ENSG00000142185	TRPM2	2168.94	1.10991	0.26008	4.26756	1.97622e-05	0.00212931
ENSG00000205744	DENND1C	2343.47	1.10804	0.262031	4.22864	2.35103e-05	0.00240958
ENSG00000059377	TBXAS1	4197.67	1.10666	0.266287	4.15589	3.24024e-05	0.00296722
ENSG00000069424	KCNAB2	1489.68	1.1061	0.257709	4.29207	1.77016e-05	0.00201434
ENSG00000198771	RCSD1	1602.36	1.10453	0.282862	3.90482	9.42953e-05	0.00613483
ENSG00000116701	NCF2	1235.33	1.10314	0.338635	3.2576	0.00112357	0.0278995
ENSG00000101353	MROH8	244.948	1.10038	0.33525	3.28226	0.00102978	0.0263834
ENSG00000125637	PSD4	1361.85	1.09692	0.223671	4.90413	9.38402e-07	0.000427138
ENSG00000110077	MS4A6A	12668.4	1.09389	0.294001	3.7207	0.000198668	0.00984328
ENSG00000136869	TLR4	1217.39	1.08939	0.26634	4.09023	4.3095e-05	0.00357935
ENSG00000066294	CD84	3912.81	1.08918	0.261519	4.16483	3.11583e-05	0.00290485
ENSG00000157693	C9orf91	1292.46	1.08899	0.241993	4.50007	6.79314e-06	0.00131288
ENSG00000146826	C7orf43	1215.24	1.0863	0.20288	5.35437	8.58541e-08	9.49055e-05
ENSG00000018280	SLC11A1	7624.39	1.08561	0.362348	2.99605	0.002735	0.0493896
ENSG00000171840	NINJ2	393.997	1.08489	0.358346	3.02748	0.002466	0.0467895
ENSG00000134516	DOCK2	3855.95	1.08438	0.224099	4.83886	1.30584e-06	0.000506092
ENSG00000146094	DOK3	4166.76	1.08415	0.315293	3.43854	0.000584854	0.0182427
ENSG00000118640	VAMP8	3214.32	1.08229	0.322767	3.35316	0.000798931	0.0223182
ENSG00000182578	CSF1R	27237	1.08139	0.234924	4.60317	4.16102e-06	0.000990706
ENSG00000237973	MTCO1P12	4380.44	1.08092	0.268417	4.02703	5.64868e-05	0.00430635
ENSG00000152804	HHEX	528.59	1.08084	0.247608	4.36514	1.27042e-05	0.00172784
ENSG00000173372	C1QA	29494.5	1.08024	0.305504	3.53593	0.000406345	0.0146247
ENSG00000005844	ITGAL	1706.39	1.07689	0.294284	3.65937	0.000252833	0.0113245
ENSG00000039068	CDH1	11081.4	1.07539	0.355968	3.02104	0.00251911	0.0470211
ENSG00000204282	TNRC6C-AS1	418.118	1.07526	0.304597	3.53013	0.000415359	0.0148594
ENSG00000082781	ITGB5	4314.17	1.07505	0.336662	3.19326	0.00140676	0.0327876
ENSG00000117091	CD48	891.455	1.07498	0.343076	3.13335	0.00172826	0.0369938
ENSG00000103490	PYCARD	1411.29	1.07389	0.263059	4.08233	4.45855e-05	0.00365082
ENSG00000082074	FYB	4635.43	1.07222	0.274385	3.90772	9.31707e-05	0.00613483
ENSG00000168918	INPP5D	5405.31	1.07044	0.241131	4.43927	9.02657e-06	0.00147048
ENSG00000233695	GAS6-AS1	1516.02	1.07041	0.305313	3.50594	0.000455004	0.0156503
ENSG00000155926	SLA	4601.95	1.07037	0.32031	3.34166	0.000832796	0.0229332
ENSG00000187796	CARD9	858.933	1.06948	0.240336	4.44994	8.58935e-06	0.00144177
ENSG00000175567	UCP2	7584.86	1.06695	0.343012	3.11054	0.00186746	0.0390143
ENSG00000116017	ARID3A	409.571	1.06531	0.304464	3.49898	0.000467039	0.0158848
ENSG00000115107	STEAP3	1114.88	1.06232	0.279093	3.80634	0.000141039	0.00810152
ENSG00000106069	CHN2	563.474	1.06225	0.348425	3.04872	0.00229815	0.0449635
ENSG00000168071	CCDC88B	2082.06	1.0616	0.282538	3.75739	0.000171696	0.0090999
ENSG00000102879	CORO1A	7627.6	1.0598	0.206459	5.13319	2.84865e-07	0.00024492
ENSG00000198624	CCDC69	1883.71	1.0558	0.24611	4.28997	1.78698e-05	0.00201863
ENSG00000128604	IRF5	2926.34	1.05523	0.251766	4.19132	2.7734e-05	0.00268257
ENSG00000128512	DOCK4	3116.83	1.05474	0.301139	3.50251	0.000460889	0.0157455
ENSG00000071073	MGAT4A	2227.28	1.05469	0.257361	4.0981	4.16555e-05	0.00350359
ENSG00000123104	ITPR2	1912.65	1.05281	0.286989	3.66847	0.000244004	0.0111722
ENSG00000121316	PLBD1	1434.42	1.05241	0.308979	3.4061	0.00065899	0.0196126
ENSG00000126860	EVI2A	521.49	1.05124	0.268387	3.91689	8.96995e-05	0.00600948
ENSG00000167850	CD300C	411.806	1.05117	0.30238	3.47631	0.000508371	0.0166566
ENSG00000135636	DYSF	1459.92	1.04986	0.324782	3.2325	0.00122711	0.0299067
ENSG00000198223	CSF2RA	2961.76	1.04981	0.30195	3.47676	0.000507513	0.0166566
ENSG00000178425	NT5DC1	1360.58	1.04655	0.317503	3.29618	0.000980093	0.0254495
ENSG00000101000	PROCR	341.203	1.04629	0.304342	3.43787	0.000586305	0.0182427
ENSG00000100365	NCF4	1989.94	1.04277	0.270233	3.8588	0.000113947	0.00691548
ENSG00000231389	HLA-DPA1	70932	1.04255	0.265811	3.92214	8.77644e-05	0.0059054
ENSG00000143110	C1orf162	21438.6	1.03893	0.285646	3.63713	0.00027569	0.0119694
ENSG00000171132	PRKCE	794.365	1.03891	0.288998	3.59487	0.000324553	0.0131854
ENSG00000198879	SFMBT2	1934.46	1.03876	0.301459	3.44579	0.000569394	0.0179469
ENSG00000180353	HCLS1	18406.1	1.03645	0.302102	3.43078	0.000601856	0.0184808
ENSG00000181444	ZNF467	851.081	1.03376	0.220306	4.69238	2.70044e-06	0.000759854
ENSG00000129667	RHBDF2	6914.07	1.03065	0.225563	4.56923	4.89518e-06	0.00113071
ENSG00000173535	TNFRSF10C	371.344	1.02918	0.29977	3.43324	0.000596419	0.0183503
ENSG00000111644	ACRBP	489.981	1.02642	0.274926	3.73344	0.000188881	0.00964726
ENSG00000110934	BIN2	2449.82	1.02422	0.258219	3.96649	7.29397e-05	0.00522599
ENSG00000204103	MAFB	5304.22	1.02359	0.300106	3.41078	0.000647775	0.019466
ENSG00000242574	HLA-DMB	9858.22	1.02319	0.282971	3.61589	0.000299313	0.0125801
ENSG00000169896	ITGAM	3268.83	1.02265	0.236104	4.33138	1.48179e-05	0.00186441
ENSG00000064999	ANKS1A	7922.33	1.02236	0.308886	3.30983	0.00093351	0.0246881
ENSG00000160791	CCR5	956.547	1.02205	0.330215	3.09509	0.0019675	0.0403833
ENSG00000118308	LRMP	768.396	1.01968	0.252219	4.04283	5.28102e-05	0.00410699
ENSG00000165025	SYK	4476.26	1.01885	0.228905	4.45096	8.54879e-06	0.00144177
ENSG00000183023	SLC8A1	1671.14	1.01846	0.264146	3.85569	0.000115403	0.00697647
ENSG00000196872	KIAA1211L	577.199	1.01757	0.270764	3.75813	0.00017119	0.0090999
ENSG00000111679	PTPN6	4873.54	1.0129	0.279122	3.62889	0.000284639	0.0121384
ENSG00000065923	SLC9A7	1077.36	1.00952	0.332679	3.03452	0.00240916	0.0461631
ENSG00000182162	P2RY8	517.345	1.00719	0.300317	3.35375	0.00079725	0.0223115
ENSG00000141968	VAV1	1454.15	1.00682	0.288349	3.49167	0.000480008	0.0160928
ENSG00000005884	ITGA3	23260.4	1.00602	0.307966	3.26668	0.00108817	0.0273831
ENSG00000105339	DENND3	3579.96	1.00592	0.265388	3.79038	0.000150417	0.00831986
ENSG00000100280	AP1B1	14280.4	1.00573	0.223251	4.50492	6.63993e-06	0.00131288
ENSG00000183484	GPR132	513.698	1.00521	0.212379	4.7331	2.21121e-06	0.000656659
ENSG00000159189	C1QC	40592.3	1.0047	0.280535	3.58137	0.000341802	0.0134257
ENSG00000150938	CRIM1	2413.5	1.00232	0.235939	4.24823	2.15463e-05	0.00225304
ENSG00000130475	FCHO1	962.817	1.00177	0.315065	3.17956	0.00147501	0.033615
ENSG00000171860	C3AR1	5625.15	1.00135	0.195648	5.1181	3.08634e-07	0.00025139
ENSG00000125089	SH3TC1	2411	1.00051	0.284172	3.52081	0.000430238	0.0151838
ENSG00000244405	ETV5	2369.44	1.0002	0.230053	4.34772	1.3756e-05	0.0018118
ENSG00000163219	ARHGAP25	1824.27	0.999632	0.257983	3.8748	0.000106712	0.00663244
ENSG00000188677	PARVB	1351.59	0.999194	0.238651	4.18684	2.82859e-05	0.00271896
ENSG00000101336	HCK	3142.11	0.998998	0.290608	3.43761	0.000586876	0.0182427
ENSG00000023892	DEF6	1812.71	0.995823	0.25477	3.90872	9.27859e-05	0.00613483
ENSG00000167851	CD300A	2619.99	0.995421	0.280775	3.54526	0.000392228	0.0143163
ENSG00000164733	CTSB	75631.3	0.995294	0.252307	3.94478	7.98743e-05	0.00549393
ENSG00000106560	GIMAP2	365.331	0.990449	0.310951	3.18523	0.00144641	0.0332445
ENSG00000104894	CD37	4841.36	0.989956	0.295539	3.34967	0.000809085	0.0225611
ENSG00000107738	C10orf54	8260.06	0.985102	0.229271	4.29667	1.73381e-05	0.00198759
ENSG00000185862	EVI2B	11279.8	0.984238	0.239497	4.10961	3.96333e-05	0.00342662
ENSG00000180448	HMHA1	3087.49	0.982709	0.222446	4.41774	9.9739e-06	0.00152828
ENSG00000167208	SNX20	876.069	0.981631	0.324967	3.02071	0.00252181	0.0470211
ENSG00000179715	PCED1B	1198.9	0.981407	0.29159	3.36571	0.000763459	0.0217994
ENSG00000226067	LINC00623	197.841	0.980183	0.319052	3.07218	0.00212504	0.0427106
ENSG00000105122	RASAL3	1855.27	0.975578	0.280667	3.47593	0.000509082	0.0166566
ENSG00000213654	GPSM3	5612.83	0.970561	0.222316	4.36569	1.26725e-05	0.00172784
ENSG00000203747	FCGR3A	19887.3	0.969334	0.305936	3.16842	0.00153268	0.0344263
ENSG00000093072	CECR1	8785.74	0.966848	0.24258	3.98569	6.72849e-05	0.0049118
ENSG00000174130	TLR6	613.508	0.964729	0.225358	4.28087	1.86163e-05	0.0020433
ENSG00000104903	LYL1	1394.91	0.963048	0.302461	3.18404	0.00145233	0.0332982
ENSG00000011600	TYROBP	27694.8	0.962201	0.279068	3.44791	0.000564944	0.0179005
ENSG00000117643	MAN1C1	1442.1	0.961776	0.291625	3.29799	0.000973793	0.0253284
ENSG00000165168	CYBB	9959.94	0.959181	0.270005	3.55246	0.000381648	0.0140964
ENSG00000155629	PIK3AP1	1684.69	0.958768	0.271088	3.53674	0.000405095	0.0146136
ENSG00000089639	GMIP	2462.63	0.957105	0.232469	4.11714	3.83609e-05	0.00333525
ENSG00000185482	STAC3	443.042	0.956868	0.315583	3.03207	0.00242885	0.0463488
ENSG00000167083	GNGT2	362.378	0.956506	0.293653	3.25726	0.00112492	0.0278995
ENSG00000123095	BHLHE41	8573.63	0.955076	0.308572	3.09515	0.00196716	0.0403833
ENSG00000163947	ARHGEF3	2086.65	0.951765	0.248749	3.8262	0.000130138	0.00762882
ENSG00000087589	CASS4	858.844	0.951098	0.31752	2.9954	0.00274089	0.0494382
ENSG00000135363	LMO2	1156.84	0.950484	0.291123	3.26488	0.00109509	0.0274233
ENSG00000131724	IL13RA1	8402.67	0.949188	0.216764	4.37891	1.19276e-05	0.00172784
ENSG00000010610	CD4	9800.62	0.945217	0.21822	4.33149	1.48105e-05	0.00186441
ENSG00000170909	OSCAR	1215.75	0.94467	0.281574	3.35497	0.000793744	0.0222536
ENSG00000163694	RBM47	1262.36	0.942831	0.28922	3.25991	0.00111447	0.0277738
ENSG00000167613	LAIR1	8755.54	0.940707	0.257217	3.65726	0.00025493	0.0113697
ENSG00000184156	KCNQ3	2063.96	0.93864	0.270461	3.47052	0.000519443	0.016853
ENSG00000113532	ST8SIA4	986.069	0.936675	0.283138	3.30819	0.000939024	0.0247148
ENSG00000161929	SCIMP	1112.71	0.935362	0.289986	3.22554	0.00125734	0.030404
ENSG00000123329	ARHGAP9	1958.23	0.935155	0.28102	3.32771	0.000875624	0.0236497
ENSG00000186517	ARHGAP30	3244.25	0.934505	0.219671	4.25411	2.09879e-05	0.00220958
ENSG00000139410	SDSL	874.741	0.928703	0.254595	3.64776	0.000264532	0.0116304
ENSG00000104361	NIPAL2	1222.12	0.928666	0.28976	3.20495	0.00135088	0.0318692
ENSG00000086730	LAT2	3125.06	0.92863	0.226681	4.09665	4.19177e-05	0.00350659
ENSG00000241878	PISD	2130.89	0.922415	0.27481	3.35656	0.000789185	0.0222012
ENSG00000010671	BTK	2668.9	0.921641	0.242975	3.79316	0.000148745	0.00831986
ENSG00000085871	MGST2	1795.37	0.921443	0.289465	3.18327	0.00145623	0.0333285
ENSG00000173369	C1QB	61205.3	0.919764	0.301563	3.04999	0.00228852	0.0448887
ENSG00000081237	PTPRC	2500.15	0.918446	0.246323	3.72863	0.000192525	0.00976891
ENSG00000109103	UNC119	2101.28	0.917681	0.244828	3.74827	0.000178061	0.00921627
ENSG00000085514	PILRA	2950.69	0.915595	0.278785	3.28424	0.00102259	0.0262884
ENSG00000197142	ACSL5	645.352	0.913641	0.293038	3.11783	0.00182188	0.0384134
ENSG00000179163	FUCA1	3092.83	0.911921	0.275215	3.31349	0.000921402	0.0245432
ENSG00000160219	GAB3	1631.48	0.911039	0.262098	3.47595	0.000509041	0.0166566
ENSG00000128294	TPST2	1308.22	0.910448	0.24623	3.69756	0.000217684	0.010334
ENSG00000129450	SIGLEC9	892.143	0.908192	0.270312	3.35979	0.000780022	0.0220285
ENSG00000005020	SKAP2	1617.06	0.906848	0.211505	4.28759	1.80621e-05	0.00202175
ENSG00000257365	FNTB	2423.35	0.906201	0.263342	3.44116	0.000579236	0.0181831
ENSG00000157978	LDLRAP1	1122.32	0.904315	0.208571	4.33576	1.45258e-05	0.00186441
ENSG00000154016	GRAP	540.32	0.90412	0.299807	3.01567	0.00256408	0.0474336
ENSG00000175489	LRRC25	1710.71	0.902288	0.253721	3.55622	0.000376231	0.0140302
ENSG00000171310	CHST11	5069.36	0.901587	0.206234	4.37167	1.23301e-05	0.00172784
ENSG00000183018	SPNS2	1816.14	0.898524	0.282117	3.18494	0.00144784	0.0332445
ENSG00000066336	SPI1	13558.6	0.897288	0.249982	3.58941	0.000331423	0.0131854
ENSG00000107099	DOCK8	4624.17	0.896606	0.24392	3.67582	0.000237087	0.0110517
ENSG00000076351	SLC46A1	1075.28	0.896185	0.24934	3.59423	0.000325353	0.0131854
ENSG00000141524	TMC6	2829.8	0.895692	0.218507	4.09915	4.14673e-05	0.00350359
ENSG00000128805	ARHGAP22	1527.62	0.894327	0.291443	3.06861	0.00215055	0.0431113
ENSG00000150540	HNMT	1144.23	0.889649	0.286169	3.10882	0.00187836	0.0390184
ENSG00000205268	PDE7A	701.921	0.887062	0.219993	4.03222	5.52518e-05	0.00425687
ENSG00000158869	FCER1G	17108.3	0.884703	0.284582	3.10879	0.00187858	0.0390184
ENSG00000179456	ZBTB18	1248.31	0.877445	0.265417	3.30591	0.0009467	0.0248746
ENSG00000135077	HAVCR2	4202.43	0.874034	0.26043	3.35612	0.000790441	0.0222012
ENSG00000137462	TLR2	2800.63	0.873991	0.267315	3.26951	0.00107734	0.027227
ENSG00000154380	ENAH	1367.74	0.87333	0.284729	3.06723	0.00216051	0.0431991
ENSG00000138399	FASTKD1	421.593	0.872753	0.245127	3.56041	0.000370283	0.0139428
ENSG00000279117	CTD-2562J17.6	1756.46	0.871448	0.266992	3.26394	0.00109873	0.0274258
ENSG00000168476	REEP4	1347.79	0.870375	0.23527	3.69947	0.000216051	0.010288
ENSG00000125354	SEPT6	3191.05	0.868959	0.217083	4.0029	6.25714e-05	0.00468575
ENSG00000161642	ZNF385A	4444.45	0.866177	0.253609	3.4154	0.000636889	0.0192886
ENSG00000111348	ARHGDIB	27729.1	0.864547	0.232202	3.72325	0.000196675	0.00984328
ENSG00000143119	CD53	6437.07	0.86433	0.222821	3.87903	0.000104876	0.00654458
ENSG00000141480	ARRB2	9269.96	0.863751	0.195189	4.42519	9.63567e-06	0.00149489
ENSG00000100599	RIN3	6576.11	0.858829	0.259502	3.30952	0.000934548	0.0246881
ENSG00000174004	NRROS	1335.72	0.857824	0.219926	3.9005	9.59928e-05	0.00618994
ENSG00000113721	PDGFRB	9726.06	0.857019	0.228303	3.75386	0.00017413	0.00914897
ENSG00000189159	HN1	2104.67	0.856372	0.250471	3.41905	0.000628407	0.0191442
ENSG00000224877	C17orf89	809.77	0.850806	0.200759	4.23794	2.25575e-05	0.00234296
ENSG00000159314	ARHGAP27	3032.55	0.850708	0.254603	3.34131	0.000833834	0.0229332
ENSG00000184060	ADAP2	3601.22	0.84976	0.2593	3.27713	0.00104869	0.0266494
ENSG00000070882	OSBPL3	2565.17	0.847825	0.277206	3.05847	0.00222472	0.0439717
ENSG00000111275	ALDH2	3589.68	0.846478	0.196255	4.31316	1.60939e-05	0.00191142
ENSG00000103064	SLC7A6	964.636	0.843651	0.276411	3.05216	0.00227199	0.044621
ENSG00000153179	RASSF3	1624.62	0.842556	0.251718	3.34723	0.000816244	0.0227198
ENSG00000266786	LGALS9DP	1755.96	0.840807	0.278274	3.02151	0.00251519	0.047011
ENSG00000241399	CD302	4681.94	0.840215	0.239644	3.5061	0.000454731	0.0156503
ENSG00000151702	FLI1	2605.49	0.835493	0.22447	3.72206	0.000197601	0.00984328
ENSG00000197249	SERPINA1	9249.16	0.833048	0.229735	3.62612	0.000287713	0.012199
ENSG00000106948	AKNA	3958.54	0.832501	0.197472	4.21579	2.48905e-05	0.00253425
ENSG00000168961	LGALS9	10403.9	0.831201	0.27502	3.02233	0.00250837	0.0469904
ENSG00000089060	SLC8B1	1767.5	0.830368	0.181483	4.57545	4.7519e-06	0.00111425
ENSG00000073849	ST6GAL1	7579.93	0.82726	0.241833	3.42079	0.000624405	0.0190598
ENSG00000141401	IMPA2	592.41	0.826348	0.240016	3.44289	0.00057554	0.0181038
ENSG00000137474	MYO7A	1267.12	0.82026	0.265565	3.08873	0.00201012	0.0410405
ENSG00000162511	LAPTM5	35830.1	0.816056	0.237616	3.43435	0.000593971	0.0183247
ENSG00000132965	ALOX5AP	17109.9	0.815614	0.235222	3.46742	0.000525476	0.0170131
ENSG00000198053	SIRPA	7778.75	0.814822	0.214534	3.79811	0.000145805	0.00829589
ENSG00000149781	FERMT3	3248.05	0.812039	0.265675	3.05651	0.00223931	0.0441473
ENSG00000198804	MT-CO1	1.32617e+06	0.811438	0.220745	3.67591	0.000237001	0.0110517
ENSG00000251442	LINC01094	566.588	0.807301	0.256058	3.15281	0.00161708	0.0357003
ENSG00000122986	HVCN1	1242.66	0.805329	0.26719	3.01407	0.00257764	0.0474336
ENSG00000112242	E2F3	656.518	0.803307	0.233718	3.43707	0.000588043	0.0182427
ENSG00000110031	LPXN	2356.92	0.801698	0.223431	3.58812	0.000333066	0.0132167
ENSG00000233276	GPX1	41674.1	0.800975	0.249133	3.21505	0.00130424	0.0311008
ENSG00000101665	SMAD7	1077.14	0.800234	0.19999	4.00137	6.29772e-05	0.00468575
ENSG00000175155	YPEL2	1545.94	0.798358	0.247868	3.22089	0.00127791	0.0307095
ENSG00000141298	SSH2	3599.4	0.796575	0.247047	3.22439	0.00126241	0.0304791
ENSG00000137486	ARRB1	1358.24	0.794098	0.248537	3.19509	0.00139788	0.0326298
ENSG00000127838	PNKD	6209.87	0.793549	0.228038	3.4799	0.000501596	0.0166225
ENSG00000105928	DFNA5	1758.62	0.789495	0.235111	3.35796	0.00078519	0.0221341
ENSG00000183723	CMTM4	599.772	0.788147	0.212531	3.70839	0.000208585	0.0100549
ENSG00000103066	PLA2G15	2662.71	0.785619	0.21549	3.64574	0.000266622	0.0116891
ENSG00000164535	DAGLB	2856.71	0.78521	0.216387	3.62873	0.000284818	0.0121384
ENSG00000173153	ESRRA	836.007	0.784132	0.24428	3.20997	0.0013275	0.0315098
ENSG00000077454	LRCH4	1367.79	0.783984	0.176252	4.44808	8.66406e-06	0.00144177
ENSG00000143226	FCGR2A	13495.6	0.778858	0.200646	3.88175	0.000103707	0.00649785
ENSG00000167716	WDR81	2294.94	0.776885	0.190521	4.07768	4.54874e-05	0.00368567
ENSG00000136167	LCP1	5697.56	0.772063	0.212295	3.63674	0.000276109	0.0119694
ENSG00000064012	CASP8	988.258	0.767873	0.23429	3.27744	0.00104751	0.0266494
ENSG00000120899	PTK2B	4247.12	0.763124	0.222068	3.43645	0.000589388	0.0182427
ENSG00000183049	CAMK1D	2491.38	0.761029	0.220742	3.44759	0.000565609	0.0179005
ENSG00000100055	CYTH4	3616.52	0.760847	0.230378	3.3026	0.000957928	0.0250427
ENSG00000198744	MTCO3P12	1368.61	0.754213	0.197965	3.80983	0.000139061	0.00803024
ENSG00000073060	SCARB1	3184.03	0.75291	0.217764	3.45746	0.000545283	0.0174723
ENSG00000118507	AKAP7	2736.84	0.743855	0.24189	3.07518	0.00210375	0.0424481
ENSG00000118292	C1orf54	474.344	0.740937	0.236234	3.13646	0.00171002	0.0368557
ENSG00000159842	ABR	8441.02	0.730091	0.205455	3.55354	0.000380091	0.0140724
ENSG00000100077	ADRBK2	1956.03	0.726424	0.218815	3.31982	0.00090077	0.02416
ENSG00000100647	SUSD6	5038.54	0.722115	0.18901	3.82052	0.000133172	0.00774802
ENSG00000124313	IQSEC2	2570.63	0.719494	0.180387	3.98862	6.64596e-05	0.00487455
ENSG00000153310	FAM49B	4662.72	0.718108	0.197628	3.63364	0.000279456	0.0120429
ENSG00000158717	RNF166	3586.14	0.715849	0.180707	3.96138	7.45185e-05	0.00525334
ENSG00000111144	LTA4H	6645.77	0.71411	0.225367	3.16865	0.00153148	0.0344263
ENSG00000198246	SLC29A3	1333.09	0.713386	0.219044	3.25681	0.00112673	0.0278996
ENSG00000004399	PLXND1	13668.6	0.711345	0.225168	3.15917	0.0015822	0.0352827
ENSG00000170638	TRABD	1571.29	0.709746	0.199692	3.5542	0.000379129	0.0140705
ENSG00000120594	PLXDC2	20821.3	0.707107	0.167854	4.21263	2.52415e-05	0.00253661
ENSG00000068724	TTC7A	4250.63	0.705681	0.206749	3.41322	0.000642003	0.0194056
ENSG00000163932	PRKCD	5970.25	0.699175	0.176788	3.95488	7.65739e-05	0.00531416
ENSG00000119655	NPC2	22635.1	0.697248	0.209578	3.32691	0.000878137	0.023676
ENSG00000071246	VASH1	7866.44	0.694681	0.223338	3.11045	0.00186803	0.0390143
ENSG00000103365	GGA2	2910.92	0.689108	0.177435	3.88373	0.000102867	0.0064829
ENSG00000117280	RAB29	1656.47	0.688295	0.18792	3.66271	0.000249563	0.011281
ENSG00000125871	MGME1	980.601	0.687664	0.196565	3.49841	0.000468046	0.0158848
ENSG00000261371	PECAM1	7808.54	0.683871	0.22614	3.02411	0.0024937	0.0469141
ENSG00000160404	TOR2A	879.464	0.682213	0.186735	3.65338	0.000258816	0.0114896
ENSG00000051108	HERPUD1	10589.4	0.68111	0.191996	3.54753	0.000388857	0.0142606
ENSG00000038532	CLEC16A	2103.85	0.676525	0.182468	3.70763	0.000209206	0.0100549
ENSG00000198938	MT-CO3	789897	0.673334	0.190815	3.52873	0.000417558	0.0148594
ENSG00000110315	RNF141	3392.19	0.673114	0.197256	3.41238	0.000643986	0.0194155
ENSG00000158985	CDC42SE2	1494.41	0.671668	0.188277	3.56745	0.000360469	0.0136452
ENSG00000160685	ZBTB7B	3147.87	0.66732	0.138461	4.81954	1.43888e-06	0.000506092
ENSG00000116455	WDR77	952.858	0.667201	0.208126	3.20575	0.00134712	0.0318575
ENSG00000183597	TANGO2	2197.34	0.664091	0.212672	3.12261	0.00179255	0.038002
ENSG00000068305	MEF2A	7734.74	0.656751	0.150534	4.36283	1.28393e-05	0.00172784
ENSG00000168569	TMEM223	741.87	0.6438	0.203388	3.16538	0.00154879	0.0346447
ENSG00000072135	PTPN18	15178	0.643538	0.162441	3.96168	7.44251e-05	0.00525334
ENSG00000089057	SLC23A2	5378.4	0.622579	0.167647	3.71364	0.000204299	0.00998404
ENSG00000066926	FECH	975.891	0.621499	0.176858	3.5141	0.000441241	0.0154494
ENSG00000108669	CYTH1	2681.87	0.621213	0.166511	3.73075	0.000190908	0.00971873
ENSG00000028137	TNFRSF1B	7084.54	0.61905	0.176106	3.51522	0.000439388	0.0154194
ENSG00000124357	NAGK	5867.06	0.616432	0.151662	4.06452	4.81313e-05	0.00383958
ENSG00000163378	EOGT	552.46	0.608927	0.185794	3.27743	0.00104758	0.0266494
ENSG00000114738	MAPKAPK3	2926.4	0.608192	0.180547	3.36862	0.000755466	0.0216511
ENSG00000167291	TBC1D16	8600.82	0.60793	0.170093	3.57411	0.000351418	0.0135625
ENSG00000149269	PAK1	3299.64	0.601749	0.199606	3.01469	0.00257244	0.0474336
ENSG00000171488	LRRC8C	2635.53	0.594742	0.186854	3.18292	0.00145796	0.0333285
ENSG00000158716	DUSP23	1422.97	0.591596	0.171135	3.4569	0.000546432	0.0174723
ENSG00000167703	SLC43A2	4918.74	0.588114	0.171114	3.43698	0.000588237	0.0182427
ENSG00000178927	C17orf62	3545.27	0.587975	0.168457	3.49035	0.00048239	0.0161241
ENSG00000153815	CMIP	7526.24	0.585135	0.158689	3.68732	0.000226629	0.010693
ENSG00000102034	ELF4	1973.57	0.584164	0.179623	3.25217	0.00114526	0.0282231
ENSG00000238227	C9orf69	1424.36	0.583619	0.15381	3.79441	0.000147995	0.00831986
ENSG00000106683	LIMK1	3648.55	0.582976	0.132763	4.3911	1.1278e-05	0.00166378
ENSG00000108639	SYNGR2	7189.93	0.580333	0.156415	3.71021	0.000207088	0.0100153
ENSG00000108219	TSPAN14	12675.2	0.573919	0.144536	3.97076	7.16427e-05	0.00515694
ENSG00000205060	SLC35B4	1124.42	0.573322	0.148882	3.85086	0.000117704	0.00706041
ENSG00000163686	ABHD6	1695.91	0.572029	0.138449	4.1317	3.60098e-05	0.00319183
ENSG00000127220	ABHD8	1495.3	0.568109	0.17519	3.24282	0.00118353	0.0289723
ENSG00000109501	WFS1	2814.27	0.563319	0.176503	3.19156	0.00141506	0.032882
ENSG00000104763	ASAH1	14439	0.561691	0.177475	3.1649	0.00155136	0.0346447
ENSG00000136868	SLC31A1	1670.99	0.559923	0.175691	3.18697	0.00143772	0.0331105
ENSG00000102753	KPNA3	1687.36	0.559417	0.180354	3.10178	0.00192362	0.0396933
ENSG00000186815	TPCN1	8459.3	0.557111	0.136312	4.08702	4.36951e-05	0.00359694
ENSG00000104687	GSR	1840.56	0.556064	0.135977	4.08939	4.32501e-05	0.00357935
ENSG00000273749	CYFIP1	12356.9	0.551323	0.175909	3.13413	0.00172363	0.0369458
ENSG00000060642	PIGV	602.202	0.546995	0.165583	3.30346	0.000955001	0.0250427
ENSG00000117410	ATP6V0B	4334.62	0.544299	0.180761	3.01115	0.00260258	0.0477788
ENSG00000186174	BCL9L	5337.51	0.541487	0.168088	3.22146	0.0012754	0.030697
ENSG00000106080	FKBP14	704.141	0.531358	0.16864	3.15084	0.00162801	0.0357885
ENSG00000131446	MGAT1	10222.1	0.527901	0.164739	3.20447	0.0013531	0.0318729
ENSG00000146083	RNF44	3432.62	0.521527	0.170206	3.06409	0.00218331	0.0435423
ENSG00000160991	ORAI2	2241.73	0.520168	0.140568	3.70047	0.000215197	0.010279
ENSG00000100220	RTCB	2561.95	0.518364	0.145738	3.55683	0.000375353	0.0140302
ENSG00000124831	LRRFIP1	4146.03	0.518126	0.170288	3.04265	0.00234502	0.0455924
ENSG00000177663	IL17RA	8848.15	0.51325	0.158536	3.23743	0.0012061	0.029441
ENSG00000196505	GDAP2	954.337	0.51121	0.155563	3.2862	0.0010155	0.0261925
ENSG00000114850	SSR3	5101.41	0.509019	0.136834	3.71998	0.000199237	0.00984328
ENSG00000151883	PARP8	3343.18	0.504619	0.133138	3.7902	0.000150527	0.00831986
ENSG00000174446	SNAPC5	1172.88	0.50404	0.140294	3.59274	0.000327217	0.0131854
ENSG00000174695	TMEM167A	3812.82	0.49916	0.123895	4.0289	5.6038e-05	0.00429329
ENSG00000109066	TMEM104	2447.25	0.495279	0.150656	3.28748	0.0010109	0.026118
ENSG00000247596	TWF2	946.857	0.488687	0.154932	3.15419	0.00160942	0.0356329
ENSG00000172375	C2CD2L	2854.77	0.486105	0.135289	3.59308	0.000326787	0.0131854
ENSG00000153944	MSI2	1561.09	0.48405	0.150454	3.21726	0.00129423	0.0310055
ENSG00000162980	ARL5A	3012.93	0.483451	0.15339	3.15179	0.00162274	0.0357655
ENSG00000154518	ATP5G3	4447.95	0.482616	0.157654	3.06123	0.0022043	0.0437904
ENSG00000204564	C6orf136	1523.4	0.481	0.128156	3.75324	0.000174562	0.00914897
ENSG00000073921	PICALM	12753.7	0.479929	0.128992	3.72059	0.000198754	0.00984328
ENSG00000006007	GDE1	6397.47	0.47594	0.11154	4.26699	1.98126e-05	0.00212931
ENSG00000181523	SGSH	2368.95	0.475104	0.14474	3.28246	0.00102906	0.0263834
ENSG00000137575	SDCBP	4038.71	0.474303	0.142805	3.32133	0.00089591	0.0240714
ENSG00000103174	NAGPA	1082.11	0.472946	0.154398	3.06316	0.00219016	0.0435667
ENSG00000173020	ADRBK1	6530.2	0.471686	0.131736	3.58055	0.00034287	0.0134336
ENSG00000114021	NIT2	1156	0.471006	0.138209	3.40793	0.000654574	0.0195942
ENSG00000134575	ACP2	4855.11	0.470518	0.133791	3.51681	0.000436769	0.0153623
ENSG00000162869	PPP1R21	723.104	0.470495	0.0947614	4.96504	6.86854e-07	0.000322114
ENSG00000139546	TARBP2	680.919	0.465691	0.145279	3.20549	0.00134832	0.0318575
ENSG00000198876	DCAF12	1623.44	0.460234	0.14816	3.10633	0.00189427	0.0391922
ENSG00000125149	C16orf70	1201.23	0.452767	0.12458	3.63435	0.000278682	0.0120429
ENSG00000135932	CAB39	4348.82	0.452751	0.12009	3.7701	0.000163181	0.00876873
ENSG00000105612	DNASE2	5394.32	0.450031	0.142868	3.14997	0.00163289	0.0358447
ENSG00000181817	LSM10	2952.25	0.442763	0.14777	2.99631	0.00273273	0.0493896
ENSG00000213614	HEXA	5279.48	0.439946	0.138624	3.17366	0.00150529	0.0340419
ENSG00000196588	MKL1	4191.95	0.437686	0.145602	3.00605	0.00264667	0.048188
ENSG00000117408	IPO13	4411.64	0.433967	0.137886	3.14729	0.0016479	0.036123
ENSG00000119421	NDUFA8	1542.92	0.427288	0.141658	3.01633	0.00255856	0.0474206
ENSG00000134996	OSTF1	3411.53	0.42459	0.134554	3.15553	0.00160209	0.0355215
ENSG00000119314	PTBP3	1994.1	0.420451	0.133716	3.14436	0.00166452	0.0363329
ENSG00000140854	KATNB1	1637.78	0.418573	0.134612	3.10948	0.00187415	0.0390184
ENSG00000177885	GRB2	12196.1	0.415502	0.0958657	4.33421	1.46284e-05	0.00186441
ENSG00000166619	BLCAP	2099.97	0.407872	0.120633	3.38109	0.000721982	0.0210819
ENSG00000110536	PTPMT1	765.81	0.40405	0.12409	3.25612	0.00112948	0.027923
ENSG00000167740	CYB5D2	1269.12	0.39923	0.106447	3.75051	0.000176479	0.0091959
ENSG00000213699	SLC35F6	3086.66	0.375198	0.125173	2.99743	0.00272262	0.049281
ENSG00000137216	TMEM63B	8514.23	0.373011	0.118697	3.14256	0.00167477	0.0365052
ENSG00000140497	SCAMP2	12304	0.362053	0.0957972	3.77937	0.000157225	0.00853267
ENSG00000042445	RETSAT	4048.37	0.34291	0.0973951	3.52081	0.000430227	0.0151838
ENSG00000105063	PPP6R1	5195.3	0.340649	0.0954255	3.56979	0.000357267	0.0136452
ENSG00000135956	TMEM127	8437	0.334897	0.0954591	3.50828	0.000451009	0.0156498
ENSG00000139436	GIT2	8244.95	0.33286	0.0968557	3.43665	0.000588949	0.0182427
ENSG00000141252	VPS53	2828.81	0.319375	0.101745	3.13899	0.0016953	0.0366944
ENSG00000028528	SNX1	10520.4	0.280402	0.0709243	3.95354	7.70044e-05	0.00532018
ENSG00000181789	COPG1	7880.99	0.279657	0.0921064	3.03624	0.00239548	0.04611
ENSG00000079805	DNM2	9961.55	0.277434	0.0922421	3.00767	0.00263256	0.048188
ENSG00000166986	MARS	3750.03	0.215381	0.0637621	3.37788	0.000730481	0.0212218
ENSG00000069275	NUCKS1	14527.4	-0.288944	0.0835805	-3.45707	0.000546077	0.0174723
ENSG00000068354	TBC1D25	1633.26	-0.291095	0.0742061	-3.92279	8.75305e-05	0.0059054
ENSG00000106665	CLIP2	13374	-0.296688	0.0956394	-3.10216	0.00192117	0.0396933
ENSG00000125755	SYMPK	7486.12	-0.30959	0.0844775	-3.66476	0.000247573	0.0112446
ENSG00000114062	UBE3A	6505.6	-0.3115	0.0891794	-3.49296	0.000477706	0.0160717
ENSG00000170144	HNRNPA3	8647.07	-0.315483	0.095342	-3.30897	0.000936411	0.0246881
ENSG00000197771	MCMBP	3957.2	-0.317778	0.0828618	-3.83504	0.000125544	0.00738751
ENSG00000002330	BAD	2102.99	-0.327718	0.103069	-3.17959	0.00147484	0.033615
ENSG00000136861	CDK5RAP2	3596.24	-0.332124	0.108223	-3.06888	0.00214862	0.0431113
ENSG00000148341	SH3GLB2	8706.15	-0.339507	0.1119	-3.03402	0.00241315	0.0461631
ENSG00000138668	HNRNPD	10090	-0.340694	0.11229	-3.03404	0.00241299	0.0461631
ENSG00000166889	PATL1	5911.3	-0.344902	0.10141	-3.40107	0.000671229	0.0199003
ENSG00000196924	FLNA	49754	-0.348366	0.115875	-3.00639	0.00264366	0.048188
ENSG00000160310	PRMT2	14931.5	-0.355723	0.108392	-3.28182	0.0010314	0.0263834
ENSG00000163510	CWC22	3392.94	-0.360698	0.116433	-3.0979	0.00194895	0.0401625
ENSG00000161526	SAP30BP	8630.9	-0.360951	0.115846	-3.11579	0.00183454	0.0385229
ENSG00000179950	PUF60	12446.3	-0.363868	0.119542	-3.04386	0.00233565	0.0454674
ENSG00000006194	ZNF263	2013.34	-0.36467	0.120046	-3.03775	0.00238355	0.0459948
ENSG00000105248	CCDC94	2329.15	-0.364689	0.116599	-3.12773	0.00176164	0.0375009
ENSG00000152795	HNRNPDL	18617.7	-0.364972	0.11601	-3.14604	0.00165498	0.036227
ENSG00000189403	HMGB1	16767.4	-0.368167	0.0953449	-3.86143	0.000112727	0.0068714
ENSG00000062194	GPBP1	3523.87	-0.369424	0.118746	-3.11105	0.00186423	0.0390143
ENSG00000147274	RBMX	9700.17	-0.372997	0.112962	-3.30195	0.000960135	0.0250574
ENSG00000099783	HNRNPM	7351.07	-0.378405	0.111827	-3.38385	0.000714773	0.0209145
ENSG00000105821	DNAJC2	1896.01	-0.386233	0.127732	-3.02377	0.0024965	0.0469141
ENSG00000132780	NASP	5851.71	-0.387085	0.127932	-3.02572	0.00248043	0.0467895
ENSG00000136045	PWP1	2124.68	-0.396547	0.0983483	-4.03207	5.52876e-05	0.00425687
ENSG00000137817	PARP6	4253.4	-0.398433	0.128178	-3.10843	0.00188083	0.0390184
ENSG00000153187	HNRNPU	15229.2	-0.400005	0.121227	-3.29965	0.000968062	0.0252218
ENSG00000065135	GNAI3	2590.31	-0.400134	0.0920528	-4.34679	1.38144e-05	0.0018118
ENSG00000121774	KHDRBS1	5518.87	-0.407941	0.115653	-3.52728	0.00041986	0.0149031
ENSG00000112081	SRSF3	7856.72	-0.410237	0.130977	-3.13214	0.00173538	0.0370949
ENSG00000111450	STX2	2368.18	-0.41882	0.135451	-3.09205	0.00198779	0.0406918
ENSG00000074356	NCBP3	2733.56	-0.420303	0.112273	-3.7436	0.000181405	0.00935809
ENSG00000102226	USP11	10075.8	-0.421324	0.120911	-3.48458	0.000492904	0.0163695
ENSG00000089280	FUS	11329.9	-0.424804	0.122165	-3.47729	0.00050651	0.0166566
ENSG00000132323	ILKAP	968.125	-0.425017	0.118901	-3.57454	0.000350846	0.0135625
ENSG00000104946	TBC1D17	6488.43	-0.426521	0.130933	-3.25755	0.00112378	0.0278995
ENSG00000113272	THG1L	676.624	-0.426714	0.141934	-3.00643	0.00264338	0.048188
ENSG00000111011	RSRC2	6418.96	-0.430796	0.131904	-3.26599	0.0010908	0.0274047
ENSG00000167182	SP2	8087.97	-0.431442	0.118598	-3.63786	0.000274909	0.0119694
ENSG00000092010	PSME1	13118.7	-0.435267	0.105362	-4.13117	3.60926e-05	0.00319183
ENSG00000247315	ZCCHC3	2080.22	-0.440482	0.13798	-3.19235	0.00141119	0.0328414
ENSG00000135486	HNRNPA1	28497.8	-0.442271	0.123137	-3.5917	0.000328532	0.0131854
ENSG00000166333	ILK	14635.1	-0.445345	0.10625	-4.1915	2.7712e-05	0.00268257
ENSG00000139197	PEX5	1712.96	-0.445423	0.117575	-3.78842	0.00015161	0.0083499
ENSG00000170852	KBTBD2	2068.95	-0.445926	0.126192	-3.53372	0.000409761	0.0147134
ENSG00000121390	PSPC1	2279.95	-0.450275	0.14826	-3.03706	0.00238901	0.0460428
ENSG00000204590	GNL1	5188.33	-0.452735	0.117811	-3.84288	0.000121597	0.00723781
ENSG00000184887	BTBD6	2314.22	-0.454447	0.124011	-3.66456	0.000247765	0.0112446
ENSG00000171735	CAMTA1	2059.44	-0.463596	0.145393	-3.18858	0.00142975	0.0330401
ENSG00000100814	CCNB1IP1	1712.92	-0.464222	0.151664	-3.06085	0.00220706	0.0437904
ENSG00000109736	MFSD10	2511.85	-0.466215	0.129605	-3.59719	0.000321677	0.01317
ENSG00000117519	CNN3	43523.5	-0.468482	0.135646	-3.4537	0.000552944	0.017644
ENSG00000125520	SLC2A4RG	4400.26	-0.46939	0.143579	-3.26922	0.00107846	0.027227
ENSG00000026025	VIM	552981	-0.470309	0.127915	-3.67672	0.000236256	0.0110517
ENSG00000130382	MLLT1	7371.51	-0.477924	0.15033	-3.17916	0.00147701	0.033615
ENSG00000225663	FAM195B	4955.05	-0.478481	0.113969	-4.19836	2.68858e-05	0.0026475
ENSG00000135870	RC3H1	2115.81	-0.478756	0.136275	-3.51316	0.000442818	0.0154558
ENSG00000102038	SMARCA1	3803.11	-0.482359	0.160538	-3.00464	0.00265898	0.0482985
ENSG00000126870	WDR60	2551.54	-0.48328	0.136959	-3.52866	0.000417669	0.0148594
ENSG00000124201	ZNFX1	7553.23	-0.49293	0.158574	-3.10852	0.00188026	0.0390184
ENSG00000148337	CIZ1	13085	-0.494556	0.109992	-4.49631	6.91435e-06	0.00131288
ENSG00000116560	SFPQ	16670.8	-0.495058	0.148769	-3.32771	0.000875632	0.0236497
ENSG00000083896	YTHDC1	5021.99	-0.496313	0.131513	-3.77388	0.000160729	0.00866705
ENSG00000133773	CCDC59	2902.53	-0.499673	0.165258	-3.0236	0.00249788	0.0469141
ENSG00000178685	PARP10	7306.44	-0.510829	0.142925	-3.57411	0.000351416	0.0135625
ENSG00000145687	SSBP2	2049.19	-0.511791	0.152252	-3.36147	0.000775301	0.0220144
ENSG00000074582	BCS1L	1081.87	-0.517601	0.141689	-3.65309	0.000259102	0.0114896
ENSG00000117632	STMN1	9239.17	-0.517877	0.16433	-3.15144	0.00162465	0.0357655
ENSG00000103199	ZNF500	641.005	-0.524637	0.173003	-3.03253	0.00242514	0.0463351
ENSG00000102081	FMR1	1849.53	-0.526001	0.145995	-3.60286	0.000314738	0.0130237
ENSG00000082014	SMARCD3	4364.67	-0.539499	0.165003	-3.26962	0.00107691	0.027227
ENSG00000176473	WDR25	794.115	-0.546271	0.164128	-3.32833	0.000873675	0.0236497
ENSG00000164741	DLC1	14521.3	-0.550223	0.165235	-3.32994	0.000868647	0.023626
ENSG00000116670	MAD2L2	1411.01	-0.552914	0.139649	-3.95932	7.51636e-05	0.00525334
ENSG00000053501	USE1	1342.76	-0.556569	0.177519	-3.13526	0.00171704	0.0368557
ENSG00000198185	ZNF334	1086.75	-0.559549	0.185421	-3.01773	0.0025468	0.047316
ENSG00000167657	DAPK3	2248.18	-0.560008	0.157252	-3.56121	0.000369154	0.0139342
ENSG00000170899	GSTA4	1045.15	-0.562854	0.152603	-3.68836	0.000225706	0.010682
ENSG00000042429	MED17	1441.4	-0.563719	0.166593	-3.3838	0.0007149	0.0209145
ENSG00000147862	NFIB	2894.69	-0.570032	0.149332	-3.81722	0.000134965	0.00782293
ENSG00000137338	PGBD1	619.301	-0.570095	0.174484	-3.26731	0.00108575	0.0273666
ENSG00000149929	HIRIP3	2405.03	-0.571283	0.184686	-3.09328	0.0019796	0.040578
ENSG00000122257	RBBP6	4297.53	-0.575132	0.165968	-3.46533	0.000529584	0.0171103
ENSG00000103260	METRN	11981.2	-0.576784	0.184245	-3.13053	0.0017449	0.0371957
ENSG00000112658	SRF	5298.21	-0.576949	0.177502	-3.25039	0.00115248	0.0283559
ENSG00000198131	ZNF544	902.784	-0.580228	0.165176	-3.51279	0.000443421	0.0154558
ENSG00000167552	TUBA1A	137057	-0.583183	0.164858	-3.53748	0.000403961	0.0146068
ENSG00000198408	MGEA5	10148.6	-0.586242	0.163303	-3.5899	0.000330801	0.0131854
ENSG00000152284	TCF7L1	4761.12	-0.588618	0.190849	-3.08421	0.00204092	0.0415596
ENSG00000092096	SLC22A17	11188.5	-0.589767	0.189479	-3.11258	0.0018546	0.0388913
ENSG00000126822	PLEKHG3	3771.66	-0.591805	0.1931	-3.06476	0.00217845	0.0435016
ENSG00000140545	MFGE8	12134.9	-0.591861	0.149509	-3.9587	7.53581e-05	0.00525334
ENSG00000258890	CEP95	2122.9	-0.598882	0.170821	-3.5059	0.000455067	0.0156503
ENSG00000164985	PSIP1	12268.2	-0.601937	0.195233	-3.08318	0.00204804	0.0416332
ENSG00000068079	IFI35	3487.31	-0.603648	0.1551	-3.892	9.94221e-05	0.00633192
ENSG00000159335	PTMS	35643.9	-0.611875	0.166534	-3.67417	0.000238626	0.01109
ENSG00000119280	C1orf198	16044.9	-0.615296	0.205008	-3.00133	0.00268804	0.0487121
ENSG00000184194	GPR173	2001.96	-0.615325	0.202989	-3.03132	0.00243491	0.0463776
ENSG00000182916	TCEAL7	1922.21	-0.617383	0.141608	-4.3598	1.30179e-05	0.00173677
ENSG00000032742	IFT88	877.932	-0.625185	0.194254	-3.21839	0.00128911	0.0309307
ENSG00000132475	H3F3B	35514.8	-0.626524	0.183296	-3.4181	0.000630603	0.0191733
ENSG00000007384	RHBDF1	10592.8	-0.627752	0.20118	-3.12035	0.00180633	0.0381896
ENSG00000008441	NFIX	15086.9	-0.628726	0.205249	-3.06324	0.00218953	0.0435667
ENSG00000133739	LRRCC1	2549.05	-0.631852	0.202168	-3.12538	0.00177578	0.03775
ENSG00000169992	NLGN2	7539.88	-0.632603	0.177963	-3.55469	0.000378421	0.0140705
ENSG00000248441	LINC01197	2662.73	-0.640376	0.170814	-3.74896	0.000177569	0.00921627
ENSG00000279207	RP11-159D12.8	387.751	-0.645041	0.213429	-3.02227	0.00250884	0.0469904
ENSG00000213516	RBMXL1	3358.5	-0.649569	0.207174	-3.13537	0.00171637	0.0368557
ENSG00000020181	ADGRA2	6922.37	-0.650308	0.206244	-3.1531	0.00161546	0.0357003
ENSG00000156030	ELMSAN1	4916.37	-0.65284	0.214296	-3.04645	0.00231564	0.0451916
ENSG00000122643	NT5C3A	618.561	-0.653774	0.20267	-3.2258	0.00125619	0.030404
ENSG00000111752	PHC1	2077.82	-0.659996	0.201523	-3.27505	0.00105645	0.0268026
ENSG00000108679	LGALS3BP	95962.3	-0.661749	0.154555	-4.28164	1.85519e-05	0.0020433
ENSG00000197457	STMN3	3111.03	-0.662033	0.219415	-3.01727	0.00255063	0.0473303
ENSG00000151422	FER	4054.42	-0.666247	0.191118	-3.48605	0.000490216	0.0163493
ENSG00000099282	TSPAN15	5905.38	-0.666277	0.187185	-3.55946	0.000371611	0.0139589
ENSG00000119636	BBOF1	375.278	-0.668882	0.208959	-3.20102	0.0013694	0.0321715
ENSG00000154760	SLFN13	975.733	-0.668972	0.185736	-3.60175	0.000316086	0.0130447
ENSG00000213398	LCAT	1694.82	-0.671959	0.210742	-3.18854	0.00142994	0.0330401
ENSG00000137094	DNAJB5	3742.16	-0.67328	0.200244	-3.3623	0.000772962	0.0219896
ENSG00000173040	EVC2	829.142	-0.675341	0.188748	-3.57801	0.000346224	0.0135307
ENSG00000115267	IFIH1	1587.1	-0.682774	0.200109	-3.41202	0.000644841	0.0194155
ENSG00000189046	ALKBH2	674.301	-0.686706	0.175692	-3.90857	9.28434e-05	0.00613483
ENSG00000169231	THBS3	2277.3	-0.690859	0.169849	-4.0675	4.75201e-05	0.00381047
ENSG00000166508	MCM7	2804.1	-0.692051	0.227587	-3.04083	0.0023593	0.0456474
ENSG00000178498	DTX3	3856.06	-0.69955	0.138855	-5.03797	4.70492e-07	0.000299938
ENSG00000198720	ANKRD13B	1810.33	-0.704199	0.219999	-3.20091	0.00136993	0.0321715
ENSG00000111674	ENO2	4506.39	-0.704425	0.208716	-3.37503	0.000738069	0.0213571
ENSG00000168096	ANKS3	937.381	-0.707135	0.171164	-4.13133	3.60671e-05	0.00319183
ENSG00000103647	CORO2B	6449.28	-0.709192	0.219614	-3.22927	0.00124108	0.0301049
ENSG00000175197	DDIT3	2289.66	-0.730347	0.223662	-3.26541	0.00109306	0.0274168
ENSG00000171843	MLLT3	482.654	-0.733167	0.243213	-3.0145	0.00257399	0.0474336
ENSG00000076344	RGS11	7655.26	-0.733815	0.225447	-3.25493	0.00113421	0.0279953
ENSG00000123080	CDKN2C	1885.01	-0.734949	0.205821	-3.57081	0.000355874	0.0136324
ENSG00000196428	TSC22D2	3212.96	-0.737899	0.239614	-3.07953	0.00207324	0.0419967
ENSG00000248275	TRIM52-AS1	1765.34	-0.739521	0.24054	-3.07442	0.00210915	0.0425016
ENSG00000130821	SLC6A8	4441.56	-0.741587	0.221682	-3.34528	0.000822001	0.0228389
ENSG00000067082	KLF6	26981.4	-0.745346	0.233629	-3.1903	0.00142125	0.0329763
ENSG00000092621	PHGDH	1148.66	-0.746445	0.242898	-3.07308	0.00211864	0.0426373
ENSG00000101773	RBBP8	1947.82	-0.753886	0.250088	-3.01448	0.0025742	0.0474336
ENSG00000126970	ZC4H2	1994.63	-0.760164	0.193083	-3.93698	8.25123e-05	0.00562538
ENSG00000206530	CFAP44	466.854	-0.762006	0.210221	-3.62479	0.000289193	0.012226
ENSG00000171606	ZNF274	1871.01	-0.763642	0.183986	-4.15055	3.3168e-05	0.00301946
ENSG00000188215	DCUN1D3	1978.13	-0.770316	0.225186	-3.4208	0.000624374	0.0190598
ENSG00000268996	MAN1B1-AS1	727.766	-0.777731	0.23259	-3.34379	0.000826436	0.0228884
ENSG00000137098	SPAG8	200.666	-0.791787	0.245697	-3.22261	0.00127026	0.0306209
ENSG00000245573	BDNF-AS	385.936	-0.793703	0.203612	-3.89811	9.69467e-05	0.00620786
ENSG00000080823	MOK	621.637	-0.79525	0.239591	-3.31919	0.000902786	0.0241722
ENSG00000173546	CSPG4	7058.81	-0.799916	0.22391	-3.57249	0.000353597	0.013608
ENSG00000079150	FKBP7	544.135	-0.803876	0.256156	-3.13823	0.00169974	0.0367391
ENSG00000112773	FAM46A	1600.86	-0.810303	0.25841	-3.13572	0.00171431	0.0368557
ENSG00000109743	BST1	415.645	-0.810955	0.185838	-4.36378	1.27834e-05	0.00172784
ENSG00000179954	SSC5D	13722.1	-0.81394	0.255278	-3.18845	0.0014304	0.0330401
ENSG00000159147	DONSON	463.406	-0.815278	0.244969	-3.32808	0.000874456	0.0236497
ENSG00000146013	GFRA3	29566.9	-0.816764	0.254582	-3.20826	0.00133541	0.031649
ENSG00000205763	RP9P	637.178	-0.820567	0.1834	-4.47421	7.66961e-06	0.00141303
ENSG00000160360	GPSM1	5328.44	-0.823442	0.182357	-4.51554	6.31548e-06	0.00129591
ENSG00000161996	WDR90	466.265	-0.826011	0.230326	-3.58626	0.000335449	0.0132773
ENSG00000140682	TGFB1I1	5051.93	-0.829231	0.213538	-3.8833	0.000103049	0.0064829
ENSG00000142949	PTPRF	8467.46	-0.832	0.263477	-3.15777	0.00158981	0.0353505
ENSG00000105722	ERF	10304.1	-0.832539	0.249102	-3.34216	0.000831299	0.0229332
ENSG00000126226	PCID2	2188.13	-0.838571	0.239361	-3.50338	0.000459401	0.0157294
ENSG00000154359	LONRF1	910.276	-0.843581	0.248991	-3.388	0.000704049	0.0206753
ENSG00000108381	ASPA	5600.28	-0.853536	0.225414	-3.78653	0.000152766	0.00838373
ENSG00000213799	ZNF845	388.093	-0.855838	0.18021	-4.74912	2.04307e-06	0.000641717
ENSG00000173276	ZBTB21	1965.66	-0.896228	0.272518	-3.2887	0.00100652	0.0260483
ENSG00000214944	ARHGEF28	1961.24	-0.901185	0.23746	-3.7951	0.000147587	0.00831986
ENSG00000177943	MAMDC4	655.273	-0.90235	0.286932	-3.14483	0.00166186	0.0363262
ENSG00000177606	JUN	41594.9	-0.905757	0.282071	-3.21109	0.00132231	0.0314833
ENSG00000230532	AC091133.1	82.627	-0.912043	0.29038	-3.14085	0.00168455	0.0365946
ENSG00000160789	LMNA	39767.2	-0.912238	0.302948	-3.0112	0.00260217	0.0477788
ENSG00000155090	KLF10	5929.91	-0.915354	0.269721	-3.3937	0.000689549	0.0202879
ENSG00000117228	GBP1	9502.5	-0.91852	0.254215	-3.61317	0.00030248	0.0126518
ENSG00000146090	RASGEF1C	4650.3	-0.925674	0.243537	-3.80096	0.000144135	0.00823112
ENSG00000111266	DUSP16	2867.65	-0.931485	0.2184	-4.26505	1.9986e-05	0.00213312
ENSG00000150347	ARID5B	4363.33	-0.935914	0.3118	-3.00165	0.00268523	0.0487121
ENSG00000049246	PER3	3320.45	-0.936952	0.269924	-3.47117	0.000518202	0.0168481
ENSG00000177106	EPS8L2	1561.27	-0.937063	0.300378	-3.11961	0.00181091	0.0382341
ENSG00000172794	RAB37	468.318	-0.946348	0.297754	-3.17829	0.00148148	0.0336673
ENSG00000084636	COL16A1	7385.93	-0.95436	0.227383	-4.19715	2.70293e-05	0.0026475
ENSG00000065361	ERBB3	27695	-0.955615	0.273702	-3.49145	0.000480413	0.0160928
ENSG00000250616	RP11-455F5.3	117.355	-0.968034	0.302594	-3.19912	0.00137846	0.0323096
ENSG00000134986	NREP	1195.66	-0.969516	0.269745	-3.5942	0.00032539	0.0131854
ENSG00000137872	SEMA6D	3066.28	-0.980189	0.325171	-3.01438	0.00257507	0.0474336
ENSG00000090006	LTBP4	48172.4	-0.984424	0.272866	-3.60772	0.000308901	0.0128165
ENSG00000130589	HELZ2	2662.47	-0.984474	0.248325	-3.96445	7.35642e-05	0.00524645
ENSG00000179915	NRXN1	22551.4	-0.99379	0.313165	-3.17338	0.00150677	0.0340419
ENSG00000109452	INPP4B	691.542	-0.994625	0.328747	-3.02551	0.00248218	0.0467895
ENSG00000206579	XKR4	3920.14	-0.997336	0.257915	-3.86692	0.000110218	0.00679573
ENSG00000134954	ETS1	6819.59	-1.05079	0.273929	-3.836	0.000125056	0.00738691
ENSG00000054598	FOXC1	644.97	-1.05113	0.273271	-3.84648	0.000119824	0.00715986
ENSG00000132613	MTSS1L	14241.4	-1.05329	0.336455	-3.13054	0.00174484	0.0371957
ENSG00000135205	CCDC146	772.662	-1.05882	0.34631	-3.05743	0.00223247	0.0440684
ENSG00000087074	PPP1R15A	43664.5	-1.0637	0.284829	-3.73453	0.000188067	0.0096375
ENSG00000198075	SULT1C4	362.876	-1.06573	0.354478	-3.00648	0.00264288	0.048188
ENSG00000138642	HERC6	3045.87	-1.07663	0.213768	-5.03644	4.74274e-07	0.000299938
ENSG00000160781	PAQR6	5438.59	-1.07664	0.355752	-3.02637	0.00247509	0.0467895
ENSG00000153714	LURAP1L	1030.37	-1.08023	0.318033	-3.39659	0.000682305	0.020152
ENSG00000259275	RP11-522B15.3	503.498	-1.08299	0.316334	-3.42356	0.00061806	0.0189408
ENSG00000184545	DUSP8	5245.66	-1.08467	0.250116	-4.33668	1.44654e-05	0.00186441
ENSG00000196368	NUDT11	106.37	-1.10851	0.328742	-3.37197	0.000746318	0.0214751
ENSG00000164684	ZNF704	1035.67	-1.1235	0.369478	-3.04078	0.00235965	0.0456474
ENSG00000185090	MANEAL	295.327	-1.12881	0.28909	-3.90469	9.43454e-05	0.00613483
ENSG00000138587	MNS1	422.35	-1.13827	0.210878	-5.39776	6.74792e-08	8.70257e-05
ENSG00000187595	ZNF385C	547.086	-1.14719	0.309957	-3.70112	0.000214649	0.010279
ENSG00000182963	GJC1	1470.31	-1.1536	0.350727	-3.28915	0.0010049	0.0260483
ENSG00000005471	ABCB4	1229.65	-1.15442	0.37414	-3.08552	0.00203197	0.0414319
ENSG00000172183	ISG20	1937.01	-1.15644	0.269794	-4.28641	1.81587e-05	0.00202175
ENSG00000080854	IGSF9B	859.159	-1.15959	0.387278	-2.99421	0.00275158	0.0495733
ENSG00000183889	AC138969.4	163.998	-1.18451	0.351784	-3.36715	0.000759484	0.021726
ENSG00000106538	RARRES2	12956.3	-1.1969	0.377473	-3.17082	0.00152011	0.0342934
ENSG00000130522	JUND	22237.5	-1.21409	0.340334	-3.56735	0.000360615	0.0136452
ENSG00000198901	PRC1	482.468	-1.21524	0.351309	-3.45919	0.000541804	0.0174666
ENSG00000254402	LRRC24	298.494	-1.21694	0.309093	-3.93714	8.2459e-05	0.00562538
ENSG00000167617	CDC42EP5	664.661	-1.22305	0.322543	-3.79191	0.00014949	0.00831986
ENSG00000235505	RP11-693N9.2	4089.11	-1.2288	0.368533	-3.3343	0.000855143	0.0233407
ENSG00000088881	EBF4	765.42	-1.22932	0.355431	-3.45866	0.000542869	0.0174666
ENSG00000178026	LRRC75B	695.129	-1.24585	0.245835	-5.06783	4.02385e-07	0.000299938
ENSG00000176890	TYMS	622.399	-1.26098	0.355385	-3.54821	0.000387854	0.0142575
ENSG00000165379	LRFN5	581.802	-1.26882	0.381487	-3.32597	0.000881115	0.023715
ENSG00000214967	NPIPA7	124.62	-1.27949	0.37531	-3.40916	0.000651642	0.0195442
ENSG00000187608	ISG15	3528.89	-1.28345	0.38862	-3.30259	0.000957953	0.0250427
ENSG00000214900	LINC01588	296.816	-1.30117	0.425346	-3.0591	0.00222006	0.0439357
ENSG00000172201	ID4	2605.15	-1.32912	0.3707	-3.58544	0.000336508	0.0132852
ENSG00000111879	FAM184A	699.541	-1.34157	0.434136	-3.09021	0.00200017	0.0408912
ENSG00000146592	CREB5	2384.27	-1.35463	0.382433	-3.54213	0.000396916	0.0144194
ENSG00000186480	INSIG1	1525.31	-1.35926	0.315439	-4.30911	1.63914e-05	0.00192176
ENSG00000182272	B4GALNT4	3081.99	-1.36513	0.36639	-3.72588	0.000194634	0.00981157
ENSG00000280237	MIR4697HG	2271.63	-1.37167	0.376714	-3.64114	0.000271431	0.0118663
ENSG00000099256	PRTFDC1	377.439	-1.37539	0.310847	-4.42466	9.65938e-06	0.00149489
ENSG00000135547	HEY2	423.033	-1.3915	0.446544	-3.11616	0.00183222	0.0385229
ENSG00000181195	PENK	7469.57	-1.43786	0.427866	-3.36054	0.000777911	0.0220144
ENSG00000167513	CDT1	164.51	-1.45479	0.483291	-3.01016	0.00261108	0.047878
ENSG00000273771	RP11-236L14.2	166.259	-1.4827	0.486304	-3.04892	0.00229667	0.0449635
ENSG00000179820	MYADM	28256.2	-1.50058	0.453311	-3.31028	0.000932043	0.0246881
ENSG00000111206	FOXM1	468.399	-1.52191	0.455709	-3.33965	0.000838829	0.0229765
ENSG00000041515	MYO16	571.495	-1.5397	0.419493	-3.67039	0.000242182	0.0111722
ENSG00000136859	ANGPTL2	4482.95	-1.54928	0.410011	-3.77864	0.000157686	0.00853267
ENSG00000165071	TMEM71	409.492	-1.55548	0.479008	-3.24729	0.00116509	0.0285751
ENSG00000186352	ANKRD37	463.549	-1.55601	0.491054	-3.16872	0.00153114	0.0344263
ENSG00000173406	DAB1	1301.06	-1.56956	0.488882	-3.21051	0.00132501	0.0314989
ENSG00000130518	KIAA1683	1330.49	-1.57681	0.415967	-3.7907	0.000150225	0.00831986
ENSG00000163347	CLDN1	713.465	-1.6195	0.525777	-3.0802	0.00206863	0.0419581
ENSG00000188859	FAM78B	505.966	-1.65662	0.429004	-3.86156	0.000112667	0.0068714
ENSG00000134531	EMP1	18707.4	-1.65751	0.46587	-3.55788	0.000373859	0.0140093
ENSG00000154479	CCDC173	82.0598	-1.68091	0.48384	-3.4741	0.000512578	0.0167311
ENSG00000167889	MGAT5B	175.865	-1.70859	0.548319	-3.11605	0.00183293	0.0385229
ENSG00000202198	RN7SK	6787.44	-1.76553	0.578108	-3.05399	0.00225822	0.0444472
ENSG00000162772	ATF3	8991.45	-1.76727	0.492332	-3.58958	0.000331208	0.0131854
ENSG00000203930	LINC00632	247.187	-1.77336	0.587554	-3.0182	0.0025428	0.0472985
ENSG00000164949	GEM	2321.55	-1.79676	0.507012	-3.54383	0.000394359	0.0143602
ENSG00000221946	FXYD7	98.807	-1.83841	0.576795	-3.18729	0.00143614	0.0331105
ENSG00000175592	FOSL1	8407.54	-1.88427	0.554754	-3.39658	0.000682326	0.020152
ENSG00000267127	RP11-795F19.5	112.472	-1.91265	0.514447	-3.71788	0.000200904	0.00987047
ENSG00000007171	NOS2	177.704	-1.94719	0.488021	-3.98996	6.60841e-05	0.00487008
ENSG00000225217	HSPA7	5269.81	-1.9754	0.648901	-3.04422	0.00233281	0.0454674
ENSG00000185022	MAFF	8338.59	-1.98311	0.458788	-4.32249	1.54276e-05	0.00188057
ENSG00000167244	IGF2	5845.51	-2.01713	0.445609	-4.52669	5.99154e-06	0.00127021
ENSG00000267270	PARD6G-AS1	98.9319	-2.09919	0.62229	-3.37334	0.000742624	0.0214419
ENSG00000156218	ADAMTSL3	436.618	-2.13588	0.705769	-3.02631	0.00247555	0.0467895
ENSG00000073282	TP63	288.348	-2.1752	0.516623	-4.21042	2.54901e-05	0.00254507
ENSG00000130164	LDLR	5352.23	-2.25294	0.508814	-4.42783	9.51848e-06	0.00149489
ENSG00000108551	RASD1	907.504	-2.27588	0.649557	-3.50374	0.000458777	0.0157294
ENSG00000124749	COL21A1	558.584	-2.32148	0.663196	-3.50044	0.000464491	0.0158336
ENSG00000132002	DNAJB1	45897	-2.51771	0.686243	-3.66883	0.000243661	0.0111722
ENSG00000130176	CNN1	1315.1	-2.57078	0.532466	-4.82806	1.3787e-06	0.000506092
ENSG00000187017	ESPN	635.757	-2.60326	0.60985	-4.26869	1.96628e-05	0.00212931
ENSG00000272512	RP11-54O7.17	122.226	-2.61664	0.753293	-3.4736	0.000513521	0.0167311
ENSG00000120694	HSPH1	15277	-2.66323	0.615603	-4.32622	1.51693e-05	0.00187808
ENSG00000054179	ENTPD2	219.271	-2.66979	0.877689	-3.04184	0.00235135	0.0456474
ENSG00000145040	UCN2	253.79	-2.75648	0.911022	-3.0257	0.00248057	0.0467895
ENSG00000130600	H19	15693.7	-2.92707	0.766003	-3.82122	0.000132791	0.00774802
ENSG00000100985	MMP9	738.762	-3.0565	0.753689	-4.05538	5.00523e-05	0.00395209
ENSG00000198576	ARC	3350.31	-3.13263	0.806583	-3.88383	0.000102824	0.0064829
ENSG00000173110	HSPA6	13550.5	-3.29945	0.955827	-3.45194	0.000556578	0.0177235

## Sheet: 4
Supplementary Data 4. Top marker genes from integrated schwannoma single cell RNA- and single nuclei RNA-sequencing clusters.
P_val (Wilcoxon Rank Sum test Two-sided)	avg_logFC	pct.1	pct.2	P_val_adj (Wilcoxon Rank Sum test; Two-sided; Bonferonni corrected)	cluster	gene
0	0.544035	0.916	0.548	0	0	CD74
0	0.514453	0.981	0.827	0	0	TMSB4X
0	0.503108	0.629	0.196	0	0	OOEP
0	0.348124	0.436	0.107	0	0	FCGBP
5.3205e-302	0.442536	0.86	0.548	1.07948e-297	0	S100A6
1.02732e-270	0.348371	0.485	0.16	2.08433e-266	0	SLC27A4
4.0763e-241	0.401771	0.822	0.541	8.2704e-237	0	PSAP
1.19983e-222	0.309155	0.427	0.143	2.43433e-218	0	ARMC9
9.97318e-221	0.355398	0.951	0.838	2.02346e-216	0	TMSB10
8.03468e-220	0.335106	0.527	0.221	1.63016e-215	0	C3
9.58977e-201	0.320876	0.493	0.205	1.94567e-196	0	GATM
1.04693e-198	0.325599	0.751	0.447	2.12412e-194	0	MPZ
1.38798e-198	0.358174	0.711	0.416	2.81606e-194	0	CCND1
6.34775e-195	0.342794	0.588	0.296	1.28789e-190	0	TXNRD1
3.56207e-174	0.328772	0.719	0.441	7.22709e-170	0	PMP22
9.40996e-170	0.292896	0.474	0.21	1.90919e-165	0	PLEKHA7
2.17489e-160	0.285094	0.449	0.197	4.41264e-156	0	NBEAL1
5.185e-153	0.273605	0.459	0.209	1.05198e-148	0	APOO
1.18347e-152	0.306359	0.803	0.554	2.40113e-148	0	SPARC
3.11143e-149	0.259702	0.422	0.183	6.31278e-145	0	STEAP1B
3.89866e-134	0.281854	0.897	0.746	7.90999e-130	0	ACTB
2.06972e-132	0.300777	0.666	0.449	4.19926e-128	0	SERF2
0	0.843311	0.686	0.199	0	1	RASGEF1B
0	0.766682	0.698	0.199	0	1	SLC26A3
0	0.534199	0.592	0.195	0	1	H2AFJ
0	0.472341	0.637	0.232	0	1	LINGO1
3.26002e-304	0.455059	0.825	0.431	6.61425e-300	1	NRXN1
1.03189e-290	0.479252	0.846	0.51	2.09359e-286	1	GPM6B
4.09433e-267	0.338432	0.411	0.11	8.30699e-263	1	PCDH9
3.02019e-238	0.320041	0.462	0.151	6.12767e-234	1	NCAM2
2.22437e-230	0.312286	0.406	0.122	4.51302e-226	1	ADGRL3
1.78793e-227	0.382205	0.636	0.301	3.62754e-223	1	LGI4
3.43807e-212	0.399741	0.614	0.306	6.97549e-208	1	PMP2
5.22884e-209	0.401136	0.828	0.554	1.06088e-204	1	S100B
5.45852e-209	0.285312	0.405	0.131	1.10748e-204	1	ADAM23
1.41601e-198	0.27169	0.351	0.103	2.87295e-194	1	EPHA3
5.0367e-188	0.28294	0.43	0.158	1.0219e-183	1	NAV3
1.75859e-185	0.353632	0.665	0.369	3.56801e-181	1	FOS
2.16496e-179	0.2605	0.348	0.109	4.3925e-175	1	NEGR1
2.50127e-168	0.346258	0.66	0.387	5.07483e-164	1	CRYAB
1.04004e-167	0.255108	0.4	0.148	2.11015e-163	1	NRXN3
7.38584e-167	0.377428	0.751	0.507	1.49851e-162	1	LGALS1
3.277e-138	0.256439	0.677	0.397	6.64871e-134	1	CDH19
1.1712e-137	0.258793	0.429	0.19	2.37625e-133	1	USP53
2.93721e-129	0.288425	0.662	0.418	5.9593e-125	1	ANXA2
8.17227e-129	0.287425	0.558	0.318	1.65807e-124	1	AHNAK
0	0.861257	0.658	0.133	0	2	RPL26
0	0.673281	0.592	0.112	0	2	RPS10
1.27145e-300	0.695957	0.619	0.133	2.57964e-296	2	RPL9
8.32136e-300	0.698381	0.61	0.125	1.68832e-295	2	RPL18A
1.0944e-279	0.901616	0.677	0.175	2.22043e-275	2	RPS27
4.5917e-274	0.767871	0.647	0.164	9.31609e-270	2	RPS3A
7.38992e-272	0.84583	0.697	0.196	1.49934e-267	2	RPS12
6.82534e-267	0.610303	0.514	0.106	1.38479e-262	2	AIF1
2.97111e-264	0.745636	0.626	0.161	6.02808e-260	2	RPL12
2.49048e-259	0.773404	0.647	0.171	5.05293e-255	2	RPL39
3.05246e-245	0.830634	0.695	0.219	6.19313e-241	2	RPS18
3.33041e-245	0.797574	0.647	0.19	6.75707e-241	2	RPL37
9.8957e-238	0.718796	0.658	0.195	2.00774e-233	2	RPL3
2.70589e-229	0.627347	0.648	0.186	5.48998e-225	2	RPS15A
5.83042e-229	1.02304	0.667	0.241	1.18293e-224	2	HLA-DPB1
1.51556e-224	0.757691	0.706	0.252	3.07491e-220	2	RPL30
2.55473e-223	0.723916	0.653	0.204	5.1833e-219	2	RPS28
1.08326e-219	0.668193	0.664	0.211	2.19783e-215	2	RPS29
1.01119e-217	0.675088	0.468	0.106	2.0516e-213	2	C1QC
1.65524e-215	0.746447	0.697	0.26	3.35832e-211	2	RPL11
3.17171e-211	1.3464	0.892	0.644	6.43508e-207	2	FTL
1.09893e-205	0.731092	0.683	0.258	2.22962e-201	2	RPL21
3.69829e-196	0.951847	0.597	0.203	7.50346e-192	2	HLA-DRB1
9.44316e-193	0.739773	0.697	0.282	1.91592e-188	2	RPS24
1.37072e-191	0.762117	0.726	0.321	2.78106e-187	2	RPS23
8.52391e-190	0.564942	0.64	0.218	1.72942e-185	2	RPL23A
1.15875e-180	0.902606	0.611	0.235	2.35098e-176	2	HLA-DPA1
7.86007e-176	0.654055	0.726	0.325	1.59473e-171	2	RPL19
1.17155e-173	0.62751	0.702	0.309	2.37696e-169	2	RPS6
9.63665e-172	0.560826	0.63	0.234	1.95518e-167	2	RPS13
2.03024e-170	0.739725	0.807	0.471	4.11915e-166	2	RPL10
4.04774e-170	0.844206	0.791	0.46	8.21247e-166	2	TPT1
1.04763e-169	0.720607	0.744	0.383	2.12554e-165	2	RPS2
4.16568e-168	0.578637	0.636	0.237	8.45175e-164	2	RPL7A
6.93889e-160	0.566361	0.665	0.268	1.40783e-155	2	RPS3
2.56473e-153	0.571881	0.708	0.337	5.20357e-149	2	RPL15
5.14611e-152	0.642502	0.732	0.365	1.04409e-147	2	RPS27A
1.63837e-149	0.7532	0.531	0.195	3.32409e-145	2	C1QB
1.14432e-145	0.674134	0.897	0.679	2.32172e-141	2	EEF1A1
4.80467e-135	0.633322	0.769	0.462	9.7482e-131	2	RPS19
5.07888e-133	0.700324	0.798	0.538	1.03045e-128	2	RPLP1
7.76157e-130	0.558751	0.724	0.383	1.57474e-125	2	RPS14
1.77849e-121	0.586672	0.7	0.381	3.60837e-117	2	RPL34
3.48536e-116	0.646036	0.837	0.609	7.07144e-112	2	RPL41
1.41868e-115	0.958007	0.755	0.512	2.87835e-111	2	HLA-DRA
5.04603e-114	0.713979	0.914	0.779	1.02379e-109	2	B2M
4.78258e-111	1.2678	0.706	0.491	9.70337e-107	2	APOE
8.42459e-111	0.757848	0.893	0.776	1.70927e-106	2	FTH1
1.96705e-102	0.633439	0.53	0.243	3.99095e-98	2	APOC1
3.79827e-62	0.597432	0.796	0.629	7.7063e-58	2	CD74
2.45251e-154	0.402549	0.27	0.045	4.9759e-150	3	NFATC2
3.17372e-117	0.359837	0.36	0.102	6.43916e-113	3	MTHFD1L
5.45222e-105	0.413712	0.454	0.166	1.1062e-100	3	PDE4D
1.13e-104	0.574676	0.457	0.168	2.29266e-100	3	FP671120.1
4.29137e-104	0.41932	0.367	0.117	8.70677e-100	3	ADGRB3
1.03004e-97	0.279796	0.29	0.076	2.08985e-93	3	LINC01505
1.8772e-95	0.542427	0.758	0.507	3.80865e-91	3	NRXN1
3.15327e-84	0.522053	0.633	0.362	6.39767e-80	3	CTNNA3
1.15642e-83	0.41114	0.419	0.169	2.34626e-79	3	XKR4
8.21137e-81	0.555271	0.683	0.447	1.666e-76	3	CDH19
1.9446e-77	0.277397	0.385	0.147	3.9454e-73	3	LATS2
1.37929e-74	0.293878	0.458	0.199	2.79843e-70	3	PARD3B
5.91884e-73	0.586665	0.998	0.941	1.20087e-68	3	MALAT1
9.79093e-73	0.306592	0.413	0.172	1.98648e-68	3	SORCS1
3.0258e-72	0.279511	0.365	0.141	6.13905e-68	3	NR2F2-AS1
3.83857e-71	0.371438	0.458	0.214	7.78807e-67	3	LAMA2
7.74678e-67	0.398311	0.581	0.337	1.57174e-62	3	STARD13
5.53489e-58	0.37198	0.64	0.411	1.12297e-53	3	DMD
1.22932e-52	0.253837	0.455	0.233	2.49416e-48	3	KLF6
1.5795e-48	0.433755	0.278	0.115	3.20465e-44	3	CLU
4.98083e-44	0.282045	0.662	0.423	1.01056e-39	3	FOS
0	1.74335	0.775	0.179	0	4	RPS27
0	1.36106	0.771	0.214	0	4	RPS29
0	1.30763	0.761	0.203	0	4	RPS12
0	1.27457	0.745	0.19	0	4	RPS15A
0	1.23561	0.572	0.006	0	4	CCL5
0	1.17048	0.613	0.057	0	4	CXCR4
0	1.13079	0.718	0.113	0	4	RPS26
0	1.11886	0.725	0.13	0	4	BTG1
0	1.09799	0.713	0.113	0	4	RPS21
0	1.05867	0.733	0.128	0	4	RPL18A
0	1.03458	0.725	0.14	0	4	RPL26
0	1.01265	0.704	0.116	0	4	RPS10
0	0.978656	0.693	0.151	0	4	ZFP36L2
0	0.938	0.486	0.057	0	4	CREM
0	0.86098	0.531	0.01	0	4	IL32
0	0.836931	0.489	0.024	0	4	DUSP2
0	0.804064	0.713	0.138	0	4	RPL9
0	0.78614	0.337	0.005	0	4	IL7R
8.1407e-305	0.915785	0.738	0.187	1.65167e-300	4	RPS7
2.15942e-301	1.08251	0.721	0.177	4.38126e-297	4	RPL39
5.08111e-289	1.05586	0.753	0.207	1.03091e-284	4	RPS28
8.04876e-286	0.869173	0.738	0.204	1.63301e-281	4	RPS25
1.78258e-285	0.999399	0.742	0.194	3.61667e-281	4	RPL37
5.81593e-278	0.77908	0.718	0.166	1.17999e-273	4	RPL12
3.35802e-274	0.970009	0.741	0.221	6.81309e-270	4	RPL23A
9.02379e-256	0.866795	0.736	0.2	1.83084e-251	4	RPL3
1.4524e-255	1.07938	0.745	0.226	2.94678e-251	4	RPS18
5.83524e-254	1.12589	0.759	0.258	1.18391e-249	4	RPL30
3.66065e-242	1.04157	0.755	0.271	7.4271e-238	4	RPS3
2.47285e-233	0.779659	0.748	0.239	5.01717e-229	4	RPL7A
4.23503e-231	0.878487	0.554	0.123	8.59245e-227	4	S100A4
7.5502e-230	0.886718	0.767	0.265	1.53186e-225	4	RPL11
1.93685e-218	0.7794	0.729	0.25	3.92967e-214	4	RPL18
1.98281e-218	0.776193	0.765	0.262	4.02292e-214	4	RPL21
2.66964e-216	0.785777	0.782	0.285	5.41643e-212	4	RPS24
4.42854e-200	0.970855	0.827	0.451	8.98506e-196	4	RPL28
1.35153e-199	0.940114	0.788	0.37	2.74212e-195	4	RPS27A
1.00748e-193	0.857785	0.765	0.331	2.04408e-189	4	RPL19
7.99303e-193	0.857229	0.793	0.375	1.62171e-188	4	PTMA
1.44762e-171	0.969203	0.817	0.465	2.93707e-167	4	RPS19
1.53024e-170	1.00692	0.811	0.478	3.1047e-166	4	RPL10
6.77406e-168	0.837324	0.937	0.78	1.37439e-163	4	B2M
3.7531e-165	0.83031	0.764	0.388	7.61466e-161	4	RPS14
1.56704e-162	0.954567	0.844	0.541	3.17937e-158	4	RPLP1
2.7009e-162	0.797772	0.773	0.389	5.47986e-158	4	RPS2
4.48698e-161	0.789217	0.773	0.383	9.10362e-157	4	RPL34
6.3249e-156	0.883482	0.989	0.943	1.28326e-151	4	MALAT1
9.30184e-152	0.879347	0.811	0.466	1.88725e-147	4	TPT1
1.74778e-142	0.838759	0.865	0.612	3.54608e-138	4	RPL41
7.03797e-139	0.869571	0.856	0.55	1.42793e-134	4	MT-ND3
6.44606e-227	0.498022	0.355	0.042	1.30784e-222	5	AC016152.1
8.77092e-226	0.703923	0.661	0.178	1.77953e-221	5	SEMA5A
1.00115e-166	0.300586	0.286	0.037	2.03122e-162	5	ADAMTSL1
4.86013e-162	0.571364	0.38	0.073	9.86072e-158	5	AP001347.1
4.45761e-159	0.672086	0.51	0.137	9.04405e-155	5	NRG1
2.54471e-153	0.518511	0.519	0.14	5.16297e-149	5	GLDN
3.72104e-144	0.412515	0.441	0.105	7.54961e-140	5	MLIP
1.60235e-143	0.278356	0.262	0.036	3.25101e-139	5	KAZN
6.80969e-140	0.419669	0.393	0.087	1.38162e-135	5	KIAA1755
1.96365e-133	1.12885	0.823	0.552	3.98405e-129	5	NEAT1
3.37227e-125	0.272262	0.252	0.039	6.84199e-121	5	TNC
9.6164e-125	0.572513	0.618	0.238	1.95107e-120	5	GALNT17
2.21201e-119	0.448585	0.508	0.162	4.48794e-115	5	LIMCH1
4.25671e-114	0.374911	0.375	0.092	8.63645e-110	5	GRIN2B
7.91169e-111	0.679256	0.722	0.363	1.6052e-106	5	CTNNA3
3.10146e-107	0.261824	0.262	0.048	6.29255e-103	5	ACVR2A
2.73487e-104	0.252193	0.252	0.046	5.54879e-100	5	MME
1.49742e-90	0.343866	0.481	0.169	3.03812e-86	5	COL18A1
4.38396e-89	0.355577	0.526	0.197	8.89462e-85	5	PRX
2.97199e-86	0.26717	0.31	0.079	6.02987e-82	5	FRAS1
4.56069e-81	0.27661	0.361	0.108	9.25319e-77	5	DRP2
2.82224e-80	0.266214	0.278	0.069	5.72605e-76	5	PRUNE2
3.84848e-80	0.687137	0.789	0.509	7.80818e-76	5	MPZ
1.55494e-76	0.294962	0.387	0.128	3.15481e-72	5	FBXL7
1.55928e-72	0.308891	0.435	0.161	3.16363e-68	5	CUX1
1.97487e-72	0.416043	0.692	0.383	4.00682e-68	5	QKI
4.83691e-71	0.323857	0.382	0.132	9.8136e-67	5	ADAMTS9
8.68072e-69	0.356004	0.478	0.201	1.76123e-64	5	ELMO1
3.76999e-68	0.308381	0.323	0.102	7.64894e-64	5	DOK6
1.38144e-67	0.489881	0.767	0.497	2.80281e-63	5	PMP22
1.20868e-66	0.322441	0.401	0.152	2.4523e-62	5	SECISBP2L
1.50203e-66	0.265339	0.315	0.097	3.04748e-62	5	KCNK12
2.05829e-66	0.393948	0.573	0.28	4.17606e-62	5	IL1RAPL1
9.30215e-47	0.269145	0.406	0.183	1.88731e-42	5	RELN
4.05533e-40	0.307398	0.658	0.415	8.22786e-36	5	DMD
1.55534e-37	0.250714	0.532	0.298	3.15562e-33	5	MBP
1.45031e-31	0.306181	0.968	0.944	2.94253e-27	5	MALAT1
0	1.93653	0.84	0.162	0	6	FP671120.1
0	1.16336	0.778	0.098	0	6	FP236383.1
0	0.792715	0.568	0.054	0	6	SORCS2
4.6907e-91	0.259572	0.284	0.053	9.51695e-87	6	ANKRD30B
5.81037e-71	0.30325	0.385	0.111	1.17887e-66	6	MTHFD1L
3.5625e-60	0.368803	0.466	0.179	7.22796e-56	6	FRMD5
1.40371e-59	0.469891	0.483	0.197	2.84799e-55	6	NRXN3
5.26609e-59	0.27246	0.35	0.107	1.06844e-54	6	KLHL29
1.58448e-55	0.310633	0.459	0.179	3.21475e-51	6	SORCS1
8.61041e-54	0.344026	0.538	0.242	1.74697e-49	6	ANK3
5.12082e-52	0.280701	0.462	0.182	1.03896e-47	6	ZNF536
2.93477e-50	0.476081	0.814	0.557	5.95435e-46	6	NEAT1
3.07339e-50	0.271659	0.382	0.138	6.23559e-46	6	AGAP1
9.55973e-46	0.294566	0.481	0.214	1.93957e-41	6	FTX
6.82592e-45	0.287427	0.444	0.191	1.38491e-40	6	MAML2
3.08693e-41	0.425029	0.637	0.372	6.26307e-37	6	CTNNA3
2.5598e-38	0.304683	0.487	0.241	5.19358e-34	6	SLIT2
2.71015e-38	0.385213	0.6	0.345	5.49863e-34	6	STARD13
2.51549e-37	0.344931	0.502	0.252	5.10368e-33	6	AL139383.1
1.2626e-35	0.34591	0.365	0.162	2.56168e-31	6	STOX2
1.44948e-34	0.252917	0.442	0.21	2.94085e-30	6	PARD3B
2.1295e-33	0.280715	0.466	0.24	4.32054e-29	6	DPYD
1.71273e-31	0.385688	0.688	0.456	3.47497e-27	6	CDH19
2.46464e-31	0.368697	0.434	0.218	5.00051e-27	6	NCAM2
4.41443e-30	0.297071	0.376	0.181	8.95645e-26	6	XKR4
8.76236e-30	0.402217	0.545	0.329	1.7778e-25	6	EHBP1
4.18444e-29	0.340661	0.427	0.225	8.48982e-25	6	FRMD4A
1.61542e-26	0.263009	0.528	0.305	3.27753e-22	6	ZBTB20
2.046e-25	0.259643	0.453	0.251	4.15112e-21	6	GALNT17
2.40343e-20	0.356233	0.652	0.522	4.87632e-16	6	NRXN1
1.12182e-229	0.377526	0.27	0.017	2.27606e-225	7	FLT1
1.51692e-222	0.488054	0.276	0.019	3.07767e-218	7	PLVAP
3.68298e-193	0.540245	0.298	0.027	7.4724e-189	7	VWF
9.75365e-157	0.806544	0.363	0.054	1.97892e-152	7	SPARCL1
6.81834e-132	0.469632	0.337	0.054	1.38337e-127	7	TCF4
8.19677e-119	0.932878	0.441	0.102	1.66304e-114	7	IGFBP7
8.81529e-80	0.347626	0.276	0.057	1.78853e-75	7	EPAS1
1.64503e-66	0.795453	0.391	0.125	3.3376e-62	7	HSPA1A
8.95356e-58	0.401256	0.439	0.166	1.81659e-53	7	FOSB
1.41602e-42	0.416426	0.376	0.16	2.87296e-38	7	AEBP1
1.99723e-37	1.25402	0.491	0.314	4.05218e-33	7	SLC26A3
2.00209e-37	0.392182	0.313	0.118	4.06203e-33	7	A2M
2.19992e-34	0.720577	0.504	0.324	4.46342e-30	7	LINGO1
2.79952e-26	0.266086	0.265	0.113	5.67995e-22	7	GPX3
4.15202e-19	0.562122	0.463	0.312	8.42403e-15	7	RASGEF1B
1.02735e-18	0.268827	0.48	0.316	2.08439e-14	7	HSPB1
6.74269e-18	0.289551	0.383	0.234	1.36802e-13	7	HLA-E
5.06548e-17	0.410979	0.324	0.187	1.02774e-12	7	TXNIP
8.02021e-17	0.327374	0.293	0.16	1.62722e-12	7	IFI27
8.59658e-17	0.355764	0.607	0.435	1.74416e-12	7	FOS
2.73875e-12	0.460609	0.428	0.313	5.55665e-08	7	HSP90AA1
5.72884e-10	0.291659	0.348	0.249	1.16232e-05	7	HSP90AB1
0.00165896	0.262972	0.533	0.511	1	7	MT-CYB
0	2.75351	0.525	0.029	0	8	IL1B
0	2.72175	0.549	0.065	0	8	CCL4
0	2.41307	0.48	0.016	0	8	CXCL8
0	1.37984	0.413	0.008	0	8	BCL2A1
0	1.37225	0.339	0.008	0	8	TNF
0	1.32977	0.373	0.003	0	8	IL1A
0	1.2313	0.458	0.038	0	8	PLAUR
0	1.09248	0.27	0.008	0	8	CXCL2
0	1.04139	0.522	0.036	0	8	CD83
0	0.825491	0.382	0.021	0	8	PLEK
0	0.794507	0.442	0.023	0	8	SOD2
2.36266e-301	1.08956	0.417	0.035	4.7936e-297	8	TNFAIP3
1.42901e-273	0.678534	0.449	0.045	2.89932e-269	8	REL
1.84079e-270	0.954188	0.375	0.031	3.73479e-266	8	PLIN2
2.42341e-258	0.965385	0.379	0.033	4.91686e-254	8	GPR183
1.62129e-256	2.9538	0.554	0.084	3.28943e-252	8	CCL3
3.28057e-255	1.94649	0.462	0.054	6.65596e-251	8	CCL4L2
2.24557e-250	0.867386	0.496	0.064	4.55604e-246	8	GADD45B
1.50733e-248	1.11867	0.511	0.072	3.05822e-244	8	PPP1R15A
3.09274e-241	0.677479	0.359	0.032	6.27486e-237	8	BASP1
2.85412e-238	1.85424	0.424	0.049	5.79072e-234	8	CCL3L1
2.02044e-233	1.98828	0.556	0.096	4.09927e-229	8	NFKBIA
1.02043e-229	0.813371	0.411	0.045	2.07035e-225	8	LYZ
3.30187e-226	0.927385	0.52	0.08	6.69916e-222	8	HLA-DQA1
3.40587e-209	0.727878	0.371	0.039	6.91018e-205	8	DUSP2
1.20077e-195	0.712776	0.446	0.066	2.43625e-191	8	ID2
5.26162e-191	1.91668	0.638	0.164	1.06753e-186	8	IER3
1.20722e-179	0.729977	0.346	0.042	2.44933e-175	8	EIF4E
2.45211e-162	0.811099	0.56	0.13	4.97509e-158	8	HLA-DQB1
4.19925e-153	0.648311	0.455	0.084	8.51986e-149	8	DNAJB1
6.74007e-150	1.3847	0.538	0.119	1.36749e-145	8	HSPA1A
3.61587e-146	0.702554	0.542	0.131	7.33624e-142	8	H3F3A
1.14018e-142	1.01336	0.705	0.266	2.31331e-138	8	SAT1
7.65322e-141	0.751592	0.507	0.118	1.55276e-136	8	UBB
9.95015e-137	0.653742	0.469	0.103	2.01879e-132	8	DNAJA1
2.3154e-130	0.699134	0.444	0.097	4.69772e-126	8	H2AFZ
2.09494e-128	1.08415	0.614	0.206	4.25042e-124	8	SRGN
2.97527e-124	1.1225	0.625	0.218	6.03653e-120	8	HLA-DRB1
1.30546e-113	0.78629	0.467	0.121	2.64865e-109	8	C1QC
6.46434e-104	0.824879	0.516	0.162	1.31155e-99	8	JUNB
1.8865e-100	1.06419	0.614	0.251	3.82752e-96	8	HLA-DPA1
5.22928e-95	1.04454	0.83	0.519	1.06097e-90	8	HLA-DRA
7.24487e-88	0.906241	0.616	0.261	1.46991e-83	8	HLA-DPB1
8.19223e-81	0.780337	0.339	0.08	1.66212e-76	8	HSPA1B
3.46234e-80	0.834997	0.886	0.655	7.02474e-76	8	FTL
7.87083e-74	0.679274	0.525	0.209	1.59691e-69	8	C1QB
2.33618e-58	0.670397	0.547	0.254	4.73988e-54	8	APOC1
2.06726e-47	0.661521	0.717	0.499	4.19426e-43	8	APOE
1.62605e-44	0.767608	0.424	0.186	3.2991e-40	8	JUN
8.42532e-30	0.649241	0.705	0.563	1.70941e-25	8	MT-ND3
6.05156e-96	0.484844	0.372	0.082	1.2278e-91	9	L1CAM
1.2133e-90	0.807506	0.439	0.116	2.46167e-86	9	CLU
5.30571e-76	0.344052	0.281	0.057	1.07648e-71	9	SERPING1
1.47575e-71	0.601221	0.48	0.164	2.99414e-67	9	SCN7A
4.06343e-65	0.515639	0.564	0.233	8.2443e-61	9	LGALS3BP
1.85121e-52	0.317993	0.336	0.104	3.75592e-48	9	MATN2
2.53393e-51	0.276956	0.264	0.068	5.14108e-47	9	FXYD1
3.35753e-48	0.436738	0.595	0.29	6.81209e-44	9	COL1A2
1.01777e-46	0.277028	0.278	0.081	2.06495e-42	9	RARRES2
4.65071e-41	0.307842	0.295	0.098	9.43582e-37	9	PRSS23
8.25132e-40	0.28255	0.293	0.097	1.67411e-35	9	NTRK2
1.43045e-32	0.264227	0.429	0.198	2.90224e-28	9	VWA1
5.80228e-32	0.344124	0.525	0.285	1.17723e-27	9	IGFBP4
2.33679e-31	0.297666	0.388	0.177	4.7411e-27	9	PLP1
2.8314e-31	0.311658	0.422	0.203	5.74464e-27	9	MCAM
2.16106e-30	0.373788	0.355	0.157	4.38457e-26	9	MT1E
6.18696e-30	0.365332	0.48	0.258	1.25527e-25	9	COL14A1
8.30092e-30	0.345234	0.309	0.128	1.68417e-25	9	GPR155
8.63238e-30	0.377267	0.556	0.321	1.75142e-25	9	CHL1
1.17323e-29	0.415803	0.76	0.53	2.38037e-25	9	MT2A
7.53837e-29	0.307518	0.468	0.24	1.52946e-24	9	USP53
7.90336e-29	0.268106	0.861	0.581	1.60351e-24	9	GPM6B
1.23562e-28	0.316037	0.333	0.146	2.50695e-24	9	COL4A1
3.58932e-28	0.297557	0.719	0.455	7.28238e-24	9	CDH19
1.35608e-26	0.286362	0.381	0.186	2.75135e-22	9	PRNP
1.80795e-25	0.261821	0.624	0.374	3.66815e-21	9	LGI4
3.45612e-25	0.351077	0.345	0.163	7.01213e-21	9	AEBP1
8.24364e-25	0.274363	0.295	0.128	1.67255e-20	9	LTBP4
3.2002e-24	0.332941	0.326	0.155	6.49288e-20	9	CD9
2.35568e-21	0.283711	0.604	0.397	4.77943e-17	9	TIMP3
3.04498e-21	0.275068	0.357	0.186	6.17796e-17	9	PROS1
6.09463e-21	0.272698	0.837	0.613	1.23654e-16	9	S100B
2.13554e-18	0.289673	0.703	0.515	4.3328e-14	9	SEMA3B
1.33905e-17	0.263238	0.662	0.465	2.7168e-13	9	ITGB8
1.09607e-14	0.254275	0.391	0.237	2.22382e-10	9	FSTL3
8.92441e-12	0.269992	0.47	0.334	1.81067e-07	9	CD63
3.7044e-09	0.275256	0.77	0.689	7.51585e-05	9	VIM
2.85765e-234	1.05988	0.542	0.035	5.79788e-230	10	DCN
1.67353e-222	0.813079	0.446	0.024	3.39542e-218	10	LUM
1.7274e-222	0.345175	0.253	0.006	3.50473e-218	10	FBLN1
1.13501e-123	1.23038	0.416	0.04	2.30282e-119	10	MGP
3.59312e-104	0.455385	0.265	0.018	7.29007e-100	10	SFRP4
6.41276e-90	0.636586	0.295	0.027	1.30108e-85	10	PTN
1.0862e-86	1.36879	0.446	0.066	2.20379e-82	10	COL1A1
2.77001e-71	0.864467	0.44	0.076	5.62007e-67	10	COL3A1
4.96015e-62	0.309153	0.271	0.032	1.00636e-57	10	NNMT
1.57729e-54	0.378245	0.253	0.032	3.20017e-50	10	SERPINF1
6.84709e-50	0.467759	0.253	0.035	1.38921e-45	10	IGFBP5
1.67294e-41	1.14584	0.693	0.296	3.39422e-37	10	COL1A2
4.14713e-39	2.04995	0.542	0.188	8.41412e-35	10	APOD
5.26729e-32	0.640652	0.361	0.099	1.06868e-27	10	CTGF
7.45043e-25	0.408829	0.386	0.124	1.51162e-20	10	CLU
7.59686e-25	0.449284	0.265	0.064	1.54133e-20	10	SPARCL1
2.68559e-19	0.289314	0.343	0.121	5.4488e-15	10	COL6A2
7.60651e-17	0.442077	0.283	0.097	1.54328e-12	10	IGFBP6
7.58072e-16	0.364949	0.398	0.174	1.53805e-11	10	FOSB
2.096e-14	0.258707	0.295	0.112	4.25258e-10	10	EMP1
3.37972e-13	0.524693	0.289	0.114	6.85711e-09	10	IGFBP7
1.0364e-12	0.662977	0.5	0.287	2.10275e-08	10	TIMP1
1.09892e-12	0.256309	0.325	0.139	2.2296e-08	10	CALD1
2.82307e-12	0.477407	0.819	0.69	5.72772e-08	10	VIM
7.71102e-11	0.528594	0.349	0.173	1.56449e-06	10	FN1
8.38887e-09	0.253886	0.518	0.336	0.000170202	10	CD63
6.31682e-07	0.443459	0.608	0.439	0.0128162	10	FOS
1.32194e-06	0.253352	0.47	0.31	0.0268208	10	ANXA1
1.48059e-06	0.273554	0.398	0.251	0.0300398	10	HSP90AB1
2.21e-06	0.436708	0.319	0.194	0.0448387	10	JUN
2.72001e-06	0.328067	0.464	0.316	0.0551862	10	HSP90AA1
7.01165e-06	0.342401	0.657	0.537	0.142259	10	MT2A
1.87638e-05	0.314476	0.325	0.202	0.380698	10	IGFBP2
0.000490033	0.25298	0.729	0.617	1	10	MT-ATP6
1.42366e-61	0.469204	0.426	0.071	2.88847e-57	11	FXYD1
1.28429e-44	1.06863	0.932	0.617	2.6057e-40	11	S100B
3.89435e-43	0.358078	0.264	0.038	7.90124e-39	11	CD59
8.67203e-36	0.341998	0.378	0.087	1.75947e-31	11	PPP1R14A
1.47225e-35	0.696294	0.831	0.449	2.98706e-31	11	CRYAB
1.90227e-34	0.555914	0.284	0.055	3.85952e-30	11	RAB13
2.09482e-34	0.561174	0.628	0.237	4.25017e-30	11	METRN
3.57711e-31	0.572462	0.507	0.175	7.2576e-27	11	MAP1B
3.48546e-26	0.635684	0.858	0.563	7.07165e-22	11	LGALS1
2.6026e-21	0.637252	0.946	0.783	5.28042e-17	11	FTH1
1.02862e-20	0.30287	0.351	0.113	2.08697e-16	11	MT-ND4L
2.02488e-19	0.726301	0.655	0.378	4.10829e-15	11	PMP2
2.49126e-19	0.285323	0.412	0.15	5.05452e-15	11	CTNNAL1
1.83685e-17	0.343341	0.547	0.233	3.72678e-13	11	RPS12
4.72851e-16	0.355564	0.507	0.223	9.59367e-12	11	RPL37
2.49371e-15	0.281924	0.351	0.133	5.05949e-11	11	TCEAL4
3.22561e-15	0.306436	0.466	0.196	6.54445e-11	11	RPL12
6.70835e-15	0.516171	0.466	0.237	1.36106e-10	11	MT-ND5
7.21084e-15	0.348122	0.385	0.163	1.46301e-10	11	IFI27
3.98626e-14	0.402757	0.52	0.254	8.08772e-10	11	RPS18
4.59412e-14	0.717373	0.838	0.69	9.32102e-10	11	VIM
1.40634e-13	0.45906	0.588	0.355	2.85333e-09	11	S100A10
1.9728e-12	0.36463	0.473	0.23	4.00261e-08	11	RPL3
3.66067e-12	0.293041	0.486	0.255	7.42713e-08	11	PPDPF
1.94748e-11	0.271614	0.615	0.373	3.95125e-07	11	AHNAK
3.21286e-10	0.3006	0.365	0.181	6.51857e-06	11	PALLD
3.86133e-10	0.285908	0.27	0.116	7.83426e-06	11	EIF5B
8.25629e-10	0.296332	0.507	0.289	1.67512e-05	11	H2AFJ
9.44868e-10	0.32898	0.446	0.238	1.91704e-05	11	RPS28
3.85044e-09	0.517102	0.662	0.509	7.81216e-05	11	MT-CYB
1.12696e-08	0.364873	0.628	0.475	0.000228649	11	IFITM3
2.66019e-08	0.282905	0.642	0.471	0.000539727	11	RPL28
5.39593e-08	0.435433	0.669	0.578	0.00109478	11	MT-ND2
6.37575e-08	0.286894	0.649	0.475	0.00129358	11	ANXA2
1.27599e-07	0.272858	0.473	0.29	0.00258886	11	RPL21
1.72206e-07	0.343009	0.696	0.557	0.00349388	11	RPLP1
2.44716e-07	0.371774	0.574	0.437	0.00496505	11	RPL37A
3.53676e-07	0.446338	0.676	0.618	0.00717573	11	MT-ND1
5.54031e-07	0.448077	0.736	0.697	0.0112407	11	MT-CO2
1.61793e-06	0.372186	0.743	0.652	0.0328262	11	MT-ND4
2.47211e-06	0.350913	0.73	0.664	0.0501566	11	FTL
8.0185e-06	0.391	0.696	0.618	0.162687	11	MT-ATP6
1.89657e-05	0.721704	0.581	0.569	0.384796	11	MT-ND3
2.89497e-05	0.326009	0.682	0.627	0.587361	11	RPL41
6.15616e-05	0.476714	0.689	0.628	1	11	S100A6
0.000114912	0.409283	0.824	0.815	1	11	MT-CO3
0.000235552	0.316647	0.77	0.696	1	11	EEF1A1
0.000309749	0.284301	0.757	0.617	1	11	SPARC
0.00188568	0.332349	0.615	0.491	1	11	CCND1
0.00486405	0.398153	0.73	0.723	1	11	MT-CO1
1.70488e-260	0.850138	0.432	0.016	3.45903e-256	12	ACTA2
3.25829e-183	1.23719	0.459	0.029	6.61074e-179	12	TAGLN
1.9748e-148	0.936798	0.277	0.012	4.00667e-144	12	RGS5
2.32694e-124	0.430994	0.257	0.012	4.72113e-120	12	C11orf96
2.19662e-115	0.353303	0.297	0.019	4.45671e-111	12	PRKG1
8.36403e-113	0.818748	0.52	0.061	1.69698e-108	12	SPARCL1
5.15229e-99	1.50239	0.635	0.109	1.04535e-94	12	IGFBP7
3.80016e-89	0.302967	0.27	0.02	7.71014e-85	12	BGN
2.92669e-80	0.515791	0.385	0.046	5.93796e-76	12	TPM1
2.61632e-73	0.824875	0.473	0.077	5.30824e-69	12	TPM2
1.57052e-67	0.796726	0.601	0.135	3.18644e-63	12	CALD1
9.77505e-54	0.630964	0.399	0.073	1.98326e-49	12	DSTN
7.98098e-51	0.563768	0.385	0.07	1.61926e-46	12	ADIRF
5.27781e-38	0.414222	0.264	0.042	1.07081e-33	12	MGP
4.47243e-11	0.340272	0.649	0.437	9.07411e-07	12	MYL6
8.15155e-10	0.472363	0.297	0.134	1.65387e-05	12	HSPA1A
2.82742e-09	0.336783	0.486	0.299	5.73655e-05	12	MYL9
2.05234e-08	0.278259	0.338	0.173	0.000416399	12	FN1
1.18496e-06	0.3722	0.338	0.194	0.0240416	12	JUN
2.87907e-05	0.330726	0.939	0.946	0.584135	12	MALAT1
4.72617e-05	0.447168	0.764	0.691	0.958893	12	VIM
5.35268e-05	0.264155	0.446	0.316	1	12	HSP90AA1
0.000207498	0.450232	0.635	0.538	1	12	MT2A
0.00149659	0.38331	0.534	0.441	1	12	FOS
0.00643651	0.255216	0.473	0.399	1	12	PTMA

## Sheet: 5
Supplementary Data 5. Antibodies and concentrates used for mass cytometry time-of-flight-analysis.
Channel	Metal	Protein	Concentration (ug/ml) or dilution	Clone	Vendor	Catalogue #
89	Y	CD45	0.75	HI30	Biolegend	304002
113	Ln	CD235ab	1.5	HIR2	Thermo Fisher	14-9987-82
140	Ce	CD15	0.1875	SE5A5	Biolegend	323002
141	Pr	CD3	0.375	UCHT1	Biolegend	300402
142	Nd	CD19	0.1875	HIB19	Biolegend	302202
143	Nd	CD123	1:100	6H6	Fluidigm	3143014B
144	Nd	CD11b	1:100	ICRF44	Fluidigm	3144001B
145	Nd	CD4	1:100	GHI/61	Fluidigm	3145010B
146	Nd	CD8a	1:1600	RPAT8	Fluidigm	3146001B
147	Sm	CD11c	1:200	Bu15	Fluidigm	3147008B
148	Nd	CD14	1:1600	RMO52	Fluidigm	3148010B
149	Sm	CD127	6	A019D5	Biolegend	351302
150	Nd	FceRI	0.75	AER-37 (CRA-1)	Biolegend	334602
151	Eu	TMEM119	6	A16075D	Biolegend	A16075D
152	Sm	TCRgd	0.75	5A6.E9	ATCC hybridoma/inhouse	HB-9772
153	Eu	CD45RA	1:100	HI100	Fluidigm	3153001B
154	Sm	SOX10	6	BSB-62	Biolegend	847202
155	Gd	CD64	6	10.1	Biolegend	305002
156	Gd	PD-L1 (CD274)	1:100	29E.2A3	Fluidigm	3156026B
157	Gd	CD206 (MR)	3	15-2	Biolegend	321102
158	Gd	CD27	1.5	O323	Biolegend	302802
159	Tb	CD137 (41BB)	3	4B4-1	Biolegend	309802
160	Gd	T-bet	0.75	4B10	Thermo Fisher	14-5825-82
161	Dy	CD80	1:100	2D10.4	Fluidigm	3161023B
162	Dy	FoxP3	1:100	PCH101	Fluidigm	3162011A
163	Dy	CD209 (DC-SIGN)	6	9E9A8	Biolegend	330102
164	Dy	CD45RO	1:200	UCHL1	Fluidigm	3164007B
165	Ho	CD86	6	IT2.2	Biolegend	305402
166	Er	CD141 (BDCA3)	3	M80	Biolegend	344102
167	Er	CCR7 (CD197)	6	G043H7	Biolegend	353202
168	Er	Ki67	1.5	Ki-67	Biolegend	350502
169	Tm	CD25	1.5	M-A251	Biolegend	356102
170	Er	CD1c (BDCA1)	3	L161	Biolegend	331502
171	Yb	CD68	3	eBioY1/82A (Y1/82A)	Invitrogen	14-0689-82
172	Yb	CD163	6	GHI/61	Thermo Fisher	14-1639-82
173	Yb	TCF-1	3	7F11A10	Biolegend	655202
174	Yb	HLA-DR	1:100	L243	Fluidigm	3174001B
175	Lu	PD-1 (CD279)	1.5	EH12.2H7	Biolegend	329902
176	Yb	CD56	1:100	NCAM16.2	Fluidigm	3176008B
209	Bi	CD16	1.5	3G8	Biolegend	302050

## Sheet: 6
Supplementary Data 6. Differentially expressed genes from RNA-seq of schwannomas with prior radiotherapy (positive) vs no radiotherapy (negative).
gname	baseMean	log2FoldChange	lfcSE	stat	P-value (Two-sided Wald test)	P-adj (Two-sided Wald test with Benjamini-Hochberg correction)
LEP	168.201	5.8454	1.61823	3.61221	0.000303593	0.0214819
SCUBE1	413.074	4.33758	1.38297	3.13643	0.00171018	0.043975
WNT4	358.887	4.09543	1.27779	3.2051	0.00135017	0.0393743
AKR1C2	185.36	4.0018	1.1361	3.52239	0.000427669	0.0243111
THSD4	237.723	3.84663	1.11983	3.43502	0.000592516	0.0270884
DSP	468.121	3.82138	0.813859	4.69538	2.66107e-06	0.00166432
CETP	189.911	3.42591	0.891215	3.84408	0.000121004	0.0147303
STRA6	589.326	3.41649	0.776104	4.4021	1.07206e-05	0.004193
CD27	229.55	2.95957	0.855006	3.46146	0.00053725	0.0256538
IL2RA	610.406	2.89567	0.815037	3.55281	0.000381145	0.0231778
SLAMF6	211.529	2.86776	0.743351	3.85787	0.000114377	0.0146413
CD163L1	332.837	2.74266	0.862138	3.18123	0.00146652	0.0409725
S100A1	4448.5	2.67844	0.620638	4.31562	1.59155e-05	0.00477343
ISLR	5322.5	2.61096	0.839594	3.10978	0.00187225	0.0465141
EFEMP1	1711.49	2.55985	0.580036	4.41326	1.01825e-05	0.00409655
CGNL1	512.35	2.53959	0.758303	3.34904	0.000810926	0.0306621
SELP	310.562	2.46511	0.668726	3.68628	0.000227557	0.0184151
S100A8	298.894	2.46035	0.679592	3.62034	0.000294218	0.0213451
CLIC6	151.733	2.43234	0.77268	3.14792	0.00164434	0.0429671
SLC4A11	530.667	2.39871	0.762771	3.14474	0.00166237	0.0431083
OSM	539.313	2.34316	0.632712	3.70336	0.000212765	0.0179172
BMP4	459.141	2.28754	0.597502	3.8285	0.000128925	0.0149546
AKR1C1	170.467	2.19541	0.627465	3.49885	0.000467265	0.0248685
FAM20A	732.266	2.14653	0.659648	3.25405	0.00113774	0.0363276
NKG7	339.373	2.14052	0.674969	3.17128	0.00151768	0.0415552
NBL1	479.395	2.12259	0.452173	4.69421	2.67644e-06	0.00166432
IKZF3	369.413	2.12115	0.53959	3.93105	8.45769e-05	0.0129317
TNXB	427.45	2.11008	0.601549	3.50775	0.000451912	0.0247602
THBS4	885.289	2.09254	0.446617	4.68532	2.79527e-06	0.00166432
TCN2	2039.29	2.06928	0.433332	4.77528	1.7946e-06	0.00166432
IGFBP2	11294.3	2.0023	0.50266	3.98341	6.79343e-05	0.0119404
SLC7A8	1603.14	1.99506	0.523182	3.81332	0.000137112	0.0153032
CPM	5494.01	1.95905	0.535965	3.65519	0.000256992	0.019634
COL4A3	2075.67	1.93929	0.560269	3.46136	0.000537452	0.0256538
CST7	591.121	1.86036	0.475817	3.90982	9.2366e-05	0.0129708
CTGF	17219.4	1.8211	0.448586	4.05964	4.91481e-05	0.00980985
ACKR2	173.594	1.78886	0.501052	3.57021	0.000356689	0.0225281
CCL5	3001.62	1.7662	0.474455	3.72258	0.000197195	0.0174635
SERPINE2	42333.4	1.75625	0.447926	3.92084	8.82391e-05	0.0129317
HTRA3	751.555	1.74894	0.519512	3.3665	0.000761273	0.0306621
NTNG2	133.607	1.73637	0.518364	3.34971	0.000808971	0.0306621
C2	581.439	1.72996	0.518338	3.33751	0.00084533	0.0309976
MS4A4E	442.609	1.72931	0.451398	3.83102	0.000127611	0.0149546
ZNF423	205.471	1.72828	0.497676	3.4727	0.000515255	0.0255908
CD3E	1179.76	1.6996	0.526471	3.22829	0.00124533	0.0376773
SPTLC3	660.603	1.69899	0.547284	3.1044	0.00190664	0.0467162
PDLIM1	3141.25	1.68429	0.384126	4.38472	1.16133e-05	0.004193
CD69	284.735	1.67797	0.514981	3.25832	0.00112073	0.0360296
APOE	126393	1.66866	0.520038	3.20873	0.0013332	0.0393561
DENND2D	697.921	1.66562	0.498393	3.34198	0.000831816	0.0307423
SLAMF8	1331.28	1.63201	0.486352	3.35562	0.000791877	0.0306621
CD96	296.937	1.61321	0.494657	3.26127	0.00110913	0.0359058
NCF1	1111.14	1.60962	0.446398	3.6058	0.000311197	0.0218008
TFEC	641.918	1.60921	0.43065	3.73671	0.000186446	0.0171373
SIGLEC10	4982.43	1.59551	0.460027	3.46829	0.000523787	0.0256538
CCDC88C	187.441	1.59072	0.468436	3.39582	0.000684228	0.0291958
VSIG4	10791.7	1.58862	0.475154	3.34339	0.000827617	0.0307423
TBC1D10C	279.726	1.58823	0.478768	3.31733	0.000908827	0.0321652
IL2RG	1369.43	1.5692	0.428578	3.6614	0.000250837	0.0196224
SPTBN5	1175	1.56558	0.499326	3.13539	0.00171623	0.0440187
NCF1C	789.451	1.56282	0.492565	3.17282	0.00150968	0.0415552
MERTK	5383.54	1.56229	0.393158	3.97371	7.0763e-05	0.0119404
VAX2	283.196	1.52584	0.4727	3.22793	0.0012469	0.0376773
IL1R1	2352.51	1.51915	0.395264	3.84339	0.000121349	0.0147303
RASSF2	6906.66	1.51445	0.32219	4.70047	2.59561e-06	0.00166432
RASGRP2	826.012	1.50367	0.406027	3.70338	0.000212748	0.0179172
IL15RA	510.96	1.4902	0.39894	3.73539	0.000187426	0.0171373
MS4A4A	1328.09	1.48253	0.421395	3.51814	0.00043458	0.0243555
WNT5A	841.63	1.46509	0.460319	3.18276	0.00145876	0.0408366
GDPD5	1847.56	1.45857	0.345675	4.21949	2.44851e-05	0.00626864
RTN1	790.024	1.44926	0.43708	3.31578	0.000913894	0.0321713
CMKLR1	2387.03	1.44922	0.412143	3.5163	0.000437608	0.0243555
LTBP2	9093.57	1.44403	0.412521	3.5005	0.000464395	0.0248685
CTC-251I16.1	803.232	1.43841	0.410039	3.50799	0.000451502	0.0247602
FGD2	1838.2	1.42482	0.45786	3.11191	0.00185878	0.0464094
SVIL	3139.3	1.41954	0.392245	3.61901	0.00029573	0.0213451
CYTIP	758.976	1.41674	0.35022	4.0453	5.22561e-05	0.0101936
SLCO2B1	11156.8	1.39438	0.331686	4.20393	2.62324e-05	0.0063686
TNFAIP2	3059.7	1.39298	0.426418	3.26671	0.00108804	0.0353825
PALD1	5125.29	1.37269	0.301414	4.55417	5.25926e-06	0.00264484
SERPINF1	8624.2	1.36406	0.4258	3.20353	0.00135753	0.0393743
NCF2	1235.33	1.3624	0.361032	3.77364	0.00016088	0.0163976
C10orf128	491.894	1.34842	0.401523	3.35825	0.000784369	0.0306621
DAB2	8375.88	1.34517	0.351468	3.82728	0.000129569	0.0149546
PLBD1	1434.42	1.34464	0.318342	4.22388	2.40128e-05	0.00626156
AMPD3	1277.77	1.33838	0.346199	3.86592	0.000110669	0.014429
PIK3R5	3322.4	1.33468	0.334192	3.99375	6.50362e-05	0.0115921
IL18	4117.8	1.33029	0.34591	3.84578	0.000120168	0.0147303
CD48	891.455	1.32558	0.368537	3.59686	0.000322081	0.0218039
PRKCE	794.365	1.32165	0.293174	4.50807	6.54197e-06	0.00307058
CTSH	8085.47	1.30946	0.300474	4.35797	1.31273e-05	0.00432863
CLIC2	308.713	1.30205	0.387315	3.36172	0.000774577	0.0306621
MAFB	5304.22	1.29846	0.311958	4.16228	3.15081e-05	0.00716476
TMEM119	3805.09	1.29629	0.389364	3.32926	0.000870776	0.0312056
CASP10	651.101	1.29123	0.36451	3.54236	0.000396565	0.0231778
SLC7A7	1693.08	1.28975	0.322567	3.99841	6.37695e-05	0.011512
FPR1	3877.23	1.28645	0.391146	3.28892	0.00100573	0.0339071
AKR1B1	7515.49	1.28393	0.360424	3.56228	0.000367648	0.0229064
FGD3	983.046	1.28209	0.353248	3.62944	0.00028404	0.0208311
CHN2	563.474	1.28105	0.379847	3.37253	0.000744808	0.0304873
PSTPIP2	1069.46	1.28041	0.374356	3.42031	0.000625489	0.0278719
CSF2RA	2961.76	1.27936	0.321715	3.97668	6.98853e-05	0.0119404
PRKCB	622.891	1.27766	0.386158	3.30865	0.000937463	0.0323441
ITGB5	4314.17	1.27701	0.369082	3.45995	0.000540267	0.025701
NINJ2	393.997	1.27319	0.395783	3.21688	0.00129591	0.0386604
CAPG	12470.3	1.27188	0.381745	3.33175	0.000863031	0.0310856
ITGB2	11141.2	1.27143	0.291056	4.36834	1.25192e-05	0.00429958
FBXO41	343.603	1.2589	0.365523	3.44409	0.000572986	0.0265402
SEMA6B	868.707	1.25481	0.40391	3.10665	0.00189221	0.0465141
CPVL	4242.2	1.25228	0.405644	3.08713	0.00202096	0.0481898
LILRB4	9046.55	1.251	0.367327	3.4057	0.000659953	0.0285082
GYPC	4577.27	1.25013	0.315169	3.96653	7.29265e-05	0.0119404
PLCB2	8212.77	1.2432	0.367167	3.38594	0.00070936	0.029726
S100A13	482.826	1.24032	0.344369	3.60171	0.00031613	0.0218039
PPP1R16B	433.933	1.23837	0.378393	3.27271	0.00106522	0.0351272
STXBP2	1856.38	1.23502	0.372007	3.3199	0.000900498	0.0320601
MPZL1	3399.5	1.23222	0.249155	4.94558	7.59181e-07	0.00151263
CD7	526.557	1.23195	0.395376	3.11589	0.00183388	0.046064
CARD11	1712.07	1.23185	0.317858	3.87546	0.000106422	0.0141371
SLA	4601.95	1.22726	0.35613	3.44611	0.000568725	0.0265173
LOXL1	478.979	1.22644	0.368113	3.3317	0.000863183	0.0310856
CTD-2562J17.6	1756.46	1.22208	0.256695	4.76083	1.92803e-06	0.00166432
PRAM1	2634.14	1.21713	0.369759	3.2917	0.000995854	0.0338711
IL2RB	643.059	1.21704	0.386832	3.14617	0.00165423	0.0430557
SPNS3	198.077	1.21679	0.374348	3.25042	0.00115236	0.0364811
RP11-834C11.4	598.161	1.21203	0.391869	3.09294	0.00198187	0.0474605
GPR34	7678.05	1.20512	0.386856	3.11515	0.0018385	0.046064
TIMP1	63973.6	1.20443	0.375495	3.20757	0.0013386	0.0393743
DYSF	1459.92	1.20435	0.361752	3.3292	0.000870947	0.0312056
SENCR	212.581	1.19767	0.342346	3.49842	0.000468017	0.0248685
HCLS1	18406.1	1.19595	0.334399	3.57641	0.000348346	0.0224774
C1QA	29494.5	1.19502	0.344922	3.4646	0.000531019	0.0256538
MAN1C1	1442.1	1.19423	0.30997	3.85273	0.000116807	0.0146911
MEST	1003.67	1.194	0.341236	3.49904	0.000466945	0.0248685
TBXAS1	4197.67	1.19133	0.303536	3.92482	8.6795e-05	0.0129317
MFNG	1198.19	1.19059	0.345605	3.44495	0.000571164	0.0265402
ABI3	5095.96	1.18744	0.342033	3.4717	0.000517166	0.0255908
ALOX5	4707.48	1.18591	0.293349	4.04267	5.28467e-05	0.0101936
MS4A7	2511.33	1.18569	0.349435	3.39316	0.000690905	0.0292151
MS4A6A	12668.4	1.17196	0.33698	3.47783	0.000505492	0.0255306
CCDC69	1883.71	1.17068	0.27414	4.27036	1.95158e-05	0.00528634
FAM105A	1591.58	1.16852	0.335748	3.48034	0.000500778	0.0255191
MAP4K1	1027.27	1.15971	0.322359	3.59758	0.00032119	0.0218039
CD300C	411.806	1.15885	0.341114	3.39724	0.000680684	0.0291329
MTCO1P12	4380.44	1.15413	0.308125	3.74566	0.000179923	0.017083
CXorf21	729.476	1.15226	0.362486	3.17877	0.00147903	0.0411586
ADCY4	345.877	1.14948	0.281178	4.08808	4.3496e-05	0.00933094
AOAH	2109.27	1.14046	0.337391	3.38025	0.00072421	0.0299695
AP1B1	14280.4	1.13999	0.243423	4.68319	2.82448e-06	0.00166432
TMEM86A	1428.48	1.13801	0.320273	3.55326	0.000380487	0.0231778
PTPN6	4873.54	1.13461	0.313051	3.62436	0.000289682	0.0211348
SMAP2	15172.2	1.13047	0.364593	3.10065	0.00193099	0.0469609
CTSS	4259.9	1.12745	0.348676	3.23352	0.00122276	0.0373484
NFAM1	1383.92	1.12656	0.361468	3.11664	0.00182925	0.046064
MYO1F	4798.98	1.12493	0.297338	3.78333	0.000154741	0.0160214
ACAP1	455.913	1.12054	0.352429	3.17948	0.00147538	0.0411383
CXCR4	7040	1.11984	0.350009	3.19945	0.00137688	0.0396479
SPOCK2	1036.34	1.11855	0.320081	3.49459	0.00047479	0.024946
RASAL3	1855.27	1.1148	0.312279	3.56988	0.000357151	0.0225281
WDFY4	2398.45	1.11335	0.328866	3.38542	0.000710691	0.029726
ITGAL	1706.39	1.11034	0.3437	3.23055	0.00123553	0.0375756
ACRBP	489.981	1.10464	0.314063	3.51726	0.00043602	0.0243555
CCDC88B	2082.06	1.10363	0.329159	3.35288	0.000799766	0.0306621
LILRA2	1612.79	1.10344	0.355943	3.10005	0.00193487	0.046974
FNTB	2423.35	1.10263	0.282314	3.90569	9.39577e-05	0.0129708
EPHB6	385.304	1.10182	0.348342	3.16303	0.00156135	0.0421175
SFMBT2	1934.46	1.09867	0.348137	3.15586	0.00160028	0.0425161
PLCG2	1722.7	1.09857	0.325229	3.37784	0.000730564	0.0300792
CD84	3912.81	1.09616	0.311226	3.52208	0.000428176	0.0243111
IRF5	2926.34	1.09509	0.294774	3.71501	0.0002032	0.0177135
GMFG	1418.96	1.09458	0.299651	3.65285	0.000259351	0.019634
WAS	5441.74	1.09358	0.318883	3.42941	0.000604902	0.0273879
SASH3	3999.95	1.09219	0.319495	3.41849	0.000629704	0.027954
SPNS2	1816.14	1.08816	0.306889	3.54579	0.00039144	0.0231778
HLX	612.312	1.08671	0.300488	3.61649	0.000298628	0.0213451
HCK	3142.11	1.08001	0.332778	3.24545	0.00117265	0.0365833
ADCY7	1855.18	1.07834	0.322313	3.34564	0.000820936	0.0306621
C9orf91	1292.46	1.0708	0.294009	3.64205	0.000270471	0.0201508
CSF1R	27237	1.06873	0.285413	3.74448	0.000180766	0.017083
BNC2	304.093	1.06804	0.320335	3.33413	0.000855679	0.0310537
KCNAB2	1489.68	1.06793	0.314301	3.3978	0.000679296	0.0291329
GRAP	540.32	1.06419	0.331902	3.20634	0.00134436	0.0393743
RASGRP4	724.879	1.06334	0.326133	3.26043	0.00111243	0.0359058
NCKAP1L	5581.88	1.06256	0.307627	3.45404	0.000552257	0.026095
C3	158037	1.05725	0.319666	3.30737	0.00094177	0.0323441
ITPR2	1912.65	1.05348	0.340005	3.09841	0.00194563	0.0471538
MGST2	1795.37	1.04855	0.325032	3.22599	0.00125536	0.0377561
CTSB	75631.3	1.0478	0.293247	3.5731	0.000352781	0.0224774
TLR2	2800.63	1.04726	0.291908	3.58765	0.000333674	0.0220197
SULF2	3135.33	1.04435	0.2967	3.5199	0.000431717	0.0243555
ZNF385A	4444.45	1.04378	0.274527	3.8021	0.000143474	0.0155404
BASP1	1331.56	1.04377	0.293882	3.55167	0.000382799	0.0231778
C1QC	40592.3	1.04291	0.327423	3.1852	0.00144654	0.0407375
SIGLEC9	892.143	1.04262	0.300804	3.46611	0.000528038	0.0256538
CD300A	2619.99	1.03423	0.327469	3.15825	0.0015872	0.0424088
RGS19	2044.14	1.03218	0.28057	3.67889	0.000234256	0.0187209
PYCARD	1411.29	1.02008	0.321875	3.16916	0.0015288	0.0415552
RIN3	6576.11	1.01886	0.284975	3.57528	0.000349856	0.0224774
LDLRAP1	1122.32	1.01806	0.230334	4.41991	9.87429e-06	0.00408941
TP53I11	3756.71	1.00894	0.319828	3.15464	0.00160694	0.0425278
FERMT3	3248.05	1.00576	0.287749	3.49527	0.000473577	0.024946
KIAA1462	1133.94	0.997948	0.310281	3.21627	0.0012987	0.0386616
ZBTB18	1248.31	0.996771	0.297781	3.34733	0.000815941	0.0306621
HMHA1	3087.49	0.996072	0.266262	3.74095	0.000183327	0.0170955
CRIM1	2413.5	0.994008	0.284802	3.49017	0.000482709	0.0252678
DOCK2	3855.95	0.987372	0.288064	3.42761	0.000608909	0.0273931
GPSM3	5612.83	0.982901	0.266195	3.69242	0.000222132	0.0181289
RCN3	3091.63	0.980008	0.318101	3.0808	0.00206444	0.0488561
C10orf54	8260.06	0.977818	0.277219	3.52723	0.000419925	0.0242335
OLFML3	10077.8	0.977721	0.265849	3.67772	0.000235324	0.0187209
CYBA	9999.89	0.975803	0.290975	3.35356	0.000797795	0.0306621
ARHGDIB	27729.1	0.975627	0.260308	3.74797	0.000178269	0.017083
CCDC109B	407.91	0.975305	0.272119	3.58411	0.000338225	0.0220488
SCARB1	3184.03	0.973791	0.222827	4.37016	1.24157e-05	0.00429958
C1orf54	474.344	0.959599	0.24563	3.90669	9.35705e-05	0.0129708
SYK	4476.26	0.95705	0.285945	3.34697	0.000816996	0.0306621
AKNA	3958.54	0.955685	0.216183	4.42073	9.83671e-06	0.00408941
BTK	2668.9	0.953721	0.28545	3.34112	0.000834421	0.0307578
C3AR1	5625.15	0.948041	0.250003	3.79212	0.000149369	0.0157797
TCF4	1942.08	0.946743	0.249148	3.79993	0.000144738	0.0155577
RAD51B	277.348	0.94407	0.279792	3.37419	0.00074034	0.0303928
LST1	3499.75	0.941261	0.294648	3.19453	0.00140061	0.040004
CECR1	8785.74	0.935095	0.294962	3.17022	0.00152322	0.0415552
HAVCR2	4202.43	0.933949	0.300971	3.10312	0.00191492	0.0467948
LINC01094	566.588	0.931884	0.285775	3.26091	0.00111056	0.0359058
GPX1	41674.1	0.931062	0.277872	3.35069	0.000806109	0.0306621
ANKH	6754.66	0.92885	0.26688	3.4804	0.000500658	0.0255191
TESK2	442.917	0.92658	0.277864	3.33465	0.000854067	0.0310537
ARHGAP30	3244.25	0.926013	0.266277	3.47763	0.000505861	0.0255306
CD4	9800.62	0.925201	0.266735	3.46862	0.000523145	0.0256538
YPEL2	1545.94	0.924319	0.276527	3.3426	0.000829962	0.0307423
PSD4	1361.85	0.923933	0.300408	3.07559	0.00210084	0.0493032
CHST11	5069.36	0.922591	0.246243	3.74667	0.000179198	0.017083
PTPRC	2500.15	0.915426	0.29417	3.1119	0.00185888	0.0464094
HN1	2104.67	0.914284	0.289691	3.15606	0.00159914	0.0425161
CORO1A	7627.6	0.913054	0.277557	3.28961	0.00100326	0.0339071
PDE7A	701.921	0.91178	0.260298	3.50283	0.000460344	0.0248685
SUSD6	5038.54	0.911613	0.192678	4.73129	2.23101e-06	0.00166432
GPR132	513.698	0.9046	0.275064	3.28869	0.00100654	0.0339071
ZNF467	851.081	0.900286	0.288643	3.11903	0.00181448	0.0460356
OTUD1	1998.34	0.897044	0.278437	3.22172	0.00127425	0.038176
IL13RA1	8402.67	0.895363	0.270588	3.30896	0.000936442	0.0323441
SAT1	23165	0.895334	0.282364	3.17085	0.00151992	0.0415552
GMIP	2462.63	0.89467	0.288398	3.10221	0.00192084	0.0467948
ARRB2	9269.96	0.884882	0.233636	3.78743	0.000152212	0.0158762
RGS10	3591.76	0.879315	0.277332	3.17062	0.00152114	0.0415552
TMC6	2829.8	0.878842	0.26569	3.30777	0.000940425	0.0323441
PLCL2	416.807	0.870494	0.275895	3.15516	0.0016041	0.0425278
CDC42SE2	1494.41	0.869659	0.190389	4.56779	4.92883e-06	0.00257048
ARHGAP4	5138.42	0.869546	0.276433	3.1456	0.00165748	0.0430607
LCP1	5697.56	0.864247	0.240196	3.59809	0.000320565	0.0218039
SEPT6	3191.05	0.855257	0.263183	3.24966	0.00115543	0.0364811
CD53	6437.07	0.853891	0.268834	3.17628	0.00149177	0.0414254
PTK2B	4247.12	0.85028	0.252423	3.36847	0.000755867	0.0306621
DOCK11	1233.72	0.843691	0.242309	3.48189	0.000497897	0.0255191
DAGLB	2856.71	0.841471	0.250668	3.35692	0.00078817	0.0306621
CREG1	4109.32	0.839123	0.234021	3.58567	0.000336215	0.0220197
SKAP2	1617.06	0.830978	0.267361	3.10807	0.00188312	0.0465141
PECAM1	7808.54	0.829465	0.248747	3.33457	0.000854314	0.0310537
MT-CO1	1.32617e+06	0.817539	0.263362	3.10424	0.00190767	0.0467162
TTC7A	4250.63	0.812163	0.231364	3.51033	0.000447551	0.0247136
TRABD	1571.29	0.808084	0.223988	3.60771	0.000308911	0.0217488
SLC25A45	890.371	0.801275	0.245163	3.26834	0.00108179	0.0353428
MT-ATP6	727040	0.799228	0.244127	3.27382	0.00106105	0.035072
SLC8B1	1767.5	0.791905	0.228533	3.46516	0.000529909	0.0256538
ALDH2	3589.68	0.784502	0.247805	3.16581	0.00154653	0.041798
SMAD7	1077.14	0.784442	0.243739	3.21837	0.00128923	0.0385428
RNF141	3392.19	0.781451	0.219794	3.55538	0.000377437	0.0231778
PCK2	810.513	0.781231	0.220322	3.54586	0.000391339	0.0231778
TBC1D16	8600.82	0.781103	0.174369	4.4796	7.47841e-06	0.00339689
MFSD1	5119.52	0.77833	0.233561	3.33245	0.000860856	0.0310856
NPC2	22635.1	0.767108	0.240477	3.18994	0.00142303	0.0402364
MT-ATP8	228076	0.760968	0.246958	3.08136	0.00206058	0.0488468
IQSEC2	2570.63	0.760807	0.211742	3.59308	0.000326789	0.021912
ARHGAP18	2234.64	0.755671	0.235869	3.20378	0.00135637	0.0393743
ARL15	328.245	0.755461	0.232657	3.2471	0.00116586	0.0364811
CNPY3	7932.38	0.752292	0.23023	3.26757	0.00108474	0.0353571
ABHD11	1150.95	0.751739	0.22477	3.34448	0.00082437	0.0307089
MT-CO3	789897	0.750983	0.217741	3.44897	0.000562725	0.0264244
MTCO3P12	1368.61	0.746758	0.239283	3.12082	0.00180348	0.0458389
FKBP11	786.406	0.745704	0.200165	3.72544	0.000194971	0.0173759
WDR81	2294.94	0.734224	0.237166	3.09583	0.00196265	0.0471605
RNF166	3586.14	0.727439	0.216949	3.35305	0.000799266	0.0306621
TOR2A	879.464	0.726365	0.217732	3.33605	0.000849788	0.0310537
FCGRT	11544.9	0.725851	0.19303	3.7603	0.000169711	0.0167112
PRKCD	5970.25	0.72192	0.210604	3.42786	0.000608364	0.0273931
PLXDC2	20821.3	0.719585	0.202677	3.55041	0.000384629	0.0231778
H2AFY	7549.19	0.714811	0.189126	3.77955	0.000157113	0.0161483
SLC43A2	4918.74	0.714357	0.185447	3.85207	0.000117122	0.0146911
PTPN18	15178	0.707979	0.186609	3.79391	0.000148293	0.0157797
FAH	1277.94	0.69737	0.221576	3.14732	0.00164777	0.0429671
PSME4	3124.4	0.691054	0.217763	3.17342	0.00150653	0.0415552
EOGT	552.46	0.688938	0.209983	3.28093	0.00103467	0.0343612
CMIP	7526.24	0.671134	0.17792	3.77212	0.000161868	0.0163976
SERPINB1	2826.26	0.660349	0.178552	3.69836	0.000216994	0.0180799
GAA	12979.4	0.657531	0.212833	3.08943	0.00200544	0.0479433
MINA	958.094	0.652427	0.192961	3.38113	0.000721891	0.0299695
CYTH1	2681.87	0.647432	0.197269	3.28197	0.00103086	0.0343532
TRUB1	437.543	0.638028	0.198594	3.21273	0.00131481	0.0389765
DSE	3590.76	0.636659	0.196048	3.24746	0.00116442	0.0364811
MGAT1	10222.1	0.618809	0.184258	3.35839	0.000783971	0.0306621
SCPEP1	3302.14	0.617386	0.194831	3.16882	0.00153057	0.0415552
MEF2A	7734.74	0.613005	0.192033	3.19219	0.00141199	0.0400044
ARAP1	8708.75	0.612943	0.197306	3.10656	0.0018928	0.0465141
GALNT1	2591.54	0.609334	0.178579	3.41213	0.000644562	0.0282744
SSR3	5101.41	0.574456	0.155509	3.69403	0.00022073	0.0181289
EVL	5135.51	0.57193	0.182017	3.14219	0.00167691	0.0434055
ACO2	7749.44	0.570294	0.177418	3.21442	0.0013071	0.0388298
HLA-E	49459.9	0.568917	0.175138	3.24839	0.00116059	0.0364811
ORAI2	2241.73	0.566566	0.163176	3.47212	0.000516363	0.0255908
SMIM20	739.348	0.562819	0.180598	3.11642	0.00183059	0.046064
TPCN1	8459.3	0.555929	0.167314	3.32267	0.000891618	0.0318652
SGSM3	1883.31	0.536627	0.162241	3.30759	0.000941039	0.0323441
ADRBK1	6530.2	0.523279	0.151726	3.44885	0.000562979	0.0264244
AAK1	3402.54	0.522349	0.155581	3.3574	0.000786788	0.0306621
OSTF1	3411.53	0.514357	0.148144	3.47202	0.000516567	0.0255908
BLCAP	2099.97	0.509982	0.128489	3.96907	7.21529e-05	0.0119404
TWSG1	2374.12	0.472321	0.147686	3.19815	0.00138312	0.0397465
SWAP70	3430.46	0.470197	0.144353	3.25728	0.00112484	0.0360796
TBC1D14	4825.7	0.452891	0.14293	3.16862	0.00153165	0.0415552
GRB2	12196.1	0.427727	0.117502	3.64016	0.00027247	0.0201929
ZDHHC24	1227.05	0.417099	0.124491	3.35044	0.000806827	0.0306621
DNAJC5	3911.76	0.415528	0.135174	3.07403	0.0021119	0.0494803
SCAMP2	12304	0.399823	0.111276	3.59308	0.000326787	0.021912
VOPP1	2850.7	0.391639	0.127518	3.07126	0.0021316	0.0497763
SND1	7221.44	0.361662	0.0929721	3.89001	0.000100241	0.0134427
GRAMD1A	6878.88	0.361243	0.115951	3.11549	0.00183641	0.046064
ITM2B	41042.8	0.347385	0.0996591	3.48573	0.000490797	0.0254078
CACUL1	2846.35	0.337493	0.100702	3.35139	0.000804057	0.0306621
DCTN2	10681.3	-0.180219	0.056448	-3.19265	0.00140972	0.0400044
AARS	8868.26	-0.234023	0.0668068	-3.50298	0.000460079	0.0248685
KDM1A	2591.76	-0.264887	0.0810396	-3.26861	0.00108075	0.0353428
ZNF638	7096.34	-0.283064	0.0857694	-3.3003	0.000965827	0.0329293
PHF21A	6293.35	-0.323625	0.0977889	-3.30942	0.000934892	0.0323441
WDR70	2060.21	-0.327278	0.102724	-3.18599	0.00144261	0.0407082
NCL	34706.3	-0.327577	0.0987711	-3.31653	0.000911435	0.0321652
SYMPK	7486.12	-0.328313	0.103129	-3.18353	0.00145493	0.0408106
GABPB2	1696.74	-0.350654	0.105843	-3.31296	0.000923146	0.0323441
RBM15B	4943.22	-0.359242	0.105141	-3.41675	0.000633724	0.0279732
CLIP2	13374	-0.374588	0.106281	-3.52452	0.000424253	0.0242841
CAMKK2	4935.73	-0.393065	0.106472	-3.69173	0.000222733	0.0181289
MFAP1	2425.53	-0.395625	0.121983	-3.24329	0.0011816	0.0366477
PATL1	5911.3	-0.395913	0.11853	-3.3402	0.000837173	0.0307787
BAD	2102.99	-0.402207	0.116396	-3.4555	0.00054927	0.0260413
TCEA1	2393.84	-0.403709	0.124697	-3.23751	0.00120576	0.0371687
SPIDR	3985.71	-0.40602	0.125152	-3.24422	0.00117771	0.0366077
PLRG1	2816.92	-0.408097	0.105382	-3.87255	0.000107701	0.0141732
HMGB1	16767.4	-0.414676	0.113355	-3.65819	0.000253998	0.019634
SSRP1	9296.04	-0.429436	0.134169	-3.20071	0.00137091	0.039557
PTEN	9021.83	-0.432927	0.135987	-3.18358	0.00145465	0.0408106
SP1	8908.24	-0.43594	0.141709	-3.0763	0.0020959	0.0492693
EID1	14270.2	-0.442018	0.142262	-3.10706	0.00188957	0.0465141
SAP30BP	8630.9	-0.443334	0.131076	-3.38226	0.000718927	0.0299503
ZMYND11	9336.87	-0.444536	0.143589	-3.09589	0.00196221	0.0471605
ZFYVE21	4253.89	-0.446322	0.135137	-3.30272	0.000957508	0.0328046
ARL3	3730.37	-0.447292	0.13329	-3.35579	0.00079139	0.0306621
WBP4	1661.49	-0.449608	0.132014	-3.40576	0.000659799	0.0285082
NCBP3	2733.56	-0.452864	0.136539	-3.31673	0.000910781	0.0321652
TFCP2	2405.17	-0.457734	0.129204	-3.54272	0.000396021	0.0231778
ILK	14635.1	-0.459811	0.133958	-3.43249	0.000598062	0.0272534
GPBP1	3523.87	-0.464472	0.132853	-3.49613	0.000472058	0.024946
PUF60	12446.3	-0.464928	0.132785	-3.50137	0.000462872	0.0248685
UPF3B	1812.83	-0.468114	0.119931	-3.9032	9.49297e-05	0.0129777
CTCF	3325.37	-0.468599	0.14822	-3.1615	0.00156958	0.0421779
MYO1C	23309.3	-0.472939	0.120132	-3.93684	8.25633e-05	0.0129175
UCKL1	2625.08	-0.476416	0.126957	-3.75259	0.00017502	0.0169963
FAM127B	11221.9	-0.478528	0.145483	-3.28924	0.0010046	0.0339071
SP2	8087.97	-0.486883	0.140558	-3.46392	0.000532367	0.0256538
MANBAL	3349.67	-0.490994	0.143778	-3.41494	0.000637951	0.0280719
DPF2	6884.89	-0.493383	0.131123	-3.76274	0.000168062	0.0167112
H2AFV	6179.74	-0.493636	0.151977	-3.2481	0.00116178	0.0364811
POU6F1	1254.37	-0.493997	0.141845	-3.48265	0.000496473	0.0255191
CD9	31956.2	-0.500736	0.162238	-3.08642	0.00202581	0.0481898
PSME1	13118.7	-0.50481	0.123667	-4.08202	4.46453e-05	0.00938284
SURF6	2504.02	-0.505794	0.144992	-3.48842	0.00048588	0.0253395
CNN3	43523.5	-0.509455	0.162857	-3.12823	0.00175862	0.0447796
CIZ1	13085	-0.510831	0.140533	-3.63494	0.00027804	0.0204978
USP11	10075.8	-0.511059	0.137651	-3.71271	0.00020505	0.0177135
HNRNPH3	13390	-0.513302	0.131948	-3.89019	0.000100166	0.0134427
ZNF512	3763.35	-0.517082	0.130855	-3.95157	7.76401e-05	0.0124753
ZNF37A	1896.39	-0.520097	0.136501	-3.81021	0.000138849	0.0153032
HN1L	2445.93	-0.529051	0.157644	-3.35599	0.000790812	0.0306621
ZCCHC3	2080.22	-0.535783	0.157419	-3.40355	0.00066516	0.0286426
SMC3	4621.33	-0.537009	0.169097	-3.17575	0.0014945	0.0414254
TTF1	1216.72	-0.540789	0.165436	-3.26888	0.00107973	0.0353428
DNAJB2	11712.2	-0.544443	0.14736	-3.69464	0.0002202	0.0181289
SAP30L	2629.18	-0.544863	0.144896	-3.76038	0.000169653	0.0167112
POLD2	5000.43	-0.547032	0.14776	-3.70216	0.000213769	0.0179172
VIM	552981	-0.548146	0.149253	-3.67261	0.000240087	0.0188864
KAT7	3952.02	-0.548952	0.176631	-3.1079	0.00188419	0.0465141
UPF3A	3988.26	-0.549916	0.147603	-3.72563	0.000194825	0.0173759
BCCIP	2287.81	-0.556802	0.157698	-3.53081	0.000414285	0.0240064
WDR60	2551.54	-0.558134	0.160572	-3.47592	0.000509099	0.0255908
YTHDC1	5021.99	-0.561855	0.156069	-3.60003	0.000318175	0.0218039
TBC1D17	6488.43	-0.564126	0.142157	-3.96832	7.23822e-05	0.0119404
LINC00665	1951.5	-0.56535	0.172637	-3.2748	0.00105739	0.0350331
MAD2L2	1411.01	-0.565958	0.175464	-3.22549	0.00125755	0.0377561
PHF19	4235.63	-0.572252	0.142337	-4.0204	5.80995e-05	0.0110554
ZNF213	2181.31	-0.57348	0.173737	-3.30085	0.000963908	0.0329293
NGDN	2649.58	-0.576746	0.178285	-3.23497	0.00121657	0.0372402
ZNF32	1941.62	-0.579712	0.160262	-3.61728	0.000297718	0.0213451
CDC42EP4	3841.71	-0.595601	0.18911	-3.14951	0.00163547	0.0429671
PRR3	2651.65	-0.596411	0.146728	-4.06474	4.80851e-05	0.00980985
TERF1	3846.62	-0.597488	0.156911	-3.80782	0.000140197	0.0153032
BRD3	2538.25	-0.598105	0.186294	-3.21055	0.00132484	0.0391912
DDHD2	5357.12	-0.598403	0.184883	-3.23665	0.00120941	0.0371687
BCS1L	1081.87	-0.599678	0.166444	-3.60288	0.000314713	0.0218039
ADNP	5201.1	-0.603339	0.190341	-3.16978	0.00152556	0.0415552
NAB2	3279.47	-0.604236	0.171786	-3.51737	0.000435852	0.0243555
ZNF3	1563.76	-0.613737	0.18686	-3.28447	0.00102174	0.0343368
NT5C3B	2130.74	-0.61952	0.193376	-3.2037	0.00135673	0.0393743
C19orf44	900.803	-0.633061	0.1983	-3.19244	0.00141078	0.0400044
RP11-242D8.1	989.28	-0.637245	0.202409	-3.14831	0.0016422	0.0429671
STARD13	14818.7	-0.643548	0.181938	-3.53718	0.000404428	0.023532
KANK2	27518.9	-0.671488	0.177136	-3.7908	0.000150166	0.0157797
C14orf93	526.216	-0.672516	0.200219	-3.3589	0.000782528	0.0306621
TDRD3	1923.69	-0.673561	0.155451	-4.33294	1.47129e-05	0.00470848
PTMS	35643.9	-0.673748	0.200415	-3.36177	0.000774453	0.0306621
ZNF227	1272.06	-0.686967	0.184113	-3.73122	0.000190552	0.0173107
METRN	11981.2	-0.687569	0.212877	-3.22988	0.00123842	0.0375822
GXYLT1	1492.86	-0.691792	0.216102	-3.20123	0.00136841	0.039557
DTX3	3856.06	-0.693502	0.186622	-3.71608	0.000202337	0.0177135
NEDD4L	3706.26	-0.699069	0.224253	-3.11732	0.00182502	0.046064
NTHL1	831.751	-0.700044	0.216243	-3.23729	0.00120669	0.0371687
AP3M2	4012.93	-0.709307	0.196308	-3.61323	0.000302401	0.0214819
VEZF1	7107.14	-0.719582	0.220734	-3.25995	0.00111433	0.0359058
TMEM43	9722.7	-0.721524	0.183406	-3.93402	8.3537e-05	0.0129262
ATXN3	1964.44	-0.725505	0.201545	-3.59972	0.000318566	0.0218039
ZFP62	1076.63	-0.728174	0.217139	-3.35349	0.000797989	0.0306621
ATP5S	805.502	-0.73017	0.208282	-3.50568	0.000455449	0.0248573
COL4A1	41972.7	-0.743413	0.222198	-3.34571	0.000820709	0.0306621
FAM213B	3530.77	-0.744662	0.172149	-4.32568	1.52059e-05	0.0047581
SLFN13	975.733	-0.745395	0.222774	-3.34596	0.000819973	0.0306621
CDH6	6190.89	-0.758393	0.236759	-3.20322	0.00135899	0.0393743
SORCS1	22406.9	-0.766336	0.244768	-3.13087	0.0017429	0.0445405
HIRIP3	2405.03	-0.769401	0.201942	-3.81002	0.000138958	0.0153032
FER	4054.42	-0.773619	0.22438	-3.4478	0.000565164	0.0264388
NFIX	15086.9	-0.77582	0.234403	-3.30978	0.00093371	0.0323441
ADHFE1	963.566	-0.777278	0.227421	-3.4178	0.000631302	0.027954
ALKBH2	674.301	-0.777908	0.211139	-3.68434	0.000229296	0.0184498
CCDC149	2380.56	-0.778712	0.226349	-3.44031	0.000581046	0.0268249
DZIP1	1431.79	-0.781305	0.252217	-3.09775	0.00194993	0.0471594
NR2F1-AS1	1895.1	-0.783895	0.230991	-3.39362	0.000689747	0.0292151
CSRP1	59214.1	-0.789416	0.161413	-4.89066	1.00496e-06	0.00157232
CEP95	2122.9	-0.795645	0.185774	-4.28287	1.84495e-05	0.00519574
TRIP10	8614.86	-0.802204	0.186779	-4.29493	1.74751e-05	0.00512641
CWF19L2	1363.31	-0.802781	0.21002	-3.82241	0.000132155	0.015007
ZBTB10	1033.73	-0.804055	0.242218	-3.31955	0.000901627	0.0320601
ZC4H2	1994.63	-0.804699	0.238857	-3.36895	0.000754545	0.0306621
SLC22A17	11188.5	-0.805139	0.205784	-3.91255	9.13267e-05	0.0129708
SBSPON	6741.06	-0.805759	0.168119	-4.79279	1.64478e-06	0.00166432
ARMCX1	1386.25	-0.806296	0.174647	-4.61673	3.89836e-06	0.00219571
RFTN2	2099.65	-0.807739	0.256622	-3.14758	0.00164627	0.0429671
UIMC1	2209.07	-0.808049	0.209146	-3.86356	0.000111748	0.014436
NRN1	7079.97	-0.808637	0.256217	-3.15607	0.00159912	0.0425161
ZCWPW1	525.211	-0.809682	0.256345	-3.15857	0.00158546	0.0424088
TULP3	8616.94	-0.812194	0.239607	-3.38968	0.000699731	0.0294997
RABL2A	1070.88	-0.820704	0.198053	-4.14386	3.41515e-05	0.00751386
NR2F2-AS1	532.318	-0.821027	0.250121	-3.28252	0.00102883	0.0343532
MAGI3	661.823	-0.825687	0.255146	-3.23614	0.00121159	0.0371687
ARHGAP15	13102.2	-0.830269	0.242667	-3.42143	0.000622919	0.0278455
ZEB2	41306.8	-0.830895	0.264682	-3.13922	0.001694	0.0437675
C1orf198	16044.9	-0.833681	0.224918	-3.7066	0.000210058	0.0179172
SYNPO	40570	-0.841052	0.248857	-3.37965	0.000725771	0.0299695
PSIP1	12268.2	-0.847451	0.208827	-4.05815	4.94638e-05	0.00980985
ZNF471	895.362	-0.848368	0.24666	-3.43943	0.000582943	0.0268249
ZNF536	4073.84	-0.85047	0.274579	-3.09736	0.00195256	0.0471594
CEP70	924.377	-0.862758	0.251479	-3.43074	0.000601946	0.0273419
TSPAN15	5905.38	-0.863755	0.207534	-4.162	3.15471e-05	0.00716476
MC1R	268.32	-0.864025	0.279947	-3.08639	0.00202602	0.0481898
PTBP2	2234.84	-0.865055	0.254004	-3.40567	0.000660015	0.0285082
SMIM10	1820.51	-0.867895	0.2254	-3.85046	0.000117896	0.0146911
DLG3	1493.31	-0.873668	0.206823	-4.22422	2.39767e-05	0.00626156
CCDC71L	1303.08	-0.879316	0.282999	-3.10713	0.00188912	0.0465141
NR2F2	26617.6	-0.888065	0.255214	-3.47968	0.00050201	0.0255191
ERBB2	31559	-0.892638	0.189275	-4.7161	2.40414e-06	0.00166432
ITGB4	103321	-0.903195	0.259061	-3.48642	0.000489528	0.0254078
CRY1	757.512	-0.904414	0.282929	-3.19661	0.00139052	0.0398775
PCID2	2188.13	-0.90648	0.28965	-3.12957	0.0017506	0.044656
RADIL	1783.69	-0.915725	0.263799	-3.47129	0.000517959	0.0255908
ZSCAN22	439.716	-0.91597	0.234357	-3.90844	9.28954e-05	0.0129708
CDKN2C	1885.01	-0.917575	0.234162	-3.91855	8.9083e-05	0.0129317
ANKRD13B	1810.33	-0.922969	0.245129	-3.76524	0.000166391	0.0167112
COL16A1	7385.93	-0.928206	0.293126	-3.16657	0.00154247	0.0417682
MCM7	2804.1	-0.934828	0.250868	-3.72638	0.000194251	0.0173759
NPHP1	474.98	-0.935115	0.298045	-3.13749	0.00170398	0.0439447
DUSP16	2867.65	-0.93872	0.279309	-3.36087	0.000776986	0.0306621
EVC2	829.142	-0.944801	0.198032	-4.77094	1.83368e-06	0.00166432
GPSM1	5328.44	-0.945056	0.22038	-4.28831	1.8004e-05	0.00517377
ARHGEF28	1961.24	-0.951615	0.292699	-3.25117	0.00114929	0.0364811
RASGEF1C	4650.3	-0.955458	0.302304	-3.16058	0.00157453	0.0422304
CORO2B	6449.28	-0.957036	0.240882	-3.97305	7.09568e-05	0.0119404
LRRCC1	2549.05	-0.96044	0.205121	-4.6823	2.83671e-06	0.00166432
RARG	1781.96	-0.96195	0.286401	-3.35875	0.000782958	0.0306621
SPAG8	200.666	-0.966749	0.284798	-3.39451	0.000687527	0.0292151
ZNF595	640.291	-0.967491	0.306738	-3.15413	0.00160978	0.0425278
KIAA1328	734.556	-0.975932	0.30457	-3.2043	0.00135392	0.0393743
CYP2U1	3301.01	-0.97734	0.234801	-4.16241	3.14901e-05	0.00716476
SMIM5	1076.46	-0.985843	0.313119	-3.14846	0.00164134	0.0429671
RBBP8	1947.82	-1.00039	0.278977	-3.58592	0.000335898	0.0220197
PSMC3IP	972.893	-1.0048	0.299404	-3.35599	0.000790806	0.0306621
ARSE	1723.93	-1.0152	0.324235	-3.13107	0.00174172	0.0445405
HNRNPU-AS1	1422.05	-1.01845	0.307721	-3.30965	0.000934142	0.0323441
FADS1	5800.64	-1.02824	0.332122	-3.09597	0.00196172	0.0471605
ENO2	4506.39	-1.02985	0.215393	-4.78127	1.74189e-06	0.00166432
SSC5D	13722.1	-1.0343	0.289803	-3.56898	0.000358377	0.0225281
LRIG3	530.46	-1.05376	0.328612	-3.20671	0.00134263	0.0393743
TGFB1I1	5051.93	-1.05618	0.240432	-4.39284	1.11878e-05	0.004193
KIAA1614	686.975	-1.05634	0.324416	-3.25613	0.00112943	0.0361443
CDH2	7036.06	-1.0647	0.314521	-3.38514	0.000711431	0.029726
PER3	3320.45	-1.09071	0.318502	-3.42451	0.000615911	0.0276199
JUP	5895.85	-1.10063	0.307826	-3.57549	0.000349567	0.0224774
SYNE2	3607.06	-1.11249	0.281796	-3.94787	7.88511e-05	0.0124753
CBR3	879.212	-1.1164	0.23499	-4.75082	2.0259e-06	0.00166432
COX16	231.01	-1.12781	0.353294	-3.19228	0.00141155	0.0400044
DUSP8	5245.66	-1.12879	0.316758	-3.56356	0.000365853	0.0228959
XKR4	3920.14	-1.13067	0.310247	-3.6444	0.000268014	0.020074
NPAS3	945.066	-1.15843	0.255201	-4.53928	5.64471e-06	0.0027408
CTD-3131K8.2	302.937	-1.16324	0.364107	-3.19476	0.00139945	0.040004
NRXN1	22551.4	-1.18047	0.365814	-3.22697	0.00125108	0.0377227
PTPRF	8467.46	-1.18053	0.28458	-4.14832	3.3493e-05	0.00748595
ZNF775	673.552	-1.18199	0.379344	-3.11589	0.00183392	0.046064
NCAM1	53366	-1.1821	0.289249	-4.0868	4.37357e-05	0.00933094
ASPA	5600.28	-1.18215	0.240207	-4.92137	8.5939e-07	0.00151263
GABRE	1944.57	-1.22016	0.318742	-3.82806	0.00012916	0.0149546
RP11-25K19.1	489.023	-1.22352	0.394347	-3.10266	0.0019179	0.0467948
GTF2IRD2B	537.108	-1.27382	0.379401	-3.35745	0.000786648	0.0306621
RP11-983P16.4	1250.42	-1.2748	0.411914	-3.09483	0.00196924	0.0472383
ERBB3	27695	-1.27826	0.303881	-4.20643	2.59432e-05	0.0063686
LINC00461	904.387	-1.30253	0.415319	-3.13622	0.0017114	0.043975
SLITRK5	4515.6	-1.31891	0.358915	-3.67471	0.000238117	0.0188367
LTBP4	48172.4	-1.33026	0.30085	-4.42168	9.79364e-06	0.00408941
PBX1	1966.61	-1.33524	0.411068	-3.24821	0.00116133	0.0364811
BIRC3	4455.24	-1.35076	0.413036	-3.27033	0.0010742	0.0353408
FXYD1	748.404	-1.36103	0.40423	-3.36696	0.000760005	0.0306621
ZNF204P	351.882	-1.37205	0.389114	-3.5261	0.000421732	0.0242384
SOX2	5605.06	-1.39549	0.365081	-3.82242	0.000132148	0.015007
KHK	829.449	-1.39755	0.26883	-5.19864	2.00755e-07	0.000565365
CCDC121	254.649	-1.4073	0.400551	-3.51341	0.000442387	0.0245246
FAAH	506.373	-1.40736	0.282184	-4.98737	6.12066e-07	0.00143642
GBP1P1	773.328	-1.41057	0.379823	-3.71376	0.000204206	0.0177135
PAPPA	3588.88	-1.41067	0.458213	-3.07864	0.00207949	0.0490475
SCARA3	5590.52	-1.41126	0.453886	-3.10928	0.00187546	0.0465141
IGSF9B	859.159	-1.42146	0.449599	-3.16162	0.00156894	0.0421779
PTTG1	2117.69	-1.44279	0.406873	-3.54603	0.000391074	0.0231778
NDRG2	56336.3	-1.44581	0.344763	-4.19363	2.7453e-05	0.00655195
LURAP1L	1030.37	-1.48079	0.352114	-4.20542	2.60594e-05	0.0063686
ZNF385C	547.086	-1.49996	0.351256	-4.27029	1.9522e-05	0.00528634
TPPP3	11912.8	-1.50513	0.424905	-3.54227	0.000396694	0.0231778
HR	4737.45	-1.50975	0.403401	-3.74256	0.000182154	0.0170955
CREB5	2384.27	-1.51116	0.460486	-3.28166	0.00103199	0.0343532
TMTC2	707.599	-1.53539	0.427952	-3.58777	0.000333519	0.0220197
B4GALNT4	3081.99	-1.56341	0.439885	-3.55413	0.000379231	0.0231778
ADAMTS9-AS2	440.514	-1.56357	0.390018	-4.00897	6.09838e-05	0.0112989
RP11-522B15.3	503.498	-1.56435	0.340341	-4.59643	4.29799e-06	0.00232769
MTSS1L	14241.4	-1.57048	0.360495	-4.35645	1.32186e-05	0.00432863
AL365181.2	219.653	-1.5767	0.4554	-3.46224	0.000535695	0.0256538
RP11-308N19.1	679.469	-1.60065	0.465772	-3.43655	0.000589167	0.027023
LRFN5	581.802	-1.61058	0.440179	-3.65893	0.000253269	0.019634
RP11-693N9.2	4089.11	-1.63566	0.41666	-3.92565	8.64973e-05	0.0129317
NRG2	253.682	-1.63693	0.40223	-4.06965	4.70845e-05	0.00974996
GNRH1	137.499	-1.65195	0.466041	-3.54464	0.000393151	0.0231778
MT1E	6417.83	-1.66745	0.489114	-3.40912	0.000651725	0.0284998
RP11-1246C19.1	134.498	-1.69978	0.546484	-3.11039	0.00186839	0.0465141
ZNF704	1035.67	-1.72843	0.393709	-4.39011	1.13296e-05	0.004193
C6orf3	390.85	-1.78823	0.414385	-4.31538	1.59329e-05	0.00477343
SYP	1115.69	-1.82505	0.321595	-5.67499	1.38693e-08	6.50981e-05
PENK	7469.57	-1.83236	0.494305	-3.70693	0.000209784	0.0179172
RP11-236L14.2	166.259	-1.84538	0.569161	-3.24228	0.00118578	0.0366966
CDH13	1936.06	-1.85913	0.53636	-3.4662	0.000527864	0.0256538
KIAA1683	1330.49	-1.89239	0.494253	-3.82878	0.000128779	0.0149546
NOS2	177.704	-1.93203	0.626708	-3.08283	0.00205045	0.0486887
FOXM1	468.399	-1.96702	0.526377	-3.7369	0.000186302	0.0171373
PCDH15	2239.77	-1.96746	0.57755	-3.40656	0.000657871	0.0285082
NEFL	1206.64	-1.98314	0.609841	-3.2519	0.00114637	0.0364811
FAM78B	505.966	-2.00301	0.511074	-3.91921	8.88384e-05	0.0129317
RP11-364B14.3	111.836	-2.02545	0.638331	-3.17304	0.00150851	0.0415552
RARRES2	12956.3	-2.05157	0.37593	-5.4573	4.83422e-08	0.000170177
TTC25	221.902	-2.07715	0.5532	-3.75479	0.00017349	0.0169646
TSSC2	545.929	-2.08606	0.678086	-3.07639	0.0020952	0.0492693
IQGAP3	265.178	-2.17035	0.607271	-3.57394	0.000351646	0.0224774
VEGFA	8801.59	-2.17367	0.542842	-4.00423	6.22193e-05	0.0113781
ANLN	1370.46	-2.19526	0.676497	-3.24504	0.00117432	0.0365833
CNN1	1315.1	-2.20143	0.714823	-3.07968	0.00207222	0.0489579
DAB1	1301.06	-2.20712	0.550172	-4.01168	6.0287e-05	0.0112989
MT1M	2032.19	-2.27046	0.632849	-3.58768	0.00033363	0.0220197
MIR4697HG	2271.63	-2.27479	0.372586	-6.10542	1.02532e-09	1.44375e-05
ZNF711	301.387	-2.46863	0.803496	-3.07237	0.0021237	0.049674
SOX15	325.221	-2.5676	0.650079	-3.94967	7.82598e-05	0.0124753
RP11-734K23.9	116.373	-2.59935	0.711529	-3.65318	0.00025901	0.019634
KCNH8	145.764	-2.731	0.866179	-3.15292	0.00161645	0.0426241
GABRQ	276.816	-2.82522	0.741906	-3.80806	0.000140061	0.0153032
LINC00707	130.864	-2.90315	0.818118	-3.54858	0.00038732	0.0231778
H19	15693.7	-3.06582	0.948758	-3.2314	0.00123184	0.0375443
IRX1	215.885	-3.19512	0.96449	-3.31276	0.000923802	0.0323441
NXPH4	259.517	-3.1959	0.898464	-3.55707	0.000375009	0.0231778
CHD5	128.193	-3.27699	0.998312	-3.28253	0.00102882	0.0343532
DRD2	528.714	-3.43871	0.711634	-4.83214	1.35074e-06	0.00166432
LRRTM1	367.304	-3.48666	0.954367	-3.65338	0.000258814	0.019634
BMS1P10	111.753	-3.58875	1.07027	-3.35313	0.000799039	0.0306621
ESPN	635.757	-3.99348	0.681741	-5.85777	4.69121e-09	3.30284e-05
LRP2	212.65	-5.13864	1.33792	-3.84076	0.000122653	0.0147614
SFTA3	236.703	-6.20776	1.70118	-3.6491	0.00026316	0.0198158

## Sheet: 7
Supplementary Data 7. Top marker genes from single cell RNA-sequencing of irradiated HEI-193 cells.
P_val (Wilcoxon Rank Sum test Two-sided)	avg_logFC	pct.1	pct.2	P_val_adj (Wilcoxon Rank Sum test; Two-sided; Bonferonni corrected)	cluster	gene
0	0.599262	1	1	0	0	FTH1
0	0.473671	1	1	0	0	FTL
0	0.437879	0.953	0.834	0	0	FAM162A
0	0.401876	0.992	0.968	0	0	NQO1
0	0.372718	0.888	0.748	0	0	CCDC167
0	0.355993	0.956	0.876	0	0	SMIM10L1
0	0.34221	0.943	0.848	0	0	P4HA1
0	0.33857	0.999	0.993	0	0	COA4
0	0.328738	0.989	0.877	0	0	HSBP1L1
0	0.326731	0.659	0.437	0	0	AC005736.1
0	0.326009	0.994	0.974	0	0	H2AFJ
0	0.324154	0.979	0.915	0	0	ACOT13
0	0.323329	1	1	0	0	GTF2H5
0	0.312079	1	1	0	0	HSPD1
0	0.312077	0.995	0.968	0	0	MRPL42
0	0.307889	0.966	0.912	0	0	HTATIP2
0	0.297154	0.997	0.984	0	0	SNHG8
0	0.285656	1	0.999	0	0	POLE4
0	0.27671	0.977	0.94	0	0	NDUFAF4
0	0.265497	1	1	0	0	MGST1
0	0.256991	0.997	0.989	0	0	BOLA3
0	0.255169	0.996	0.984	0	0	C4orf3
1.09751e-307	0.333454	0.902	0.792	2.31003e-303	0	GPNMB
7.73315e-306	0.31757	0.682	0.46	1.62767e-301	0	FOXD3-AS1
3.7748e-293	0.318374	0.988	0.963	7.9452e-289	0	CLPTM1L
2.62548e-292	0.320765	0.827	0.652	5.52611e-288	0	GLRX
1.39155e-287	0.304488	0.86	0.726	2.92894e-283	0	MCRIP2
1.45831e-287	0.299667	0.976	0.923	3.06944e-283	0	PLAAT3
9.05757e-287	0.488812	0.507	0.287	1.90644e-282	0	CRYAB
1.72808e-285	0.260117	0.965	0.91	3.63726e-281	0	LEPROT
3.20472e-284	0.255466	0.996	0.989	6.7453e-280	0	CCDC85B
5.2181e-277	0.285867	0.894	0.797	1.09831e-272	0	HDDC2
6.70715e-274	0.265038	0.98	0.942	1.41172e-269	0	TRIAP1
1.38227e-269	0.280083	0.902	0.825	2.90941e-265	0	CLCN3
1.21112e-262	0.287354	0.833	0.705	2.54917e-258	0	ATXN7L3B
7.81563e-255	0.258565	0.925	0.857	1.64503e-250	0	ARL14EP
2.31456e-254	0.323708	0.889	0.8	4.87168e-250	0	LINC02762
1.12506e-253	0.288124	0.713	0.55	2.36802e-249	0	SFXN4
2.81645e-244	0.287887	0.874	0.771	5.92806e-240	0	ZMAT3
1.03101e-243	0.297885	0.902	0.798	2.17007e-239	0	PCBD1
4.27529e-242	0.27966	0.998	0.952	8.99862e-238	0	NUPR1
1.4871e-236	0.273008	0.912	0.832	3.13005e-232	0	TMBIM4
7.34012e-230	0.271248	0.933	0.845	1.54495e-225	0	CFAP97
4.11865e-211	0.295553	0.797	0.676	8.66893e-207	0	EPAS1
5.0576e-195	0.292139	0.676	0.527	1.06452e-190	0	MCM6
1.48854e-185	0.25317	0.625	0.459	3.13308e-181	0	PRRT3-AS1
7.47238e-185	0.298781	0.991	0.981	1.57279e-180	0	HSPA1A
1.7789e-177	0.253586	0.709	0.561	3.74423e-173	0	PRXL2A
8.37725e-171	0.321949	0.673	0.526	1.76324e-166	0	PKIB
1.84479e-58	0.263191	1	1	3.88292e-54	0	HSPA5
0	1.23872	0.987	0.648	0	1	RRM2
0	0.845543	0.983	0.724	0	1	FAM111B
0	0.824314	0.864	0.376	0	1	E2F8
0	0.799674	0.994	0.864	0	1	UBE2T
0	0.784157	0.951	0.543	0	1	SPC25
0	0.78366	0.993	0.775	0	1	MKI67
0	0.747968	0.98	0.81	0	1	TYMS
0	0.726779	0.995	0.884	0	1	ZWINT
0	0.714194	0.991	0.837	0	1	CENPU
0	0.71187	0.931	0.644	0	1	SYNE2
0	0.709134	0.994	0.872	0	1	HELLS
0	0.70714	0.933	0.593	0	1	CCNE2
0	0.702696	0.999	0.985	0	1	HIST1H4C
0	0.673884	0.985	0.84	0	1	FAM111A
0	0.655854	0.995	0.844	0	1	PCLAF
0	0.642664	0.986	0.846	0	1	CARHSP1
0	0.642385	0.886	0.483	0	1	TCF19
0	0.633204	0.999	0.934	0	1	TMEM106C
0	0.632032	0.99	0.816	0	1	CDKN3
0	0.627707	0.987	0.788	0	1	CDK1
0	0.620548	0.98	0.758	0	1	NUSAP1
0	0.611127	0.998	0.895	0	1	CLSPN
0	0.610153	0.884	0.558	0	1	FBXO5
0	0.60637	0.924	0.639	0	1	BARD1
0	0.605102	0.911	0.609	0	1	PHGDH
0	0.584587	0.833	0.504	0	1	SAC3D1
0	0.576809	0.936	0.59	0	1	ESCO2
0	0.565126	0.97	0.923	0	1	AGPAT5
0	0.564501	0.971	0.765	0	1	DHFR
0	0.563127	0.996	0.919	0	1	UQCC2
0	0.562103	0.921	0.608	0	1	MND1
0	0.558044	0.64	0.254	0	1	HIST1H1B
0	0.54789	0.999	0.971	0	1	SMC2
0	0.547275	0.969	0.915	0	1	C19orf48
0	0.54383	0.945	0.829	0	1	PEG10
0	0.542773	0.998	0.96	0	1	CENPK
0	0.540556	0.749	0.325	0	1	KIFC1
0	0.526545	0.995	0.894	0	1	RAD51AP1
0	0.524716	0.982	0.865	0	1	GMNN
0	0.522205	0.96	0.785	0	1	MSH2
0	0.521696	0.992	0.911	0	1	DUT
0	0.520355	1	0.996	0	1	HMGB2
0	0.518582	0.999	0.977	0	1	ATAD2
0	0.517902	0.833	0.5	0	1	LMNB1
0	0.514298	0.987	0.794	0	1	CEP55
0	0.511742	0.988	0.873	0	1	PCNA
0	0.510236	0.847	0.498	0	1	MYBL2
0	0.507744	0.965	0.812	0	1	ACYP1
3.01802e-243	0.777038	0.806	0.693	6.35232e-239	1	CDKN1A
3.58837e-12	0.639191	0.976	0.983	7.5528e-08	1	GADD45B
0	0.731954	0.979	0.812	0	2	ASAH1
0	0.611939	0.47	0.179	0	2	AC003092.1
0	0.573453	1	0.993	0	2	GSTO1
0	0.513794	0.997	0.949	0	2	SDHAF2
0	0.510139	0.992	0.929	0	2	BEX2
0	0.480134	0.738	0.403	0	2	MLLT11
0	0.470934	0.993	0.929	0	2	SNRNP27
0	0.470184	0.972	0.913	0	2	GULP1
0	0.468467	0.909	0.685	0	2	CYB5R1
0	0.452314	1	0.997	0	2	MGST3
0	0.442322	0.998	0.97	0	2	BLOC1S2
0	0.441171	0.999	0.954	0	2	NUPR1
0	0.416989	0.917	0.713	0	2	GABARAPL1
0	0.407058	0.73	0.499	0	2	ILF3-DT
0	0.406941	0.829	0.57	0	2	BRF2
0	0.403285	1	0.999	0	2	NDUFB4
0	0.402178	0.848	0.624	0	2	KTI12
0	0.400447	0.998	0.971	0	2	PELO
0	0.39618	0.989	0.924	0	2	PLAAT3
0	0.39529	1	1	0	2	OST4
0	0.392825	0.952	0.842	0	2	TIMM10B
0	0.392437	0.995	0.96	0	2	CTSD
0	0.39051	0.996	0.881	0	2	HSBP1L1
0	0.389423	1	0.999	0	2	SPCS2
0	0.385545	0.967	0.91	0	2	OCIAD2
0	0.382947	0.889	0.719	0	2	FAM241B
0	0.374607	1	0.979	0	2	RPP30
0	0.374127	1	0.997	0	2	CYSTM1
0	0.374074	1	1	0	2	ATP6V0E1
0	0.372407	1	0.998	0	2	NDUFB3
0	0.366477	0.716	0.422	0	2	TNFRSF14
0	0.361241	0.999	0.992	0	2	PPIB
0	0.359495	0.998	0.988	0	2	SSR2
0	0.357007	0.997	0.976	0	2	CENPW
0	0.355542	0.995	0.973	0	2	ACBD3
0	0.354214	0.891	0.736	0	2	KIFC3
0	0.353641	0.702	0.395	0	2	LIPH
0	0.351922	0.996	0.982	0	2	PSMB4
0	0.345564	0.954	0.79	0	2	GPNMB
0	0.340891	0.996	0.98	0	2	HAX1
0	0.340789	0.979	0.921	0	2	TMEM126B
0	0.337716	1	1	0	2	SERP1
0	0.337432	0.817	0.577	0	2	ICAM1
0	0.33699	0.999	0.996	0	2	MANF
0	0.335334	1	1	0	2	COX7A2L
4.57734e-308	0.576898	0.607	0.35	9.63438e-304	2	LINC00520
4.13413e-262	0.354318	0.545	0.293	8.70152e-258	2	CRYAB
3.88472e-175	0.72837	0.328	0.166	8.17655e-171	2	SPINK1
9.42069e-117	0.399096	0.946	0.909	1.98287e-112	2	MKNK2
4.39792e-100	0.701064	0.697	0.624	9.25674e-96	2	PDGFA
0	1.4059	0.869	0.317	0	3	TMEM158
0	1.18717	0.953	0.734	0	3	ITGA3
0	1.06387	0.912	0.373	0	3	FABP5
0	1.03177	0.947	0.799	0	3	ZFP36L1
0	1.01659	1	0.994	0	3	VIM
0	1.01455	0.997	0.921	0	3	DCBLD2
0	0.958772	1	1	0	3	S100A6
0	0.950466	0.903	0.482	0	3	NT5E
0	0.933631	1	0.999	0	3	MT2A
0	0.927662	0.999	0.966	0	3	PALM2-AKAP2
0	0.900538	1	0.997	0	3	ACTG1
0	0.895243	0.972	0.736	0	3	TSPO
0	0.895046	0.991	0.871	0	3	CLDN11
0	0.894853	1	0.985	0	3	DRAP1
0	0.879107	0.75	0.214	0	3	NRP1
0	0.865171	0.893	0.519	0	3	PDP1
0	0.861072	0.993	0.943	0	3	S100A16
0	0.857178	0.446	0.045	0	3	IL1RL1
0	0.848672	0.971	0.812	0	3	FOSL1
0	0.84049	0.93	0.66	0	3	PHLDA1
0	0.817524	0.977	0.783	0	3	SPARC
0	0.798345	0.927	0.783	0	3	S100A4
0	0.796311	0.987	0.905	0	3	FLNA
0	0.795484	0.766	0.345	0	3	NIBAN2
0	0.791839	0.999	0.983	0	3	ITGB1
0	0.784981	0.902	0.787	0	3	SERPINE1
0	0.774506	0.824	0.472	0	3	CDCP1
0	0.772876	0.983	0.872	0	3	ARHGAP29
0	0.765115	0.993	0.879	0	3	TCTEX1D2
0	0.754567	0.695	0.426	0	3	CD163L1
0	0.75081	0.978	0.864	0	3	UGCG
0	0.74504	0.41	0.028	0	3	UBB
0	0.740483	0.978	0.845	0	3	CCND1
0	0.728171	0.791	0.464	0	3	PLEC
0	0.72166	0.599	0.127	0	3	ADIRF
0	0.720298	0.921	0.619	0	3	E2F7
0	0.71003	1	0.998	0	3	LGALS1
0	0.704219	0.955	0.702	0	3	AXL
0	0.703394	0.755	0.379	0	3	MIR100HG
0	0.701747	0.806	0.418	0	3	PPP1R14B-AS1
0	0.691564	0.891	0.727	0	3	SMURF2
0	0.687054	0.981	0.83	0	3	PGLS
0	0.671088	0.97	0.833	0	3	MGLL
0	0.66428	0.983	0.834	0	3	CD44
0	0.657088	0.572	0.171	0	3	ADAMTS6
0	0.653724	0.993	0.918	0	3	WWTR1
0	0.644659	0.988	0.855	0	3	ATP5F1D
0	0.643395	0.972	0.88	0	3	PCNA
0	0.638651	0.821	0.428	0	3	CLMP
0	0.63579	0.999	1	0	3	MT-CO2
0	0.827486	0.991	0.844	0	4	ATF3
0	0.678776	0.985	0.851	0	4	HBEGF
0	0.577109	0.999	0.985	0	4	DDX24
0	0.574885	0.995	0.96	0	4	TAF12
0	0.548445	0.571	0.221	0	4	ID2
0	0.531086	0.977	0.89	0	4	NEDD4L
0	0.524975	0.97	0.79	0	4	TK1
0	0.523103	0.989	0.911	0	4	DUSP14
0	0.51849	0.88	0.677	0	4	IER5L
0	0.511958	1	0.989	0	4	CKS1B
0	0.494656	0.93	0.723	0	4	CDCA5
0	0.473739	0.993	0.948	0	4	ATP6V0D1
0	0.467325	0.874	0.695	0	4	ZNF267
0	0.467004	0.999	0.99	0	4	BPTF
0	0.457497	0.903	0.704	0	4	ASF1B
0	0.45336	1	0.99	0	4	BRD2
0	0.449817	0.872	0.67	0	4	SLC25A25
0	0.445896	0.999	0.988	0	4	C9orf78
0	0.441964	1	0.998	0	4	ARPC5L
0	0.439735	1	0.991	0	4	TIMM17A
0	0.436487	0.961	0.869	0	4	SAP30BP
0	0.432439	0.99	0.954	0	4	SELENOM
0	0.430192	0.904	0.738	0	4	NRIP1
0	0.426583	0.961	0.852	0	4	KLHL24
0	0.426438	1	0.994	0	4	LAPTM4A
0	0.419633	0.998	0.975	0	4	MOB4
0	0.418946	1	0.999	0	4	GADD45A
0	0.417149	0.988	0.941	0	4	PNRC1
0	0.416392	0.996	0.976	0	4	DNAJC9
0	0.413368	1	0.992	0	4	OSER1
0	0.412952	0.959	0.845	0	4	ARID5B
0	0.411181	0.971	0.907	0	4	PTPN1
0	0.408421	1	1	0	4	DYNLRB1
0	0.406466	0.986	0.93	0	4	ARID4B
0	0.405366	0.917	0.804	0	4	ELOF1
0	0.40092	1	1	0	4	RPS26
0	0.400181	1	0.997	0	4	EIF1B
0	0.398846	0.998	0.973	0	4	RNF114
0	0.397993	0.978	0.912	0	4	UBE2D1
0	0.391925	0.992	0.942	0	4	TAF11
0	0.388739	0.998	0.978	0	4	POLR2A
0	0.388555	1	0.998	0	4	PHLDA2
0	0.388272	0.942	0.824	0	4	MRPL49
4.49679e-303	0.416085	0.845	0.67	9.46484e-299	4	SGK1
5.95305e-300	0.494298	0.759	0.524	1.253e-295	4	PKIB
3.72957e-295	0.399011	0.642	0.388	7.85001e-291	4	CEMIP2
1.40288e-272	0.395175	0.824	0.651	2.95278e-268	4	AVPI1
3.82084e-250	0.437065	0.512	0.272	8.04211e-246	4	HSPA6
8.3614e-228	0.40703	0.883	0.761	1.75991e-223	4	KCNQ1OT1
2.59713e-96	0.402865	0.505	0.366	5.46644e-92	4	LINC00520
0	1.49872	0.93	0.428	0	5	HMMR
0	1.32951	0.938	0.507	0	5	CCNB1
0	1.1898	0.996	0.845	0	5	UBE2C
0	1.12121	0.923	0.408	0	5	DEPDC1
0	1.07386	0.886	0.435	0	5	DLGAP5
0	1.07319	1	0.979	0	5	ARL6IP1
0	0.98845	0.678	0.231	0	5	AURKA
0	0.977431	1	0.997	0	5	CKS2
0	0.921604	0.991	0.916	0	5	KPNA2
0	0.909302	0.778	0.315	0	5	CENPE
0	0.862123	1	0.838	0	5	BIRC5
0	0.860355	0.799	0.254	0	5	PRR11
0	0.857951	0.997	0.922	0	5	CENPF
0	0.832503	0.908	0.485	0	5	CENPA
0	0.81509	0.906	0.601	0	5	SGO2
0	0.805019	1	0.999	0	5	UBE2S
0	0.788069	1	0.967	0	5	PTTG1
0	0.787951	0.999	0.902	0	5	TPX2
0	0.775192	0.767	0.303	0	5	CDC20
0	0.762608	0.781	0.335	0	5	NEK2
0	0.75934	0.903	0.61	0	5	ASPM
0	0.744496	0.991	0.824	0	5	ANLN
0	0.723156	0.799	0.347	0	5	BUB1
0	0.684196	0.841	0.459	0	5	KIF2C
0	0.681474	0.906	0.553	0	5	CCNA2
0	0.675195	0.896	0.572	0	5	CDCA8
0	0.666702	0.514	0.09	0	5	PLK1
0	0.657615	0.901	0.657	0	5	HMGB3
0	0.651585	0.962	0.691	0	5	PRC1
0	0.636558	0.999	0.989	0	5	CKS1B
0	0.632079	0.993	0.964	0	5	JPT1
0	0.627223	0.949	0.776	0	5	DBF4
0	0.621928	0.714	0.302	0	5	CCNB2
0	0.61531	0.894	0.635	0	5	TOP2A
0	0.579189	0.736	0.328	0	5	G2E3
0	0.577603	0.755	0.356	0	5	KIF4A
0	0.573255	0.992	0.809	0	5	CEP55
0	0.572447	0.938	0.682	0	5	NEU1
0	0.569533	0.602	0.205	0	5	FAM83D
0	0.567408	0.984	0.804	0	5	CDK1
0	0.560846	0.909	0.685	0	5	KIF20B
0	0.556882	0.542	0.174	0	5	KIF14
0	0.548302	0.976	0.794	0	5	MKI67
0	0.538196	0.931	0.743	0	5	CKAP5
0	0.528336	0.951	0.774	0	5	UBALD2
0	0.525007	0.734	0.379	0	5	NUF2
0	0.518975	0.94	0.72	0	5	CKAP2
0	0.51645	0.997	0.976	0	5	TUBA1C
0	0.512109	0.872	0.602	0	5	SCLT1
0	0.511764	0.68	0.328	0	5	CDCA2
0	2.65825	0.957	0.025	0	6	RPS4Y1
0	1.28554	0.743	0.525	0	6	KRT80
0	1.07283	0.716	0.388	0	6	F3
0	0.825213	0.961	0.871	0	6	UGCG
0	0.784293	0.955	0.805	0	6	ZFP36L1
0	0.780179	0.999	0.986	0	6	PKM
0	0.761316	0.461	0.11	0	6	CYP1B1
0	0.756972	0.58	0.007	0	6	DDX3Y
0	0.726961	0.997	0.986	0	6	MT1E
0	0.726793	0.731	0.353	0	6	TMEM158
0	0.720506	1	0.998	0	6	ACTG1
0	0.695947	0.877	0.681	0	6	MYC
0	0.68269	0.99	0.925	0	6	DCBLD2
0	0.650159	0.996	0.97	0	6	CAV1
0	0.642898	1	0.994	0	6	VIM
0	0.641301	0.562	0.19	0	6	ADAMTS6
0	0.641273	0.957	0.879	0	6	ARHGAP29
0	0.639895	0.828	0.554	0	6	NR2F2
0	0.635376	0.994	0.98	0	6	RPL4
0	0.631462	0.981	0.926	0	6	CITED2
0	0.625417	1	1	0	6	RPS17
0	0.619227	0.99	0.922	0	6	WWTR1
0	0.617536	0.709	0.403	0	6	PHLDB2
0	0.611162	0.768	0.409	0	6	FABP5
0	0.610724	0.86	0.681	0	6	LARP6
0	0.608303	0.5	0.156	0	6	PDE1C
0	0.607995	0.902	0.719	0	6	ALCAM
0	0.604231	0.996	0.97	0	6	PLOD2
0	0.59281	0.515	0.007	0	6	ZFY
0	0.588865	0.784	0.46	0	6	EBPL
0	0.579715	0.931	0.715	0	6	AXL
0	0.578894	0.987	0.909	0	6	FLNA
0	0.569059	0.999	0.991	0	6	NME1
0	0.563557	0.981	0.862	0	6	ATP5F1D
0	0.559959	1	1	0	6	TMSB4X
0	0.558775	0.773	0.432	0	6	CDH2
0	0.557725	0.939	0.795	0	6	SPARC
0	0.554306	0.834	0.598	0	6	ANP32A
0	0.544725	0.994	0.955	0	6	PRDX2
4.29415e-287	0.560213	0.961	0.879	9.03832e-283	6	CLDN11
3.28861e-281	1.12965	0.91	0.791	6.92186e-277	6	SERPINE1
4.7468e-261	0.610422	0.713	0.458	9.99107e-257	6	THBS1
2.68342e-235	0.56566	0.958	0.875	5.64807e-231	6	MT1X
5.07266e-231	0.576019	0.954	0.924	1.06769e-226	6	TXNIP
3.50201e-228	0.581331	0.864	0.736	7.37102e-224	6	SMURF2
3.23758e-222	0.624226	0.989	0.965	6.81445e-218	6	JPT1
2.23829e-213	0.644553	0.937	0.891	4.71115e-209	6	ADAMTS1
1.71138e-170	0.54346	0.58	0.356	3.60211e-166	6	GREM1
2.33599e-85	0.677705	0.37	0.22	4.9168e-81	6	PTX3
7.47461e-41	0.545277	0.781	0.776	1.57326e-36	6	GPRC5A
0	1.31166	0.999	0.852	0	7	ATF3
0	1.10496	0.805	0.326	0	7	MARCKSL1
0	0.987973	1	0.983	0	7	DNAJB4
0	0.961332	0.995	0.858	0	7	HBEGF
0	0.956769	0.931	0.59	0	7	BDNF
0	0.938869	0.731	0.23	0	7	ID2
0	0.873163	0.942	0.673	0	7	SGK1
0	0.807456	0.762	0.317	0	7	TBX3
0	0.792482	1	1	0	7	RPS26
0	0.780883	1	0.999	0	7	GADD45A
0	0.77449	0.997	0.894	0	7	NEDD4L
0	0.761697	0.957	0.744	0	7	NRIP1
0	0.755314	0.966	0.703	0	7	TOB1
0	0.742128	1	0.998	0	7	PHLDA2
0	0.742122	0.964	0.78	0	7	SLC5A3
0	0.729714	0.853	0.537	0	7	UBL3
0	0.727008	1	0.986	0	7	DDX24
0	0.725298	1	0.999	0	7	DDIT3
0	0.723697	0.999	0.914	0	7	DUSP14
0	0.717779	1	0.962	0	7	TAF12
0	0.710945	0.964	0.739	0	7	PMEPA1
0	0.690946	0.963	0.764	0	7	GPRC5A
0	0.690176	0.954	0.763	0	7	KCNQ1OT1
0	0.674403	0.998	0.944	0	7	ZFAND5
0	0.673033	0.986	0.849	0	7	ARID5B
0	0.660492	1	0.98	0	7	JUN
0	0.656763	0.985	0.852	0	7	AASDHPPT
0	0.651907	1	0.983	0	7	TPM1
0	0.65136	0.937	0.699	0	7	TBPL1
0	0.648658	0.999	0.958	0	7	PRDX6
0	0.64588	0.67	0.275	0	7	KDM5B
0	0.633081	0.732	0.397	0	7	CEMIP2
0	0.631199	0.997	0.914	0	7	NEXN
0	0.623822	1	0.992	0	7	TIMM17A
0	0.612553	0.912	0.712	0	7	FSCN1
0	0.608796	0.896	0.679	0	7	SLC25A25
0	0.60687	1	0.991	0	7	BNIP3
0	0.60598	0.933	0.752	0	7	RSRP1
0	0.602785	1	0.998	0	7	TOMM20
0	0.58945	1	0.994	0	7	MRPL41
0	0.587584	0.797	0.481	0	7	OSGIN1
0	0.582596	0.98	0.856	0	7	LINC02802
0	0.580475	0.918	0.741	0	7	MPC1
0	0.580099	1	0.997	0	7	EIF1B
0	0.577652	0.994	0.939	0	7	RBBP6
0	0.576654	1	0.99	0	7	BPTF
0	0.576426	0.969	0.811	0	7	C21orf91
7.51572e-307	0.63488	0.824	0.533	1.58191e-302	7	PKIB
3.49804e-283	0.609088	0.91	0.688	7.36268e-279	7	DKK1
6.40846e-206	0.719288	0.546	0.283	1.34885e-201	7	HSPA6
0	1.43598	0.993	0.918	0	8	SRSF3
0	1.35904	0.988	0.68	0	8	ARRDC3
0	1.06045	0.999	0.996	0	8	HMGB2
0	1.04396	0.95	0.779	0	8	SNHG9
0	0.978754	0.977	0.709	0	8	GEM
0	0.978262	0.989	0.772	0	8	DDX39A
0	0.903166	1	0.999	0	8	HNRNPA3
0	0.868951	0.871	0.49	0	8	ZNF625
0	0.851299	0.939	0.671	0	8	ADM
0	0.839609	0.999	0.949	0	8	EIF5
0	0.802252	0.975	0.749	0	8	BRD8
0	0.794668	0.991	0.861	0	8	CDKN2AIP
0	0.780328	1	0.957	0	8	FGFR1OP2
0	0.778502	0.997	0.976	0	8	RSRC2
0	0.763437	0.981	0.878	0	8	SRSF5
0	0.735607	0.999	1	0	8	HMGN2
0	0.72591	0.96	0.808	0	8	C1orf52
0	0.705393	0.759	0.382	0	8	ZNF433
0	0.694621	0.997	0.968	0	8	LUC7L3
0	0.675461	0.993	0.944	0	8	AK6
0	0.674711	0.999	0.996	0	8	HNRNPA1
0	0.673846	0.998	0.991	0	8	PPP1R15A
0	0.673394	0.987	0.852	0	8	C2orf49
0	0.667953	0.897	0.596	0	8	VCPKMT
0	0.666101	0.996	0.988	0	8	PNN
0	0.664316	0.997	0.973	0	8	SRSF10
0	0.663131	0.999	0.975	0	8	SMC4
0	0.660838	0.987	0.866	0	8	DDX39B
0	0.632015	0.979	0.833	0	8	MIER1
0	0.628614	0.619	0.22	0	8	CCNG2
0	0.625408	0.968	0.773	0	8	RIT1
1.21342e-307	0.652582	0.999	0.968	2.55402e-303	8	PTTG1
3.37752e-304	0.712887	0.999	0.981	7.10901e-300	8	GADD45B
1.31947e-300	0.862608	0.848	0.54	2.77723e-296	8	SNRPA
6.32676e-291	0.831231	0.976	0.69	1.33166e-286	8	RRM2
6.05012e-276	0.627077	0.994	0.97	1.27343e-271	8	SNHG1
3.09211e-271	0.662802	0.994	0.967	6.50827e-267	8	TRA2B
1.02417e-267	0.99154	0.966	0.893	2.15567e-263	8	SRSF2
4.23947e-263	0.618439	0.851	0.558	8.92324e-259	8	SRSF1
4.43248e-259	0.627623	0.864	0.555	9.32949e-255	8	FUBP1
1.35647e-258	0.700592	0.7	0.355	2.85509e-254	8	KMT2E-AS1
2.42075e-254	0.744257	0.989	0.921	5.09519e-250	8	C19orf48
1.30059e-249	0.619556	0.738	0.414	2.73748e-245	8	SRRT
3.79046e-238	0.62034	0.992	0.907	7.97815e-234	8	CLSPN
6.87055e-236	0.943372	0.747	0.442	1.44611e-231	8	SNHG25
1.22183e-225	0.773233	0.999	0.992	2.5717e-221	8	RPL22L1
3.9303e-225	0.889662	0.985	0.945	8.2725e-221	8	SRSF7
2.29281e-221	0.629376	0.985	0.856	4.82591e-217	8	CENPU
3.85257e-137	0.625151	0.94	0.81	8.10889e-133	8	ANKRD1
1.52593e-52	0.703456	0.81	0.689	3.21179e-48	8	IER3
1.41184e-269	1.10173	1	0.999	2.97163e-265	9	MT-ND4L
1.52798e-235	0.980769	1	1	3.21608e-231	9	MT-ND4
1.0082e-232	1.08102	1	0.999	2.12206e-228	9	MT-CYB
5.53971e-209	1.13514	1	0.999	1.166e-204	9	MT-ATP6
2.22941e-197	0.964057	1	1	4.69246e-193	9	MT-CO2
3.04532e-194	0.658151	1	1	6.40979e-190	9	RPS3
2.97676e-190	0.629398	1	1	6.26549e-186	9	RPL37
2.87063e-189	0.810259	1	1	6.0421e-185	9	RPS12
5.48106e-188	0.942503	1	1	1.15365e-183	9	MT-ND2
2.91897e-185	0.659135	1	1	6.14385e-181	9	RPS18
2.31748e-184	0.647899	1	1	4.87783e-180	9	RPS27
3.59887e-180	1.00154	0.979	0.79	7.57491e-176	9	MT-ATP8
4.50614e-177	0.923225	1	1	9.48453e-173	9	MT-CO1
2.05535e-176	0.731529	1	1	4.3261e-172	9	RPL18A
3.92555e-176	0.550851	1	1	8.26249e-172	9	RPL11
4.83868e-173	1.02058	1	1	1.01845e-168	9	MT-ND3
3.07065e-172	0.613945	1	1	6.4631e-168	9	RPL36
1.18606e-168	0.811228	1	0.997	2.49642e-164	9	MT-ND5
1.79173e-166	0.602546	1	1	3.77123e-162	9	RPLP2
5.32723e-165	0.750796	1	1	1.12128e-160	9	RPL3
2.30036e-163	0.585966	1	1	4.8418e-159	9	RPLP1
2.74419e-162	0.572078	1	1	5.77597e-158	9	RPL10
1.73088e-161	0.56504	1	1	3.64315e-157	9	RPS3A
5.40305e-157	0.573438	1	1	1.13723e-152	9	RPS19
3.60155e-153	0.547357	1	1	7.58054e-149	9	RPS8
6.36527e-150	0.724483	1	1	1.33976e-145	9	ZFAS1
2.25726e-149	0.592968	1	1	4.75108e-145	9	RPL27A
9.28629e-143	0.774566	1	0.999	1.95458e-138	9	EEF1B2
2.20023e-133	0.736607	1	1	4.63105e-129	9	SNHG29
4.03509e-130	0.580989	1	1	8.49306e-126	9	RPSA
1.67819e-126	0.642169	1	1	3.53226e-122	9	RPS9
4.1202e-125	0.646074	1	1	8.67221e-121	9	RPL28
2.76078e-119	0.602887	1	1	5.81088e-115	9	RPS4X
2.36839e-117	0.569029	1	0.999	4.985e-113	9	RPLP0
3.19231e-110	0.646253	1	0.998	6.71917e-106	9	HMGA1
3.2883e-109	0.557365	1	1	6.92121e-105	9	TPT1
2.12143e-104	0.854637	1	0.999	4.46519e-100	9	MT-ND1
3.24193e-99	0.541277	1	1	6.82362e-95	9	RPL10A
8.79748e-98	0.541427	1	1	1.85169e-93	9	EEF1A1
1.14482e-91	0.598443	1	1	2.40963e-87	9	RPL12
1.28199e-89	0.593157	1	1	2.69832e-85	9	RACK1
1.21633e-87	0.652634	0.999	0.998	2.56013e-83	9	LGALS1
3.76987e-83	0.650775	1	1	7.93483e-79	9	MT-CO3
2.04117e-80	0.559566	1	1	4.29625e-76	9	RPL13
5.66268e-80	0.839809	0.605	0.425	1.19188e-75	9	MTRNR2L12
1.75348e-68	0.676356	0.76	0.583	3.69072e-64	9	MT-ND6
5.22668e-60	0.559182	1	1	1.10011e-55	9	RPL8
1.93247e-53	0.595621	1	1	4.06746e-49	9	FTH1
1.35398e-52	0.555761	0.987	0.864	2.84985e-48	9	AL627171.2
7.36615e-29	0.679969	0.419	0.314	1.55043e-24	9	MTRNR2L1
1.33993e-75	0.422174	1	0.999	2.82029e-71	10	EEF1B2
9.18872e-74	0.29339	1	1	1.93404e-69	10	RPS12
4.64532e-65	0.292912	1	1	9.77748e-61	10	RPL18A
4.69692e-60	0.290675	1	1	9.88609e-56	10	TPT1
5.21431e-59	0.291555	0.872	0.428	1.09751e-54	10	FABP5
4.14145e-56	0.262183	1	1	8.71692e-52	10	ZFAS1
6.41881e-53	0.277609	1	1	1.35103e-48	10	RPL8
9.153e-49	0.280673	1	0.999	1.92652e-44	10	RPLP0
1.58848e-48	0.277843	0.917	0.508	3.34343e-44	10	PSAT1
3.49514e-48	0.25905	1	1	7.35658e-44	10	RPS4X
2.87128e-43	0.316323	1	0.994	6.04347e-39	10	VIM
1.06699e-37	0.281217	1	1	2.2458e-33	10	RACK1
1.20017e-35	0.253521	0.812	0.485	2.52611e-31	10	PSMG4
8.64998e-33	0.251378	0.829	0.505	1.82065e-28	10	FIS1
6.95054e-32	0.275964	0.932	0.586	1.46295e-27	10	BCAT1
1.93858e-31	0.288669	0.998	0.845	4.08033e-27	10	PGLS
2.33627e-12	0.290308	0.876	0.689	4.91738e-08	10	AC009107.2
8.41283e-106	0.813913	0.563	0.217	1.77073e-101	11	LRRC75A
1.6928e-105	0.501443	0.371	0.09	3.56301e-101	11	AC092069.1
8.44949e-99	0.694841	1	0.883	1.77845e-94	11	CLDN11
9.53746e-98	0.441136	1	0.999	2.00744e-93	11	PEA15
1.68157e-88	0.508532	1	0.955	3.53938e-84	11	C6orf62
3.30379e-85	0.383557	1	1	6.95381e-81	11	RPS20
9.14783e-74	0.554331	0.964	0.697	1.92544e-69	11	EFNB2
9.5872e-74	0.559195	1	0.991	2.01791e-69	11	HNRNPH1
2.13754e-73	0.361657	1	0.999	4.4991e-69	11	KTN1
1.52837e-72	0.354804	1	0.998	3.21692e-68	11	PTP4A2
9.30517e-71	0.509483	0.983	0.866	1.95855e-66	11	CRIM1
3.28966e-70	0.356361	1	1	6.92407e-66	11	BRI3
4.76653e-68	0.461403	0.989	0.914	1.00326e-63	11	CDK6
9.58068e-66	0.441567	1	0.964	2.01654e-61	11	SPATS2L
6.83474e-63	0.487093	0.991	0.981	1.43858e-58	11	PPP1CB
7.66884e-62	0.43337	1	0.999	1.61414e-57	11	MT-ND1
1.24359e-61	0.393922	0.998	0.963	2.61751e-57	11	CAVIN1
3.55922e-61	0.391198	0.998	0.925	7.49144e-57	11	CKAP4
1.07962e-59	0.367953	0.998	0.963	2.27239e-55	11	GNB1
2.04542e-59	0.40838	0.996	0.951	4.30521e-55	11	LRRC58
1.42346e-57	0.360163	1	0.972	2.9961e-53	11	MARCKS
4.46952e-56	0.39139	0.989	0.948	9.40745e-52	11	WNK1
3.07159e-55	0.63137	0.629	0.399	6.46509e-51	11	C1orf56
1.76672e-52	0.418167	0.904	0.629	3.71859e-48	11	PDGFA
1.86615e-52	0.377844	0.985	0.864	3.92787e-48	11	AMOTL2
4.3194e-52	0.407319	0.979	0.803	9.09147e-48	11	GRINA
8.40934e-52	0.388485	0.998	0.97	1.77e-47	11	PALM2-AKAP2
3.84429e-51	0.375484	1	1	8.09147e-47	11	MT-CO3
6.1023e-51	0.365246	0.996	0.955	1.28441e-46	11	TEAD1
1.34295e-50	0.525797	0.422	0.189	2.82663e-46	11	AC091607.2
1.78208e-50	0.549729	0.808	0.586	3.75092e-46	11	CTNNB1
3.85327e-50	0.395608	0.913	0.637	8.11036e-46	11	NUDT4
1.2549e-48	0.381284	0.898	0.632	2.64132e-44	11	KPNA6
1.46128e-48	0.367437	0.979	0.88	3.0757e-44	11	CDK2AP1
1.89646e-48	0.369363	0.964	0.814	3.99168e-44	11	ZFP36L1
3.80121e-48	0.373747	0.998	0.982	8.00078e-44	11	RWDD1
1.6199e-46	0.387716	0.938	0.685	3.40956e-42	11	FOXO3
1.79044e-46	0.364793	0.906	0.678	3.76852e-42	11	CTDNEP1
2.19204e-46	0.377644	0.964	0.791	4.61381e-42	11	GNA11
6.87669e-46	0.403774	0.94	0.694	1.44741e-41	11	IRS2
8.61069e-46	0.387336	0.823	0.517	1.81238e-41	11	CENPA
8.82848e-46	0.385277	0.955	0.774	1.85822e-41	11	FAM120A
1.2895e-45	0.383803	0.955	0.727	2.71414e-41	11	AXL
2.77924e-44	0.384413	0.981	0.872	5.84974e-40	11	CRNDE
3.12199e-44	0.36567	0.987	0.93	6.57116e-40	11	RWDD4
3.58507e-44	0.355709	0.966	0.756	7.54585e-40	11	ITGA3
3.91097e-42	0.366101	0.945	0.693	8.23182e-38	11	EPAS1
9.53844e-42	0.441923	0.834	0.619	2.00765e-37	11	CDC42SE1
3.54743e-39	0.400049	0.744	0.519	7.46664e-35	11	B4GALT1
1.34531e-38	0.362037	1	0.992	2.83161e-34	11	SH3BGRL3
0	3.46314	1	0.135	0	12	GDF15
2.23482e-190	0.596842	0.621	0.147	4.70384e-186	12	TRIM22
6.06519e-169	1.60634	0.967	0.708	1.2766e-164	12	CDKN1A
6.09436e-116	0.813948	1	0.998	1.28274e-111	12	JUND
1.08234e-113	0.934745	0.932	0.611	2.2781e-109	12	MDM2
7.22401e-113	0.717495	0.976	0.785	1.52051e-108	12	ZMAT3
2.034e-112	0.708896	0.783	0.362	4.28117e-108	12	FDXR
9.56818e-110	0.623389	0.726	0.31	2.01391e-105	12	FAS
7.70454e-100	0.707107	0.901	0.591	1.62165e-95	12	DDB2
2.468e-95	0.668581	0.939	0.715	5.19465e-91	12	PHLDA3
5.02518e-94	0.529649	0.991	0.952	1.0577e-89	12	BAX
6.18277e-91	0.452892	0.568	0.202	1.30135e-86	12	BTG2
4.62116e-90	0.673432	1	1	9.72662e-86	12	SQSTM1
8.84683e-89	0.602177	0.934	0.66	1.86208e-84	12	BCL2L1
9.29928e-88	0.445541	1	1	1.95731e-83	12	RPS27L
9.28409e-83	0.64571	0.923	0.676	1.95411e-78	12	NINJ1
8.4034e-79	0.466056	0.998	0.993	1.76875e-74	12	TCEA1
4.73864e-70	0.625463	0.851	0.553	9.97389e-66	12	SH3BGR
1.36064e-66	0.53097	0.93	0.653	2.86388e-62	12	PHGDH
2.35111e-66	0.46196	0.943	0.739	4.94862e-62	12	MTHFD1L
9.44393e-66	0.487914	0.989	0.959	1.98776e-61	12	NUPR1
1.19583e-65	0.582428	0.814	0.51	2.51698e-61	12	PSAT1
5.22228e-64	0.478099	0.855	0.577	1.09919e-59	12	CCNG1
1.84617e-63	0.416686	0.989	0.952	3.88581e-59	12	ASCC3
9.704e-62	0.511072	1	0.999	2.0425e-57	12	EEF1B2
7.59351e-60	0.459743	0.901	0.677	1.59828e-55	12	PBRM1
1.25549e-59	0.407063	0.974	0.876	2.64255e-55	12	IKBIP
5.73432e-59	0.433371	0.989	0.97	1.20696e-54	12	PHPT1
6.04617e-59	0.433213	0.989	0.92	1.2726e-54	12	EPRS
5.90145e-58	0.552565	0.822	0.56	1.24214e-53	12	TRIB3
1.78029e-57	0.495629	0.803	0.542	3.74714e-53	12	XPC
9.71084e-56	0.464248	0.914	0.712	2.04394e-51	12	MCM3
1.00074e-53	0.452647	0.958	0.84	2.10635e-49	12	NIBAN1
2.47156e-51	0.446793	0.754	0.48	5.20213e-47	12	RRM2B
3.52795e-51	0.44418	0.594	0.295	7.42564e-47	12	LURAP1L
5.44857e-51	0.438877	0.77	0.478	1.14682e-46	12	WARS
1.89162e-50	0.398377	0.967	0.841	3.98149e-46	12	NCOA7
2.49388e-50	0.401721	0.658	0.362	5.24913e-46	12	GTPBP2
2.69242e-50	0.521001	0.592	0.298	5.66702e-46	12	SLC7A11
3.63009e-48	0.411382	0.904	0.709	7.64062e-44	12	SHMT2
1.04511e-46	0.403996	0.985	0.933	2.19976e-42	12	MAP1B
4.21668e-45	0.471987	0.952	0.835	8.87527e-41	12	TYMS
2.01464e-43	0.41288	0.55	0.284	4.24041e-39	12	IDH1
9.70927e-42	0.416323	0.601	0.337	2.04361e-37	12	NNMT
7.79221e-35	0.406656	0.789	0.553	1.6401e-30	12	SAC3D1
7.684e-24	0.399713	0.825	0.688	1.61733e-19	12	SYNE2
4.45645e-16	0.436094	0.331	0.184	9.37993e-12	12	SPINK1
2.57419e-14	0.650076	0.761	0.693	5.41816e-10	12	IER3
1.46952e-10	0.426378	0.715	0.701	3.09305e-06	12	RRM2
1.06399e-07	0.457443	0.923	0.914	0.00223949	12	MKNK2
0	3.01169	0.729	0.136	0	13	IFIT2
0	1.62642	0.502	0.02	0	13	IFIT1
0	1.57111	0.749	0.033	0	13	OASL
0	0.897562	0.547	0.049	0	13	DDX60
8.94671e-256	2.84797	1	0.872	1.8831e-251	13	ISG15
5.75578e-165	1.18081	0.672	0.203	1.21148e-160	13	IFI44
2.41123e-163	2.34141	0.618	0.174	5.07515e-159	13	IFIT3
1.39189e-114	0.760532	0.564	0.174	2.92965e-110	13	IFIH1
1.53416e-99	0.726297	0.695	0.291	3.22909e-95	13	ISG20
1.8335e-94	0.347585	1	1	3.85915e-90	13	B2M
5.98686e-78	1.03474	1	0.988	1.26011e-73	13	FGF2
7.45239e-56	0.870075	0.966	0.959	1.56858e-51	13	PMAIP1
2.21935e-45	0.515606	0.906	0.744	4.67128e-41	13	HES4
1.46979e-32	0.570274	0.778	0.592	3.09362e-28	13	SAMD9
5.01108e-31	0.529	0.586	0.359	1.05473e-26	13	HERC5
4.77208e-26	0.380625	0.855	0.734	1.00443e-21	13	ZNFX1
4.18876e-25	0.399253	0.847	0.725	8.8165e-21	13	PRSS23
4.47171e-21	0.498628	0.845	0.729	9.41206e-17	13	IL7R
1.55045e-20	0.285077	0.975	0.92	3.26338e-16	13	GULP1
3.37357e-20	0.347808	0.517	0.332	7.10068e-16	13	TMEM47
3.65085e-20	0.307265	0.702	0.533	7.68431e-16	13	STAMBP
1.47203e-19	0.275086	0.547	0.361	3.09833e-15	13	NOCT
1.21633e-16	0.265652	0.936	0.814	2.56013e-12	13	ANKRD1
8.68935e-15	1.16048	0.776	0.814	1.82893e-10	13	ZC3HAV1
1.01996e-14	0.341443	1	1	2.14682e-10	13	RND3
7.4187e-10	0.266884	0.741	0.673	1.56149e-05	13	MAP4K4
5.2239e-09	0.347677	0.719	0.641	0.000109953	13	ARL5B
6.30599e-07	0.305599	0.485	0.38	0.0132728	13	LINC00520
3.86941e-39	0.768433	0.828	0.089	8.14434e-35	14	RPS4Y1
5.04343e-33	0.633389	0.724	0.093	1.06154e-28	14	AC092069.1
7.02916e-19	0.747241	1	1	1.4795e-14	14	RPS10
5.09778e-18	0.646371	1	1	1.07298e-13	14	RPL29
6.79566e-18	0.955168	1	0.961	1.43035e-13	14	CSNK2B
1.1248e-17	0.64334	1	1	2.36748e-13	14	SUB1
1.53575e-17	0.786711	1	0.999	3.23244e-13	14	NDUFB4
3.32519e-17	1.33482	0.897	0.402	6.99887e-13	14	C1orf56
3.52536e-17	0.621297	1	1	7.42018e-13	14	RPS25
1.43778e-16	0.636327	1	1	3.02624e-12	14	RPL5
1.55878e-16	0.664748	0.69	0.17	3.28091e-12	14	IQGAP3
1.91434e-16	0.857522	1	0.969	4.02931e-12	14	PLP2
2.1358e-16	0.674126	1	0.984	4.49543e-12	14	PSMB3
2.9405e-16	0.717869	1	1	6.18916e-12	14	GAPDH
3.80601e-16	0.756533	1	1	8.01089e-12	14	PFN1
3.98157e-16	0.708689	0.759	0.185	8.38042e-12	14	SPINK1
4.52018e-16	0.794536	1	0.992	9.51407e-12	14	SH3BGRL3
1.08311e-15	0.632914	1	1	2.27972e-11	14	RPL8
1.55112e-15	0.648137	1	1	3.26479e-11	14	RPS4X
2.83593e-15	0.698962	1	0.978	5.96907e-11	14	NDUFB1
6.2565e-15	0.645482	1	1	1.31687e-10	14	CLIC1
8.33508e-15	0.680548	1	0.995	1.75437e-10	14	RHOC
1.45254e-14	0.709408	0.966	0.381	3.05731e-10	14	PSMB9
9.39933e-14	1.10009	0.966	0.621	1.97837e-09	14	CDC42SE1
1.67972e-13	0.755978	1	0.784	3.53547e-09	14	EMG1
1.94027e-13	0.635607	1	1	4.08388e-09	14	PSMB1
2.1426e-13	0.748029	1	0.931	4.50974e-09	14	UQCC2
3.72454e-13	0.73161	1	0.994	7.8394e-09	14	GSTO1
6.8967e-13	0.732942	1	0.999	1.45162e-08	14	TUBA1B
7.56835e-13	0.758718	1	0.97	1.59299e-08	14	PTTG1
2.21838e-12	0.627773	0.966	0.579	4.66925e-08	14	C12orf10
5.8273e-12	0.755449	1	0.923	1.22653e-07	14	C19orf48
7.43318e-12	0.648767	0.931	0.471	1.56453e-07	14	AFMID
7.72683e-12	0.618363	0.966	0.614	1.62634e-07	14	IAH1
9.98861e-12	0.625018	0.966	0.518	2.1024e-07	14	TMEM138
1.26548e-11	0.668965	0.759	0.285	2.66357e-07	14	TUBA1A
1.74675e-11	0.636229	1	1	3.67655e-07	14	RACK1
2.02567e-11	0.614787	1	0.636	4.26363e-07	14	WDR45
2.14986e-11	0.740797	1	0.884	4.52503e-07	14	UBE2T
3.526e-11	0.689608	1	0.854	7.42152e-07	14	EIF4EBP1
5.99399e-11	0.627395	0.966	0.539	1.26162e-06	14	MYL9
7.63489e-11	0.64781	0.931	0.412	1.60699e-06	14	CDCA3
1.13011e-10	0.82763	1	0.978	2.37866e-06	14	TUBA1C
1.36797e-10	0.636641	1	0.781	2.8793e-06	14	DDX39A
2.91075e-10	0.686299	0.966	0.656	6.12655e-06	14	CAPG
3.49266e-10	0.668511	1	0.843	7.35136e-06	14	CDKN3
4.11752e-09	0.709595	1	0.993	8.66655e-05	14	EIF5A
6.69298e-09	0.651271	0.931	0.982	0.000140874	14	PPP1CB
1.46762e-07	0.881541	0.759	0.589	0.00308905	14	CTNNB1
2.53639e-07	0.851958	0.931	0.991	0.00533858	14	HNRNPH1

## Sheet: 8
Supplementary Data 8. Perturb-seq sgRNAs and gene targets.
sgRNA_ID	Gene Target	Protospacer	Target Motivation	Reference Figure
APOC1_1	APOC1	GCCCAACGCTCACGGGACAG	Upregulated in IES from clinical RNA-seq/methylation	Extended Data Figure 2d
APOC1_2	APOC1	GGACCCACCCGACCACGATG	Upregulated in IES from clinical RNA-seq/methylation	Extended Data Figure 2d
APOE_1	APOE	GCGGTGAGAAGCGCAGTCGG	Upregulated in IES from clinical RNA-seq/methylation	Extended Data Figure 2d
APOE_2	APOE	GGGCACGGGGATGAGCTCAG	Upregulated in IES from clinical RNA-seq/methylation	Extended Data Figure 2d
ATF3_1	ATF3	GGCTGAAGGGTGCGCTCGGG	Cellular state marker from irradiated HEI-193 cells	Figure 2c
ATF3_2	ATF3	GGGCCGGCGCGCGGGCTGAA	Cellular state marker from irradiated HEI-193 cells	Figure 2c
GDNF_1	GDNF	GTCCCAGGCAGTGCGCCCAG	Hypomethylated in NCS clinical tumors	Figure 1a
GDNF_2	GDNF	GCCAGAGGAGGCGCAGAGCG	Hypomethylated in NCS clinical tumors	Figure 1a
GLI1_1	GLI1	GGCAGTATAGGGTCCCTCAA	Hedgehog pathway gene expressed in clinical RNA-seq	Extended Data Figure 2c
GLI1_2	GLI1	GATAGGGTCCCTCAAGGGAG	Hedgehog pathway gene expressed in clinical RNA-seq	Extended Data Figure 2c
GPER1_1	GPER1	GAGAGGAAGAGACCCGCCCT	Methylation probe associated with local freedom from recurrence	Supplementary Figure 6
GPER1_2	GPER1	GGGCAGACTCACTGGCTCAG	Methylation probe associated with local freedom from recurrence	Supplementary Figure 6
LAMA2_1	LAMA2	GGCCCGGCCAAAGCCAGAGG	Cellular subtype marker from integrated scRNA/snRNA-seq	Figure 1b
LAMA2_2	LAMA2	GTCCACTTCTCGGGAGCCAG	Cellular subtype marker from integrated scRNA/snRNA-seq	Figure 1b
MFAP2_1	MFAP2	GCGGAGTGACCCGGACAGGT	Differentially expressed between IES +/- prior radiation	Extended Data Figure 5d
MFAP2_2	MFAP2	GTTCAGAGCGGAGGCCAAGG	Differentially expressed between IES +/- prior radiation	Extended Data Figure 5d
nc_01688	non_targeting	ATGTGGTCATTCGTCATGA	negative control	NA
nc_01736	non_targeting	ACATCCTAATACGCGAGCT	negative control	NA
nc_02727	non_targeting	GTGCGCACGGTTATCTGCA	negative control	NA
nc_03150	non_targeting	AACGGGCTTTATCGGCCAT	negative control	NA
NFATC2_1	NFATC2	GCGCGCCCGGGGAAGCTGAG	Cellular subtype marker from integrated scRNA/snRNA-seq	Figure 1b
NFATC2_2	NFATC2	GCTGGGCACAGGAGTCCTCT	Cellular subtype marker from integrated scRNA/snRNA-seq	Figure 1b
NFATC2_3	NFATC2	GGCGATCCGGCTTACTCCAG	Cellular subtype marker from integrated scRNA/snRNA-seq	Figure 1b
NFATC2_4	NFATC2	GGGCCAGGGAAGGGACACTT	Cellular subtype marker from integrated scRNA/snRNA-seq	Figure 1b
PTPRG_1	PTPRG	GCTGGGGACGATCCTCTCGG	Cellular subtype marker for IES from integrated scRNA/snRNA-seq	Figure 1b
PTPRG_2	PTPRG	GCATGTTACTTCCTGTATGG	Cellular subtype marker for IES from integrated scRNA/snRNA-seq	Figure 1b
S100A1_1	S100A1	GGTTGGCCTGGGCCTGAGGT	Upregulated in IES from clinical RNA-seq	Extended Data Figure 2d
S100A1_2	S100A1	GCTGAGGTGGGAGCAGGTTC	Upregulated in IES from clinical RNA-seq	Extended Data Figure 2d
S100A1_3	S100A1	GCTTGACCCAGGAGGAGTAG	Upregulated in IES from clinical RNA-seq	Extended Data Figure 2d
S100A1_4	S100A1	GTGCTGCAGACGGAGCTCTC	Upregulated in IES from clinical RNA-seq	Extended Data Figure 2d
SEMA5A_1	SEMA5A	GAGGCTGCGAAGCCCACCCG	Cellular subtype marker from integrated scRNA/snRNA-seq	Figure 1b
SEMA5A_2	SEMA5A	GCAGGGAGAGCAGCCGCCAC	Cellular subtype marker from integrated scRNA/snRNA-seq	Figure 1b
SHH_1	SHH	GCGCTGATAACGGAACACAT	Hedgehog pathway gene expressed in clinical RNA-seq	Extended Data Figure 2c
SHH_2	SHH	GGGCTGCCGGCCGCTGATAA	Hedgehog pathway gene expressed in clinical RNA-seq	Extended Data Figure 2c
SHH_3	SHH	GCGGCCAGGGGGCTCCTAAG	Hedgehog pathway gene expressed in clinical RNA-seq	Extended Data Figure 2c
SHH_4	SHH	GACGGTGGCTGCACAGAGTC	Hedgehog pathway gene expressed in clinical RNA-seq	Extended Data Figure 2c
SOX6_1	SOX6	GGCTGCACAGGCAAATGGAG	Hypomethylated in NCS clinical tumors	Figure 1a
SOX6_2	SOX6	GGCCTGTGCAGCTGATGGAG	Hypomethylated in NCS clinical tumors	Figure 1a
SOX6_3	SOX6	GGAGAATAGGGCTCAATTGT	Hypomethylated in NCS clinical tumors	Figure 1a
SOX6_4	SOX6	GACATCTTCTCTATGGGCAT	Hypomethylated in NCS clinical tumors	Figure 1a
SOX6_5	SOX6	GAGTCAGGTGAAACAGGAGT	Hypomethylated in NCS clinical tumors	Figure 1a
SOX6_6	SOX6	GCAGCCCCTAAGTCAGGTGA	Hypomethylated in NCS clinical tumors	Figure 1a
TCF4_1	TCF4	GCCTCCCCGGAGAAGAGAGT	Downregulated in schwannomas with prior radiotherapy	Extended Data Figure 5d
TCF4_2	TCF4	GTGTGTCTGCGGATCTGTAG	Downregulated in schwannomas with prior radiotherapy	Extended Data Figure 5d

## Sheet: 9
Supplementary Data 9. Differential gene expression analysis from Perturb-seq of schwannoma marker genes (positive) vs control sgRNA (negative).
APOC1_0Gy						APOC1_1.8Gyx5						PTPRG_0Gy						PTPRG_1.8Gyx5						SHH_0Gy						SHH_1.8Gyx5						SOX6_0Gy						SOX6_1.8Gyx5
gname	P_val (MAST Hurdle Model)	avg_log2FC	pct.1	pct.2		gname	P_val (MAST Hurdle Model)	avg_log2FC	pct.1	pct.2		gname	P_val (MAST Hurdle Model)	avg_log2FC	pct.1	pct.2		gname	P_val (MAST Hurdle Model)	avg_log2FC	pct.1	pct.2		gname	P_val (MAST Hurdle Model)	avg_log2FC	pct.1	pct.2		gname	P_val (MAST Hurdle Model)	avg_log2FC	pct.1	pct.2		gname	P_val (MAST Hurdle Model)	avg_log2FC	pct.1	pct.2		gname	P_val (MAST Hurdle Model)	avg_log2FC	pct.1	pct.2
HMGN3-AS1	0.00175241	2.40599	0.105	0.019		AC084824.4	0.304389	3.53051	0.103	0.008		SCYL3	0.00105556	1.59436	0.153	0.05		AC084824.4	0.304389	3.53051	0.103	0.008		PEX11A	0.0031697	1.4011	0.102	0.038		ARID3B	0.000544578	2.70044	0.103	0.015		MANCR	0.00106117	1.48829	0.1	0.035		POU4F1	0.00287971	2.67243	0.101	0.015
GCNT2	0.12563	1.72792	0.105	0.031		XAF1	0.0114336	3.01123	0.128	0.015		INHBA	0.134531	1.49596	0.109	0.038		XAF1	0.0114336	3.01123	0.128	0.015		ZNF607	0.0421863	1.27009	0.122	0.05		AL161756.1	0.000544578	2.70044	0.103	0.015		AL355001.2	0.00119819	1.3155	0.111	0.044		FOXN3-AS1	0.015603	1.94062	0.118	0.03
AL024507.2	0.127259	1.72792	0.105	0.031		CARD9	0.0114336	3.01123	0.128	0.015		AL096865.1	0.0650986	1.4011	0.102	0.038		CARD9	0.0114336	3.01123	0.128	0.015		ZNF799	0.0378403	1.24511	0.127	0.053		WDR7	0.0140254	2.16474	0.138	0.03		RGS7	0.00656897	1.26303	0.107	0.044		ZNF443	0.0649779	1.82716	0.109	0.03
ARF4-AS1	0.240401	1.558	0.105	0.035		TMEM8B	0.0262062	2.70044	0.103	0.015		AC008870.2	0.0310205	1.29418	0.102	0.041		TMEM8B	0.0262062	2.70044	0.103	0.015		OSER1-DT	0.0479084	1.22913	0.142	0.06		TRIM36	0.0179438	1.70526	0.149	0.045		SENP7	0.000643606	1.24793	0.113	0.047		SELENBP1	0.013162	1.71823	0.101	0.03
PPP1R13B	0.164492	1.53842	0.121	0.041		AC027575.2	0.0262062	2.70044	0.103	0.015		ZNF836	0.0503063	1.29336	0.124	0.05		AC027575.2	0.0262062	2.70044	0.103	0.015		S1PR2	0.0333754	1.19465	0.102	0.044		SHC2	0.0223141	1.70526	0.149	0.045		SCYL3	0.014342	1.16046	0.113	0.05		ABI3BP	0.00524522	1.71272	0.176	0.053
LINC01816	0.0304227	1.53051	0.129	0.044		ADAP1	0.201408	2.70044	0.103	0.015		ZNF607	0.0958005	1.29336	0.124	0.05		ADAP1	0.201408	2.70044	0.103	0.015		DNHD1	0.0692217	1.08246	0.107	0.05		CARF	0.059086	1.70328	0.126	0.038		SLC66A1L	0.00709183	1.07325	0.1	0.047		RAB4A	0.0186577	1.41504	0.143	0.053
DENND2A	0.00344933	1.40988	0.185	0.069		PLXNA4	0.24677	2.70044	0.103	0.015		SAP30L-AS1	0.113023	1.28951	0.109	0.044		PLXNA4	0.24677	2.70044	0.103	0.015		DENND2A	0.0569055	1.03059	0.142	0.069		ROBO4	0.152102	1.70328	0.126	0.038		OSER1-DT	0.00517496	1.06926	0.127	0.06		UBA7	0.0763981	1.38702	0.101	0.038
OSER1-DT	0.129276	1.40911	0.161	0.06		STYK1	0.286223	2.70044	0.103	0.015		PKDCC	0.163342	1.28951	0.109	0.044		STYK1	0.286223	2.70044	0.103	0.015		SYNGR3	0.0690999	1.01963	0.147	0.072		ZNF879	0.0732865	1.58496	0.161	0.053		QPRT	0.00336596	1.03194	0.136	0.066		DTWD2	0.106691	1.38702	0.101	0.038
FAM221A	0.10758	1.34994	0.129	0.05		DEPDC4	0.313741	2.70044	0.103	0.015		SKIDA1	0.029647	1.27376	0.161	0.066		DEPDC4	0.313741	2.70044	0.103	0.015		GVQW3	0.0150747	1.01408	0.102	0.05		ANO4	0.00843636	1.57258	0.115	0.038		ZNF506	0.0124403	1.02046	0.141	0.069		SLC10A7	0.0818587	1.37126	0.118	0.045
ZNF607	0.222922	1.34994	0.129	0.05		IL11RA	0.167613	2.42626	0.128	0.023		C1orf74	0.0686621	1.21022	0.117	0.05		IL11RA	0.167613	2.42626	0.128	0.023		DHRS3	0.101429	1.01178	0.122	0.06		BCL9	0.0336356	1.57258	0.115	0.038		NBEAL2	0.00216986	1.01963	0.147	0.072		MYH15	0.0549331	1.32193	0.134	0.053
SENP7	0.00232143	1.34577	0.121	0.047		BRSK1	0.429645	2.32193	0.154	0.03		OSER1-DT	0.256031	1.19855	0.139	0.06		BRSK1	0.429645	2.32193	0.154	0.03		C19orf44	0.0155352	1	0.127	0.063		SLC10A7	0.153429	1.46512	0.126	0.045		ZNF879	0.0384997	1.01178	0.122	0.06		TRIM36	0.0744941	1.2578	0.109	0.045
RGS7	0.0359927	1.34104	0.113	0.044		MGST2	0.224386	2.11548	0.103	0.023		LINC00629	0.130699	1.19465	0.102	0.044		MGST2	0.224386	2.11548	0.103	0.023		AC010776.2	0.0529687	1	0.107	0.053		PTGFR	0.276354	1.46512	0.126	0.045		GPCPD1	0.00893442	1.01073	0.134	0.066		AC068205.2	0.0437717	1.23919	0.143	0.06
AC125807.2	0.10672	1.3356	0.105	0.041		SMAD5-AS1	0.38678	2.11548	0.103	0.023		IFIT2	0.0122358	1.18641	0.131	0.057		SMAD5-AS1	0.38678	2.11548	0.103	0.023		PGAP2	0.000107134	0.986579	0.213	0.107		A4GALT	0.0670476	1.41504	0.103	0.038		C8orf37	0.0143707	0.931613	0.102	0.053		DDO	0.0567011	1.23919	0.143	0.06
MIR181A1HG	0.00513786	1.30666	0.234	0.094		LYPD6	0.0114336	2.05703	0.128	0.03		DDX60	0.0711625	1.18641	0.131	0.057		LYPD6	0.0114336	2.05703	0.128	0.03		CD83	0.159231	0.931613	0.102	0.053		GTF2IRD2	0.0186594	1.40911	0.161	0.06		BBC3	0.0225598	0.931613	0.102	0.053		TRIM7	0.020849	1.2338	0.126	0.053
BBC3	0.45313	1.26748	0.129	0.053		AC093627.4	0.178094	2.05703	0.128	0.03		SLC9A5	0.148162	1.11366	0.131	0.06		AC093627.4	0.178094	2.05703	0.128	0.03		SAPCD1	0.110457	0.9187	0.137	0.072		ZNF354C	0.0147376	1.36678	0.195	0.075		PGAP2	0.00010587	0.924593	0.204	0.107		PPIP5K1	0.065206	1.22239	0.16	0.068
C1orf74	0.0248202	1.25831	0.121	0.05		JAK2	0.0636555	1.96829	0.179	0.045		ADAMTSL3	0.399783	1.10893	0.109	0.05		JAK2	0.0636555	1.96829	0.179	0.045		TMCO6	0.00436652	0.908852	0.183	0.097		TMEM198	0.0385066	1.33442	0.115	0.045		ZNF684	0.0311528	0.903324	0.1	0.053		JAK2	0.101883	1.14886	0.101	0.045
CNN1	0.0914471	1.24793	0.113	0.047		SLC46A1	0.0685451	1.87915	0.308	0.083		ZNF503-AS2	0.43162	1.10893	0.109	0.05		SLC46A1	0.0685451	1.87915	0.308	0.083		CCDC136	0.0997725	0.896907	0.107	0.057		TLR6	0.129477	1.33442	0.115	0.045		NINL	0.00953834	0.894818	0.118	0.063		IQCJ-SCHIP1	0.191857	1.14886	0.101	0.045
TTC39B	0.289076	1.24793	0.113	0.047		EPHX2	0.0262062	1.74624	0.103	0.03		AL121658.1	0.225785	1.1078	0.124	0.057		EPHX2	0.0262062	1.74624	0.103	0.03		SNX33	0.00569372	0.881737	0.198	0.107		ZKSCAN4	0.217782	1.33442	0.115	0.045		CPVL	0.0987899	0.876618	0.111	0.06		NMU	0.193784	1.14886	0.101	0.045
LINC00324	0.327907	1.23607	0.105	0.044		AC008764.8	0.238009	1.74624	0.103	0.03		OSR2	0.0223727	1.09192	0.161	0.075		AC008764.8	0.238009	1.74624	0.103	0.03		ARL10	0.0261839	0.877516	0.157	0.085		FP565260.6	0.0597448	1.29808	0.149	0.06		UBA7	0.00973907	0.870717	0.127	0.069		SWT1	0.196089	1.14886	0.101	0.045
ECHDC2	0.0289866	1.23229	0.194	0.082		LINC00115	0.314622	1.74624	0.103	0.03		ZNF775	0.0855008	1.06366	0.277	0.132		LINC00115	0.314622	1.74624	0.103	0.03		SLC19A2	0.0304823	0.877317	0.168	0.091		MARS2	0.0568786	1.26076	0.253	0.105		SNHG21	0.0598853	0.832543	0.129	0.072		AC002454.1	0.306985	1.14886	0.101	0.045
ARMH4	0.0214641	1.14296	0.105	0.047		PRR4	0.2097	1.72583	0.128	0.038		RBPMS2	0.0526863	1.06319	0.139	0.066		PRR4	0.2097	1.72583	0.128	0.038		FAM229A	0.0627734	0.876425	0.122	0.066		RAB4A	0.156948	1.2338	0.126	0.053		AC099778.1	0.00744562	0.813231	0.122	0.069		LINC00847	0.136493	1.14608	0.134	0.06
ZBED6CL	0.018465	1.1375	0.153	0.069		AC016745.1	0.214364	1.72583	0.128	0.038		CPVL	0.301428	1.03505	0.124	0.06		AC016745.1	0.214364	1.72583	0.128	0.038		UBA7	0.118317	0.870717	0.127	0.069		ZBED8	0.256675	1.22239	0.195	0.083		SLC45A3	0.0137242	0.78617	0.168	0.097		AC018464.1	0.0924921	1.0614	0.143	0.068
QPRT	0.0599148	1.12374	0.145	0.066		ANK2	0.335657	1.72583	0.128	0.038		AC068580.5	0.0585595	1.02647	0.109	0.053		ANK2	0.335657	1.72583	0.128	0.038		FAIM2	0.245334	0.870717	0.127	0.069		MANBA	0.0678959	1.1867	0.172	0.075		HYAL3	0.00489101	0.783508	0.104	0.06		PLEKHA6	0.154397	1.0614	0.143	0.068
IL34	0.599659	1.10852	0.137	0.063		LYPD5	0.482575	1.72583	0.128	0.038		FAM72A	0.0706246	1.01408	0.102	0.05		LYPD5	0.482575	1.72583	0.128	0.038		IFT140	0.423669	0.870717	0.127	0.069		AC073130.1	0.235998	1.1867	0.172	0.075		PLCL2	0.0947679	0.783508	0.104	0.06		FBN2	0.0909572	1.05795	0.126	0.06
COL8A2	0.0862257	1.10639	0.21	0.097		AC097448.1	0.316697	1.61005	0.231	0.075		GAREM1	0.00977228	0.974615	0.168	0.085		AC097448.1	0.316697	1.61005	0.231	0.075		LIMK2	0.0980341	0.865458	0.132	0.072		PAX9	0.143625	1.17688	0.103	0.045		TMCC1-AS1	0.0691202	0.776104	0.136	0.079		AR	0.109183	1.05795	0.126	0.06
CARD8	0.31237	1.09192	0.161	0.075		PASK	0.0621008	1.56112	0.179	0.06		DCUN1D2	0.0152229	0.974615	0.168	0.085		PASK	0.0621008	1.56112	0.179	0.06		ZNF433	0.194683	0.865458	0.132	0.072		AC074117.1	0.165502	1.17688	0.103	0.045		ZNF564	0.00481543	0.765535	0.118	0.069		HIST1H3E	0.122561	1.02647	0.109	0.053
CPVL	0.141444	1.09163	0.129	0.06		HS3ST3A1	0.100102	1.56112	0.179	0.06		DDO	0.316421	0.965784	0.124	0.063		HS3ST3A1	0.100102	1.56112	0.179	0.06		MED18	0.155057	0.831024	0.168	0.094		APOBEC3F	0.173097	1.17688	0.103	0.045		TTC38	0.0225144	0.74366	0.143	0.085		IFIT1	0.170741	1.02647	0.109	0.053
DDX60	0.195722	1.07276	0.121	0.057		GTF2IRD2	0.277871	1.56112	0.179	0.06		CUL9	0.0425107	0.962719	0.19	0.097		GTF2IRD2	0.277871	1.56112	0.179	0.06		COL8A2	0.0148553	0.828234	0.173	0.097		SLC66A1L	0.287925	1.17688	0.103	0.045		AGBL3	0.00175861	0.741082	0.116	0.069		SPTY2D1OS	0.361464	1.02647	0.109	0.053
ANKRD16	0.000857254	1.07166	0.226	0.107		DNAL4	0.377501	1.52124	0.154	0.053		DHRS3	0.443351	0.951906	0.117	0.06		DNAL4	0.377501	1.52124	0.154	0.053		LENG8-AS1	0.0960362	0.82415	0.107	0.06		ARHGEF6	0.463251	1.17688	0.103	0.045		LIMK2	0.0350746	0.729039	0.12	0.072		AL133215.2	0.0944824	0.968291	0.134	0.068
NFYC-AS1	0.12309	1.0555	0.105	0.05		CD14	0.270428	1.48767	0.128	0.045		MMP25-AS1	0.160144	0.945844	0.182	0.094		CD14	0.270428	1.48767	0.128	0.045		APOBEC3G	0.281052	0.82415	0.107	0.06		SHROOM2	0.512256	1.17688	0.103	0.045		PRELID3A	0.0701882	0.722993	0.136	0.082		MAGIX	0.107119	0.968291	0.134	0.068
RRAGD	0.365898	1.0555	0.105	0.05		HDAC4-AS1	0.349746	1.48767	0.128	0.045		ZNF516	0.634752	0.931613	0.102	0.053		HDAC4-AS1	0.349746	1.48767	0.128	0.045		LINC01503	0.195661	0.820179	0.112	0.063		SEC61A2	0.00311106	1.1587	0.287	0.128		ANKRD16	0.0289335	0.704544	0.175	0.107		HTRA1	0.117503	0.968291	0.134	0.068
ARL10	0.0220646	1.04947	0.177	0.085		IL34	0.350871	1.48767	0.128	0.045		HOXB7	0.0387047	0.930179	0.241	0.126		IL34	0.350871	1.48767	0.128	0.045		MINCR	0.00592757	0.816836	0.228	0.129		SLC46A1	0.0283853	1.13906	0.184	0.083		HMX2	0.00506064	0.699605	0.215	0.132		AL662884.3	0.380027	0.96408	0.118	0.06
FUT10	0.0359414	1.04947	0.177	0.085		JDP2	0.186291	1.46566	0.231	0.083		ZSCAN26	0.114928	0.925146	0.168	0.088		JDP2	0.186291	1.46566	0.231	0.083		PCK2	0.390449	0.816554	0.117	0.066		AFF3	0.188372	1.12029	0.149	0.068		TMEM254	0.00233323	0.694587	0.245	0.151		AC139795.3	0.139465	0.921997	0.143	0.075
AC073332.1	0.0976885	1.04947	0.177	0.085		LRATD2	0.23291	1.46566	0.231	0.083		ZKSCAN4	0.049645	0.923379	0.109	0.057		LRATD2	0.23291	1.46566	0.231	0.083		SYCE2	0.130878	0.813231	0.122	0.069		TLR4	0.305167	1.10692	0.195	0.09		ZNF484	0.0594052	0.694587	0.122	0.075		ZNF433	0.355871	0.921997	0.143	0.075
OSR2	0.0113125	1.01886	0.153	0.075		AC073130.1	0.11078	1.43857	0.205	0.075		CCDC136	0.198739	0.923379	0.109	0.057		AC073130.1	0.11078	1.43857	0.205	0.075		IRF7	0.16153	0.813231	0.122	0.069		CD274	0.0453362	1.10309	0.115	0.053		BCAM	0.0624857	0.694587	0.122	0.075		TRDMT1	0.243737	0.917538	0.101	0.053
KCNMB3	0.191001	1.01886	0.153	0.075		AC113410.4	0.0262062	1.41504	0.103	0.038		ZNF506	0.344342	0.915111	0.131	0.069		AC113410.4	0.0262062	1.41504	0.103	0.038		AC015871.7	0.364929	0.813231	0.122	0.069		ABI3BP	0.217568	1.10309	0.115	0.053		ARL10	0.0697008	0.692676	0.138	0.085		Z93930.2	0.263388	0.917538	0.101	0.053
SLC19A2	0.0179512	1.0156	0.185	0.091		AC006538.1	0.231523	1.41504	0.103	0.038		TTC38	0.341544	0.913585	0.161	0.085		AC006538.1	0.231523	1.41504	0.103	0.038		LRSAM1	0.170986	0.810175	0.127	0.072		ZNF835	0.226805	1.10309	0.115	0.053		ARL15	0.0419693	0.687532	0.152	0.094		DNAL4	0.397854	0.917538	0.101	0.053
ZSCAN26	0.0785817	1	0.177	0.088		C15orf65	0.339254	1.41504	0.103	0.038		ABI3BP	0.361908	0.899695	0.124	0.066		C15orf65	0.339254	1.41504	0.103	0.038		PRICKLE2	0.194161	0.786596	0.137	0.079		TESK2	0.245511	1.10309	0.115	0.053		PIK3R1	0.00186119	0.687324	0.218	0.135		QPRT	0.406396	0.917538	0.101	0.053
PLAAT4	0.286251	1	0.121	0.06		SLC25A45	0.344806	1.41504	0.103	0.038		MIR762HG	0.292189	0.881356	0.139	0.075		SLC25A45	0.344806	1.41504	0.103	0.038		GPC6	0.196808	0.784832	0.142	0.082		HDAC11	0.520558	1.10309	0.115	0.053		LINC01137	0.0572523	0.686501	0.102	0.063		ZNF439	0.0304769	0.906891	0.269	0.143
ZNF74	0.580347	1	0.121	0.06		CARF	0.568355	1.41504	0.103	0.038		ENTPD7	0.00565943	0.871014	0.277	0.151		CARF	0.568355	1.41504	0.103	0.038		AL118506.1	0.0576722	0.778873	0.162	0.094		AC089983.1	0.119435	1.09192	0.161	0.075		COL8A2	0.004044	0.679911	0.156	0.097		DNAJC27	0.0954697	0.893085	0.168	0.09
PHF11	0.69504	0.99262	0.194	0.097		LINC01270	0.594911	1.41504	0.103	0.038		AC025171.2	0.053293	0.863183	0.19	0.104		LINC01270	0.594911	1.41504	0.103	0.038		TMEM241	0.0761207	0.768674	0.183	0.107		ABCA2	0.0727573	1.05795	0.126	0.06		UVSSA	0.045335	0.679741	0.172	0.107		AC010969.2	0.12139	0.88016	0.126	0.068
USP27X	0.100493	0.983126	0.169	0.085		ZNF132	0.610033	1.41504	0.103	0.038		TRAF6	0.0377117	0.840522	0.153	0.085		ZNF132	0.610033	1.41504	0.103	0.038		AC114271.1	0.078605	0.755763	0.102	0.06		DDO	0.203389	1.05795	0.126	0.06		DLGAP1-AS2	0.0975361	0.678072	0.111	0.069		DNMT3B	0.426238	0.88016	0.126	0.068
IRF7	0.216817	0.979241	0.137	0.069		LINC00271	0.763535	1.41504	0.103	0.038		MIR155HG	0.0106493	0.837864	0.226	0.126		LINC00271	0.763535	1.41504	0.103	0.038		NICN1	0.154973	0.755763	0.102	0.06		NBPF12	0.215346	1.05795	0.126	0.06		RNF208	0.23879	0.678072	0.111	0.069		AL022311.1	0.0583164	0.85561	0.151	0.083
NMU	0.172537	0.974909	0.113	0.057		CEACAM19	0.954487	1.38333	0.179	0.068		C8orf48	0.178448	0.836501	0.124	0.069		CEACAM19	0.954487	1.38333	0.179	0.068		ZNF565	0.1817	0.754888	0.107	0.063		JDP2	0.28528	1.04231	0.172	0.083		DNLZ	0.026137	0.671767	0.136	0.085		ERMARD	0.161034	0.850622	0.109	0.06
AL353194.1	0.389875	0.974909	0.113	0.057		AC016394.1	0.0270172	1.35019	0.231	0.09		C5orf22	0.23019	0.8314	0.241	0.135		AC016394.1	0.0270172	1.35019	0.231	0.09		CTPS2	0.28281	0.754888	0.107	0.063		AC004812.2	0.177182	1.02359	0.184	0.09		SARM1	0.00887398	0.671119	0.206	0.129		GTF2IRD2	0.223729	0.850622	0.109	0.06
SAMD11	0.545165	0.974909	0.113	0.057		ERMARD	0.201366	1.34539	0.154	0.06		MIR181A1HG	0.125479	0.831024	0.168	0.094		ERMARD	0.201366	1.34539	0.154	0.06		AC005256.1	0.351365	0.754888	0.107	0.063		RFPL1S	0.0969399	1.01042	0.138	0.068		DSC3	0.00509927	0.669459	0.166	0.104		CRYBB2	0.344477	0.850622	0.109	0.06
LINC01357	0.0748221	0.973033	0.105	0.053		FBXO36	0.431649	1.34539	0.154	0.06		PGBD4	0.167339	0.82852	0.102	0.057		FBXO36	0.431649	1.34539	0.154	0.06		SEC31B	0.0878866	0.75409	0.112	0.066		PLEKHA6	0.323222	1.01042	0.138	0.068		TVP23C	0.0426098	0.658211	0.1	0.063		ZNF185	0.130022	0.832446	0.202	0.113
SBNO1-AS1	0.0136146	0.964811	0.161	0.082		TMEM130	0.474734	1.34539	0.154	0.06		C17orf75	0.0135212	0.827819	0.212	0.119		TMEM130	0.474734	1.34539	0.154	0.06		LINC01224	0.13062	0.75409	0.112	0.066		AC016394.2	0.33158	1.01042	0.138	0.068		VAMP1	0.128186	0.658211	0.1	0.063		DDHD2	0.168281	0.832446	0.202	0.113
CTC1	0.017422	0.964811	0.161	0.082		AC009120.2	0.0254023	1.29418	0.205	0.083		PRELID3A	0.141541	0.824633	0.146	0.082		AC009120.2	0.0254023	1.29418	0.205	0.083		AC099778.1	0.103261	0.75336	0.117	0.069		CDK18	0.361333	1.01042	0.138	0.068		LINC01503	0.14936	0.658211	0.1	0.063		HEXIM2	0.253262	0.828888	0.134	0.075
TMEM184A	0.036928	0.956279	0.129	0.066		HLA-F-AS1	0.0114336	1.25634	0.128	0.053		ZNF582	0.428556	0.824633	0.146	0.082		HLA-F-AS1	0.0114336	1.25634	0.128	0.053		ZNF506	0.117188	0.75336	0.117	0.069		DGKG	0.535053	1.01042	0.138	0.068		MPND	0.0379848	0.657348	0.234	0.148		SEPTIN6	0.303213	0.828888	0.134	0.075
OTUD3	0.0193123	0.956184	0.226	0.116		AC099791.2	0.136941	1.25634	0.128	0.053		FAM149B1	0.0108289	0.822541	0.19	0.107		AC099791.2	0.136941	1.25634	0.128	0.053		AC026471.1	0.248003	0.75336	0.117	0.069		ZNF429	0.0760109	0.985353	0.195	0.098		LINC00973	0.0616087	0.655352	0.125	0.079		ZXDB	0.0485028	0.804984	0.303	0.173
HDAC5	0.0804833	0.95109	0.202	0.104		ZNF513	0.164552	1.24393	0.179	0.075		AC005520.2	0.0757326	0.816554	0.117	0.066		ZNF513	0.164552	1.24393	0.179	0.075		CA13	0.352842	0.75336	0.117	0.069		ALDH1L2	0.0580433	0.980891	0.149	0.075		IRF7	0.275407	0.652077	0.109	0.069		EFNB1	0.173641	0.786293	0.118	0.068
AC092821.3	0.137984	0.95109	0.202	0.104		ZNF433	0.296865	1.24393	0.179	0.075		AL121944.1	0.277862	0.816288	0.161	0.091		ZNF433	0.296865	1.24393	0.179	0.075		AC015802.6	0.367405	0.75269	0.122	0.072		SEPTIN6	0.0785376	0.980891	0.149	0.075		BORCS6	0.0724429	0.650551	0.134	0.085		ITGA7	0.0473189	0.777608	0.143	0.083
AP001462.1	0.0315294	0.941897	0.145	0.075		STARD9	0.0262062	1.17688	0.103	0.045		ULBP3	0.121815	0.809115	0.204	0.116		STARD9	0.0262062	1.17688	0.103	0.045		MIPOL1	0.0310838	0.752072	0.127	0.075		ZFP14	0.267536	0.980891	0.149	0.075		ZNF319	0.0493578	0.643065	0.113	0.072		METTL7A	0.0920316	0.777608	0.143	0.083
BCL9	0.075062	0.941897	0.145	0.075		GDF15	0.0262062	1.17688	0.103	0.045		IFI35	0.0915515	0.797116	0.35	0.201		GDF15	0.0262062	1.17688	0.103	0.045		CAB39L	0.0979272	0.752072	0.127	0.075		HHAT	0.587324	0.980891	0.149	0.075		AC015802.6	0.0986945	0.643065	0.113	0.072		RAB3IL1	0.00674074	0.763933	0.269	0.158
NRSN2-AS1	0.237631	0.941897	0.145	0.075		SNORC	0.0262062	1.17688	0.103	0.045		EML2-AS1	0.0166626	0.796467	0.131	0.075		SNORC	0.0262062	1.17688	0.103	0.045		HLA-DMA	0.24099	0.752072	0.127	0.075		AC007405.3	0.035391	0.972519	0.207	0.105		LRSAM1	0.19854	0.643065	0.113	0.072		DDX58	0.0184494	0.761628	0.294	0.173
AC083799.1	0.140986	0.933658	0.169	0.088		DNAAF3	0.0262062	1.17688	0.103	0.045		AC002074.1	0.152591	0.791053	0.153	0.088		DNAAF3	0.0262062	1.17688	0.103	0.045		ACAP1	0.283455	0.752072	0.127	0.075		DGKQ	0.108488	0.962386	0.264	0.135		MINCR	0.0788986	0.642968	0.202	0.129		DNAJC17	0.283663	0.746473	0.202	0.12
NKX2-8	0.29228	0.933658	0.169	0.088		MORC2-AS1	0.202486	1.17688	0.103	0.045		HIST1H2AH	0.348245	0.77596	0.124	0.072		MORC2-AS1	0.202486	1.17688	0.103	0.045		ZNF287	0.385182	0.73372	0.147	0.088		NUDT12	0.0100203	0.947533	0.161	0.083		MIR181A1HG	0.0917884	0.639598	0.147	0.094		BDNF-AS	0.111052	0.741688	0.101	0.06
PLEKHF1	0.126839	0.924449	0.185	0.097		PEX11A	0.331337	1.17688	0.103	0.045		DHRS4-AS1	0.159849	0.773408	0.146	0.085		PEX11A	0.331337	1.17688	0.103	0.045		BCDIN3D	0.0393238	0.733607	0.142	0.085		RFX3	0.105423	0.947533	0.161	0.083		TNFRSF11A	0.303519	0.629018	0.132	0.085		BTBD9	0.321329	0.741688	0.101	0.06
LAMC3	0.066864	0.919658	0.226	0.119		AL049840.6	0.349515	1.17688	0.103	0.045		TPCN2	0.135221	0.769994	0.161	0.094		AL049840.6	0.349515	1.17688	0.103	0.045		OTUD3	0.035537	0.729548	0.193	0.116		GAS8	0.127242	0.947533	0.161	0.083		AC006329.1	0.0105678	0.628684	0.2	0.129		SLC23A3	0.628033	0.741688	0.101	0.06
MB21D2	0.380647	0.9187	0.137	0.072		SWT1	0.466507	1.17688	0.103	0.045		ARL15	0.324177	0.769994	0.161	0.094		SWT1	0.466507	1.17688	0.103	0.045		RPP25L	0.00116508	0.710915	0.31	0.189		AC009120.2	0.193024	0.947533	0.161	0.083		SEPSECS	0.181383	0.625604	0.107	0.069		AC089983.1	0.384373	0.740757	0.126	0.075
SNX33	0.00174522	0.910448	0.202	0.107		PNMA2	0.532152	1.17688	0.103	0.045		SPTY2D1OS	0.528255	0.769994	0.161	0.094		PNMA2	0.532152	1.17688	0.103	0.045		DFFB	0.446746	0.690896	0.112	0.069		SLC2A1-AS1	0.0214059	0.945552	0.103	0.053		FBXO31	0.0201999	0.624491	0.184	0.119		BGLAP	0.525509	0.740757	0.126	0.075
TMEM241	0.103295	0.910448	0.202	0.107		CLDN9	0.570434	1.17688	0.103	0.045		AP002381.2	0.252847	0.755763	0.102	0.06		CLDN9	0.570434	1.17688	0.103	0.045		AC009061.2	0.151491	0.690672	0.183	0.113		SLC2A13	0.0741931	0.943817	0.276	0.143		FBXO48	0.0173187	0.624198	0.204	0.132		AC016394.1	0.124532	0.740133	0.151	0.09
WNT5A	0.065069	0.904422	0.218	0.116		SLC10A7	0.593007	1.17688	0.103	0.045		TLCD1	0.312042	0.755763	0.102	0.06		SLC10A7	0.593007	1.17688	0.103	0.045		USP54	0.0282103	0.690573	0.254	0.157		RGPD5	0.0359234	0.927244	0.115	0.06		EML2-AS1	0.280578	0.622437	0.116	0.075		ZNF177	0.156444	0.740133	0.151	0.09
ARHGEF11	0.112004	0.904422	0.218	0.116		DUSP19	0.597067	1.17688	0.103	0.045		AL162231.1	0.204938	0.754244	0.139	0.082		DUSP19	0.597067	1.17688	0.103	0.045		ZNF740	0.00170019	0.689071	0.315	0.195		ZNF594	0.153495	0.927244	0.115	0.06		FANCF	0.396176	0.620586	0.122	0.079		AC124016.1	0.0644792	0.739685	0.176	0.105
ULBP3	0.121748	0.904422	0.218	0.116		C2orf88	0.672179	1.17688	0.103	0.045		TMEM254	0.242987	0.752072	0.255	0.151		C2orf88	0.672179	1.17688	0.103	0.045		AL138756.1	0.0245802	0.688798	0.107	0.066		BRICD5	0.27325	0.927244	0.115	0.06		SEC31B	0.0486542	0.620411	0.102	0.066		KLHL29	0.029235	0.725059	0.361	0.218
TLCD1	0.207821	0.902153	0.113	0.06		TMEM52	0.694915	1.17688	0.103	0.045		DDHD2	0.0402785	0.743225	0.153	0.091		TMEM52	0.694915	1.17688	0.103	0.045		GPCPD1	0.679069	0.688798	0.107	0.066		TNS1	0.35489	0.927244	0.115	0.06		MMP25-AS1	0.0617342	0.619969	0.145	0.094		AC091271.1	0.0541525	0.72054	0.261	0.158
HYAL3	0.328426	0.902153	0.113	0.06		AC006504.1	0.999229	1.17688	0.103	0.045		SUMO4	0.118447	0.743225	0.153	0.091		AC006504.1	0.999229	1.17688	0.103	0.045		GLMN	0.0068457	0.688056	0.289	0.179		GALC	0.876524	0.927244	0.115	0.06		GLMN	0.00537811	0.611435	0.274	0.179		KTN1-AS1	0.173525	0.70156	0.16	0.098
AC147651.4	0.541709	0.902153	0.113	0.06		CPVL	0.0929499	1.1676	0.154	0.068		SYNGR1	0.190115	0.725284	0.204	0.123		CPVL	0.0929499	1.1676	0.154	0.068		CNIH2	0.116384	0.686501	0.102	0.063		PRR3	0.00498962	0.917538	0.356	0.188		STARD3	0.000984307	0.610463	0.37	0.242		P2RX5	0.255629	0.70156	0.16	0.098
LZTS1	0.00673299	0.893085	0.129	0.069		IGIP	0.308777	1.1676	0.154	0.068		ERMARD	0.216157	0.722466	0.131	0.079		IGIP	0.308777	1.1676	0.154	0.068		PIP5KL1	0.424681	0.686501	0.102	0.063		HEATR3	0.00912341	0.915936	0.299	0.158		TNFAIP8	0.000975344	0.609359	0.327	0.214		ZBED8	0.451059	0.684498	0.134	0.083
LPAR3	0.066208	0.893085	0.129	0.069		ETV2	0.316562	1.1676	0.154	0.068		ZBED3-AS1	0.214418	0.717857	0.124	0.075		ETV2	0.316562	1.1676	0.154	0.068		CLSTN3	0.437659	0.686501	0.102	0.063		LINC00339	0.0416395	0.902025	0.184	0.098		CLIC2	0.11027	0.606464	0.168	0.11		LINC01134	0.306327	0.672959	0.168	0.105
DLGAP1-AS2	0.428302	0.893085	0.129	0.069		AC024075.2	0.355412	1.1676	0.154	0.068		CAB39L	0.2845	0.717857	0.124	0.075		AC024075.2	0.355412	1.1676	0.154	0.068		BBS4	0.172203	0.686185	0.213	0.132		IKZF2	0.0875055	0.886789	0.195	0.105		OTUD3	0.0431246	0.605369	0.177	0.116		CXCL8	0.482642	0.672959	0.168	0.105
ZNF506	0.68375	0.893085	0.129	0.069		TRAF1	0.431679	1.1676	0.154	0.068		PSPN	0.207188	0.696931	0.153	0.094		TRAF1	0.431679	1.1676	0.154	0.068		ZNF778	0.461651	0.684138	0.142	0.088		AC068491.3	0.0906532	0.886789	0.195	0.105		SBNO1-AS1	0.181967	0.60224	0.125	0.082		IFITM10	0.493812	0.672835	0.109	0.068
NAT1	0.117795	0.869939	0.105	0.057		ERO1B	0.4389	1.1676	0.154	0.068		DNM1	0.252527	0.693897	0.219	0.135		ERO1B	0.4389	1.1676	0.154	0.068		BORCS6	0.359111	0.68226	0.137	0.085		NR2F2-AS1	0.237905	0.886789	0.195	0.105		NKX2-8	0.10303	0.601082	0.134	0.088		SYNE3	0.344171	0.66213	0.143	0.09
ISL2	0.137818	0.869939	0.105	0.057		GCH1	0.0664897	1.13006	0.231	0.105		NBEAL2	0.0628394	0.692818	0.117	0.072		GCH1	0.0664897	1.13006	0.231	0.105		PRELID3A	0.241549	0.680243	0.132	0.082		HSD17B14	0.24653	0.88016	0.126	0.068		PRKCD	0.112868	0.601082	0.134	0.088		NOTUM	0.157979	0.654109	0.202	0.128
SCG2	0.404684	0.869939	0.105	0.057		AC010997.5	0.0433516	1.09954	0.179	0.083		ZNF319	0.258892	0.692818	0.117	0.072		AC010997.5	0.0433516	1.09954	0.179	0.083		AL354740.1	0.0997367	0.676303	0.162	0.101		REC8	0.259924	0.88016	0.126	0.068		TRAF6	0.0311957	0.596103	0.129	0.085		ZBED5-AS1	0.166306	0.64689	0.118	0.075
PRICKLE2	0.270216	0.867896	0.145	0.079		SSC5D	0.0641427	1.09954	0.179	0.083		CCNJL	0.561905	0.692818	0.117	0.072		SSC5D	0.0641427	1.09954	0.179	0.083		GTDC1	0.0236867	0.664931	0.305	0.192		PDE9A	0.413323	0.88016	0.126	0.068		RASIP1	0.000201376	0.590296	0.27	0.179		CASP9	0.370239	0.64689	0.118	0.075
RCBTB1	0.420974	0.864117	0.161	0.088		FOXL1	0.15514	1.09954	0.179	0.083		KCNK1	0.115406	0.686501	0.102	0.063		FOXL1	0.15514	1.09954	0.179	0.083		ARRB2	0.0402702	0.664209	0.289	0.182		S1PR3	0.13619	0.875337	0.276	0.15		LYSMD2	0.00627713	0.587588	0.274	0.182		AC025159.1	0.0196344	0.621818	0.336	0.218
RFX7	0.164825	0.861024	0.177	0.097		FUT10	0.194125	1.09954	0.179	0.083		CCDC157	0.132239	0.686501	0.102	0.063		FUT10	0.194125	1.09954	0.179	0.083		ULBP3	0.0475469	0.653197	0.183	0.116		AC104162.2	0.118677	0.871014	0.138	0.075		MT1A	0.00377154	0.584963	0.317	0.211		SEC22A	0.121501	0.621818	0.336	0.218
AC089983.1	0.773595	0.861024	0.177	0.097		ZYG11A	0.247794	1.09954	0.179	0.083		AL359504.2	0.0523685	0.67611	0.146	0.091		ZYG11A	0.247794	1.09954	0.179	0.083		AC008267.5	0.0305275	0.649379	0.228	0.145		PRX	0.3668	0.871014	0.138	0.075		AREG	0.0963263	0.584963	0.104	0.069		AJM1	0.261182	0.620296	0.185	0.12
PCCA	0.209675	0.860597	0.137	0.075		U2AF1L5	0.161684	1.08676	0.256	0.12		TMEM47	0.216953	0.67516	0.197	0.123		U2AF1L5	0.161684	1.08676	0.256	0.12		ZFP28	0.119176	0.648528	0.173	0.11		ISL2	0.474265	0.871014	0.138	0.075		TENM3-AS1	0.185411	0.579892	0.141	0.094		TYSND1	0.0169175	0.60808	0.345	0.226
AC245452.1	0.351703	0.860597	0.137	0.075		VWA8	0.0114336	1.08049	0.128	0.06		SPATA24	0.103205	0.669355	0.131	0.082		VWA8	0.0114336	1.08049	0.128	0.06		BRF1	0.0676544	0.64794	0.198	0.126		AL161772.1	0.718618	0.871014	0.138	0.075		PHF11	0.0445767	0.575115	0.145	0.097		RNF139-AS1	0.0348113	0.596367	0.126	0.083
ABHD6	0.0196963	0.853958	0.29	0.16		CTRL	0.0114336	1.08049	0.128	0.06		PITPNC1	0.123036	0.669355	0.131	0.082		CTRL	0.0114336	1.08049	0.128	0.06		CCDC144A	0.0734462	0.647484	0.223	0.142		ZSCAN26	0.152822	0.86755	0.207	0.113		ST3GAL6	0.0463411	0.573467	0.249	0.167		KPNA5	0.371442	0.57697	0.269	0.18
IFI35	0.111254	0.849583	0.363	0.201		FOXO1	0.110519	1.08049	0.128	0.06		ELFN2	0.260674	0.669355	0.131	0.082		FOXO1	0.110519	1.08049	0.128	0.06		GORAB	0.11681	0.645992	0.168	0.107		ABHD18	0.114872	0.840522	0.23	0.128		TLR4	0.174286	0.57289	0.118	0.079		HEATR5A	0.134249	0.56976	0.235	0.158
ZBED3	0.0238793	0.847997	0.323	0.179		GGN	0.135118	1.08049	0.128	0.06		CCDC159	0.571352	0.669355	0.131	0.082		GGN	0.135118	1.08049	0.128	0.06		SLC45A3	0.063595	0.642678	0.152	0.097		GAB2	0.129584	0.836501	0.149	0.083		RCL1	0.00314398	0.572047	0.277	0.186		SAP25	0.400118	0.569021	0.134	0.09
DHRS4-AS1	0.262113	0.840522	0.153	0.085		NRROS	0.151489	1.08049	0.128	0.06		CHROMR	0.106049	0.662583	0.314	0.198		NRROS	0.151489	1.08049	0.128	0.06		GMPR	0.0512586	0.635682	0.274	0.176		VXN	0.130332	0.836501	0.149	0.083		AC020915.2	0.0116399	0.569696	0.281	0.189		TBCE.1	0.460404	0.569021	0.134	0.09
ZNF841	0.435686	0.840522	0.153	0.085		AR	0.39697	1.08049	0.128	0.06		PRKD2	0.0717433	0.658963	0.299	0.189		AR	0.39697	1.08049	0.128	0.06		SH3D21	0.366977	0.632791	0.137	0.088		DLG3	0.403441	0.836501	0.149	0.083		KPNA5	0.0596327	0.568843	0.177	0.119		AC132872.1	0.185494	0.567989	0.168	0.113
LINC01137	0.332291	0.83289	0.113	0.063		NBPF12	0.483041	1.08049	0.128	0.06		AK9	0.0836949	0.65355	0.139	0.088		NBPF12	0.483041	1.08049	0.128	0.06		COL6A2	0.126929	0.630766	0.239	0.154		ETFBKMT	0.451623	0.836501	0.149	0.083		ARHGAP26	0.0204433	0.568734	0.22	0.148		DGLUCY	0.251134	0.567989	0.168	0.113
EFNB2	0.513811	0.83289	0.113	0.063		CRYBB2	0.48332	1.08049	0.128	0.06		BFSP1	0.0245346	0.652077	0.153	0.097		CRYBB2	0.48332	1.08049	0.128	0.06		NBEAL2	0.0275374	0.630354	0.112	0.072		TAB1	0.0653914	0.832055	0.161	0.09		GPC6	0.0963012	0.567475	0.122	0.082		TMC6	0.153951	0.563901	0.101	0.068
SSC4D	0.791076	0.83289	0.113	0.063		WDPCP	0.486086	1.08049	0.128	0.06		LIPT2	0.172375	0.652077	0.109	0.069		WDPCP	0.486086	1.08049	0.128	0.06		ERVK9-11	0.572794	0.630354	0.112	0.072		LIMCH1	0.346776	0.832055	0.161	0.09		CBWD6	0.0992562	0.567475	0.122	0.082		PLEKHM3	0.533816	0.563901	0.101	0.068
MCOLN2	0.094478	0.832543	0.129	0.072		AGAP5	0.486524	1.08049	0.128	0.06		SYCE2	0.257067	0.652077	0.109	0.069		AGAP5	0.486524	1.08049	0.128	0.06		CEP112	0.23682	0.63005	0.259	0.167		ZBTB47	0.0665828	0.8314	0.241	0.135		MRM1	0.0344759	0.565979	0.15	0.101		CBARP	0.598841	0.563901	0.101	0.068
PCDHGA10	0.331751	0.832543	0.129	0.072		SP5	0.627399	1.08049	0.128	0.06		ALG11	0.261048	0.652077	0.109	0.069		SP5	0.627399	1.08049	0.128	0.06		AGO4	0.0161397	0.629018	0.132	0.085		NFASC	0.0427309	0.805272	0.172	0.098		SMN1	0.052449	0.565854	0.224	0.151		CPVL	0.644539	0.563901	0.101	0.068
ZNF573	0.332061	0.832543	0.129	0.072		SSH3	0.751068	1.08049	0.128	0.06		TMLHE	0.521939	0.652077	0.153	0.097		SSH3	0.751068	1.08049	0.128	0.06		ATL1	0.273981	0.629018	0.132	0.085		PCDH9	0.228837	0.805272	0.172	0.098		AC083843.3	0.0826786	0.565063	0.107	0.072		CEP170B	0.0322719	0.560429	0.378	0.256
DHRS11	0.0157299	0.827163	0.274	0.154		TSPAN15	0.827348	1.05714	0.205	0.098		ZBED8	0.539944	0.652077	0.109	0.069		TSPAN15	0.827348	1.05714	0.205	0.098		SEPSECS	0.0670292	0.625604	0.107	0.069		AC124016.1	0.0455112	0.803461	0.184	0.105		MB21D2	0.283976	0.565063	0.107	0.072		PEX11B	0.151363	0.550197	0.286	0.195
SHLD3	0.123193	0.824913	0.185	0.104		ZNF486	0.203785	1.03306	0.308	0.15		HECW2	0.0124745	0.647247	0.212	0.135		ZNF486	0.203785	1.03306	0.308	0.15		LPAR3	0.0751617	0.625604	0.107	0.069		SLC26A6	0.103275	0.78182	0.195	0.113		AC018647.2	0.422333	0.565063	0.107	0.072		C17orf67	0.13668	0.548742	0.176	0.12
ZNF775	0.412484	0.821235	0.234	0.132		AGTR1	0.472161	1.0282	0.154	0.075		PPOX	0.0170955	0.645992	0.168	0.107		AGTR1	0.472161	1.0282	0.154	0.075		ALG11	0.0753125	0.625604	0.107	0.069		SPTLC3	0.0280686	0.781576	0.207	0.12		UBOX5	0.0794939	0.563136	0.163	0.11		POLR3B	0.151435	0.548742	0.176	0.12
UBOX5	0.207703	0.812914	0.194	0.11		ARHGEF3	0.0379621	1.02509	0.231	0.113		PANK1	0.133025	0.645992	0.168	0.107		ARHGEF3	0.0379621	1.02509	0.231	0.113		KANSL1-AS1	0.647993	0.625604	0.107	0.069		C6orf132	0.0344997	0.773148	0.322	0.188		FYCO1	0.124244	0.561879	0.154	0.104		PTPRM	0.289295	0.548742	0.176	0.12
ANGEL1	0.00682013	0.805871	0.242	0.138		AC025048.2	0.0605026	1.02509	0.231	0.113		GORAB	0.145275	0.645992	0.168	0.107		AC025048.2	0.0605026	1.02509	0.231	0.113		THBD	0.0281199	0.622559	0.31	0.201		VWA8	0.0637171	0.769702	0.103	0.06		NCR3LG1	0.0453642	0.55821	0.186	0.126		TMEM147-AS1	0.338644	0.548742	0.176	0.12
ZBTB5	0.225357	0.803308	0.177	0.101		MFSD9	0.170135	0.994397	0.256	0.128		LINC00863	0.325574	0.645992	0.168	0.107		MFSD9	0.170135	0.994397	0.256	0.128		CCL26	0.0470173	0.622559	0.31	0.201		AL359643.3	0.155788	0.769702	0.103	0.06		RFX7	0.389974	0.555215	0.143	0.097		CAMK1	0.160248	0.54005	0.252	0.173
TTC28	0.488585	0.801454	0.121	0.069		KCNMB3	0.00214181	0.984058	0.179	0.09		ZSWIM4	0.221415	0.645335	0.182	0.116		KCNMB3	0.00214181	0.984058	0.179	0.09		MAN1A1	0.231575	0.622526	0.213	0.138		ZNF337-AS1	0.206464	0.769702	0.103	0.06		IFITM10	0.0625269	0.549085	0.138	0.094		AL035587.2	0.185065	0.533432	0.109	0.075
ZBED8	0.539391	0.801454	0.121	0.069		LAMA3	0.0486814	0.984058	0.179	0.09		ARHGEF11	0.341907	0.645335	0.182	0.116		LAMA3	0.0486814	0.984058	0.179	0.09		MAGEH1	0.403265	0.622526	0.213	0.138		RMDN2	0.327821	0.769702	0.103	0.06		ZBED1	0.0217144	0.54463	0.193	0.132		MIATNB	0.385435	0.533432	0.109	0.075
PHKA1	0.0484122	0.791053	0.153	0.088		AL109615.3	0.209906	0.984058	0.179	0.09		PER2	0.193872	0.643856	0.124	0.079		AL109615.3	0.209906	0.984058	0.179	0.09		NCAM1	0.212461	0.620411	0.102	0.066		C3orf62	0.482832	0.769702	0.103	0.06		ZNF674-AS1	0.0516881	0.541894	0.197	0.135		ATP6AP1L	0.487371	0.533432	0.109	0.075
AC048341.2	0.0559759	0.789054	0.234	0.135		DNAJC27	0.351108	0.984058	0.179	0.09		GSKIP	0.357307	0.640997	0.314	0.201		DNAJC27	0.351108	0.984058	0.179	0.09		HEMK1	0.209356	0.619896	0.208	0.135		KIF9-AS1	0.487767	0.769702	0.103	0.06		IQSEC1	0.0180322	0.539875	0.188	0.129		AC073130.1	0.597465	0.533432	0.109	0.075
C5orf22	0.201143	0.789054	0.234	0.135		SPAG4	0.126582	0.974733	0.282	0.143		KCNMB3	0.124719	0.634716	0.117	0.075		SPAG4	0.126582	0.974733	0.282	0.143		B4GALT6	0.0843574	0.617143	0.203	0.132		GRB14	0.492975	0.769702	0.103	0.06		TPCN2	0.282224	0.528176	0.136	0.094		GCNT2	0.630205	0.533432	0.109	0.075
USP2-AS1	0.734271	0.786596	0.137	0.079		IFT122	0.203048	0.974733	0.282	0.143		ACTA2	0.317137	0.634716	0.117	0.075		IFT122	0.203048	0.974733	0.282	0.143		ZNF236	0.221359	0.614916	0.218	0.142		WDPCP	0.569959	0.769702	0.103	0.06		TTC27	0.0358871	0.524745	0.304	0.211		CLP1	0.0129833	0.52166	0.378	0.263
MARS2	0.163212	0.786102	0.218	0.126		TMC7	0.383592	0.95858	0.205	0.105		PER1	0.506999	0.634716	0.117	0.075		TMC7	0.383592	0.95858	0.205	0.105		TIGD6	0.0601072	0.614257	0.198	0.129		NRTN	0.571706	0.769702	0.103	0.06		HIST3H2A	0.0468431	0.524421	0.209	0.145		FCGRT	0.567134	0.520007	0.151	0.105
IKZF4	0.0562848	0.781719	0.25	0.145		IKZF2	0.431323	0.95858	0.205	0.105		MED18	0.333628	0.629817	0.146	0.094		IKZF2	0.431323	0.95858	0.205	0.105		CCN3	0.11848	0.613451	0.178	0.116		GRHL1	0.598841	0.769702	0.103	0.06		FOXG1	0.152085	0.524421	0.104	0.072		AC083799.1	0.59551	0.520007	0.151	0.105
ALDH4A1	0.162336	0.781719	0.25	0.145		AC002074.1	0.520945	0.95858	0.205	0.105		HCN2	0.225726	0.628779	0.35	0.226		AC002074.1	0.520945	0.95858	0.205	0.105		TRPT1	0.0421366	0.607112	0.36	0.236		TMEM53	0.716248	0.769702	0.103	0.06		TMEM238	0.00343005	0.52329	0.331	0.23		GABRE	0.200571	0.5025	0.118	0.083
IFITM10	0.511326	0.769994	0.161	0.094		USP54	0.0172653	0.955074	0.41	0.211		RTKN	0.0959592	0.628589	0.234	0.151		USP54	0.0172653	0.955074	0.41	0.211		NIPSNAP1	0.165681	0.605721	0.244	0.16		SCN9A	0.0380369	0.764286	0.23	0.135		ANAPC10	0.00495289	0.522318	0.506	0.352		AC008608.2	0.339276	0.5025	0.118	0.083
DENND1B	0.241446	0.766801	0.113	0.066		SLC29A3	0.0333324	0.945552	0.103	0.053		GLMN	0.013062	0.627088	0.277	0.179		SLC29A3	0.0333324	0.945552	0.103	0.053		IFI35	0.186854	0.599176	0.305	0.201		ARSA	0.0445013	0.76356	0.218	0.128		NAIP	0.137557	0.519778	0.118	0.082		KIAA0513	0.407447	0.5025	0.118	0.083
ZNF571	0.509412	0.766801	0.113	0.066		ZNF34	0.301816	0.945552	0.103	0.053		SPSB2	0.0678485	0.626542	0.263	0.17		ZNF34	0.301816	0.945552	0.103	0.053		CUL9	0.200682	0.594744	0.147	0.097		AGAP4	0.0521278	0.76356	0.218	0.128		TIGD2	0.261368	0.51625	0.122	0.085		CFB	0.415287	0.5025	0.118	0.083
TAF1A-AS1	0.631333	0.766801	0.113	0.066		LINC02709	0.303777	0.945552	0.103	0.053		FGD4	0.103002	0.623233	0.19	0.123		LINC02709	0.303777	0.945552	0.103	0.053		LCMT2	0.470012	0.590016	0.142	0.094		TTC38	0.204753	0.76356	0.218	0.128		TYW1B	0.289065	0.510962	0.113	0.079		NPFF	0.487709	0.5025	0.118	0.083
INKA1	0.802073	0.766801	0.113	0.066		ABI3BP	0.315217	0.945552	0.103	0.053		GPCPD1	0.214048	0.620411	0.102	0.066		ABI3BP	0.315217	0.945552	0.103	0.053		FIBCD1	0.406569	0.589535	0.157	0.104		SLC19A2	0.0084784	0.75028	0.253	0.15		PARP6	0.0850809	0.510195	0.234	0.164		FAM72A	0.564256	0.5025	0.118	0.083
BORCS6	0.73317	0.76356	0.145	0.085		SPTY2D1OS	0.435106	0.945552	0.103	0.053		TNFAIP6	0.455969	0.620411	0.102	0.066		SPTY2D1OS	0.435106	0.945552	0.103	0.053		MFSD6	0.235104	0.584963	0.218	0.145		TBC1D19	0.0691256	0.749457	0.115	0.068		RDH13	0.032425	0.506695	0.286	0.201		GDNF	0.191801	0.498027	0.16	0.113
KPNA5	0.236632	0.758445	0.202	0.119		ARHGAP27	0.437992	0.945552	0.103	0.053		PCK2	0.791286	0.620411	0.102	0.066		ARHGAP27	0.437992	0.945552	0.103	0.053		C5orf22	0.253489	0.584963	0.203	0.135		EFNB1	0.187006	0.749457	0.115	0.068		AC093827.4	0.14166	0.504231	0.138	0.097		ZNF117	0.300012	0.495411	0.202	0.143
CORO7	0.00509615	0.741932	0.29	0.173		AC004803.1	0.484914	0.945552	0.103	0.053		P2RX6	0.506128	0.618129	0.131	0.085		AC004803.1	0.484914	0.945552	0.103	0.053		AP002495.1	0.200874	0.584963	0.152	0.101		IKBKE	0.294825	0.749457	0.115	0.068		CUL9	0.269105	0.504231	0.138	0.097		TESMIN	0.345383	0.495411	0.202	0.143
NBEAL2	0.0554845	0.740913	0.121	0.072		EFHB	0.782388	0.945552	0.103	0.053		BORCS6	0.725026	0.618129	0.131	0.085		EFHB	0.782388	0.945552	0.103	0.053		RRNAD1	0.296332	0.581342	0.198	0.132		LINC02482	0.309632	0.749457	0.115	0.068		FAM86C1	0.00318862	0.502813	0.383	0.27		MAP3K12	0.289175	0.483148	0.252	0.18
TMEM38A	0.111289	0.740913	0.121	0.072		HAS3	0.794333	0.945552	0.103	0.053		PER3	0.0135035	0.616919	0.387	0.252		HAS3	0.794333	0.945552	0.103	0.053		RHOF	0.401967	0.579549	0.132	0.088		PHACTR1	0.392835	0.749457	0.115	0.068		GORAB	0.19801	0.5025	0.152	0.107		COL5A3	0.558205	0.482694	0.21	0.15
ATF3	0.152493	0.740913	0.121	0.072		REP15	0.214499	0.902703	0.128	0.068		PTPRB	0.028927	0.615769	0.212	0.138		REP15	0.214499	0.902703	0.128	0.068		SCOC-AS1	0.0611464	0.579424	0.259	0.173		AP001318.2	0.455786	0.749457	0.115	0.068		PPP1R14B-AS1	0.0101585	0.49943	0.351	0.248		U2AF1L5	0.44957	0.482016	0.168	0.12
AC083843.3	0.284872	0.740913	0.121	0.072		RFPL1S	0.385098	0.902703	0.128	0.068		CCSAP	0.169656	0.614109	0.299	0.195		RFPL1S	0.385098	0.902703	0.128	0.068		KIAA0895L	0.0232857	0.576501	0.254	0.17		RHBDL2	0.595237	0.749457	0.115	0.068		HEATR5B	0.0204897	0.495769	0.195	0.138		AC073195.1	0.0815521	0.48089	0.126	0.09
ZNF433	0.701412	0.740913	0.121	0.072		LHPP	0.480062	0.902703	0.128	0.068		FUZ	0.0636319	0.608809	0.182	0.119		LHPP	0.480062	0.902703	0.128	0.068		ACTA2	0.372381	0.572251	0.112	0.075		ANKRD37	0.279983	0.748938	0.241	0.143		SLC25A40	0.00796841	0.495446	0.288	0.204		KLHDC8B	0.354931	0.48089	0.126	0.09
LIME1	0.440529	0.736966	0.169	0.101		PDE9A	0.749188	0.902703	0.128	0.068		ARHGAP26	0.143977	0.60738	0.226	0.148		PDE9A	0.749188	0.902703	0.128	0.068		ROM1	0.0631836	0.567989	0.168	0.113		RBM43	0.0134886	0.740757	0.126	0.075		METTL18	0.144432	0.495325	0.116	0.082		EBLN2	0.555799	0.48089	0.126	0.09
AL031666.3	0.264119	0.736966	0.194	0.116		AL162458.1	0.184101	0.883807	0.154	0.083		IQSEC1	0.375455	0.606989	0.197	0.129		AL162458.1	0.184101	0.883807	0.154	0.083		ATP6V0A1	0.119933	0.561116	0.269	0.182		ZNF230	0.686393	0.740757	0.126	0.075		ZNF749	0.0960999	0.495208	0.147	0.104		MIR193BHG	0.669643	0.48089	0.126	0.09
AC010327.4	0.159269	0.733485	0.137	0.082		SRR	0.202979	0.883807	0.154	0.083		UBOX5	0.43544	0.606464	0.168	0.11		SRR	0.202979	0.883807	0.154	0.083		ZNF691	0.0918518	0.557218	0.102	0.069		PBLD	0.745726	0.740757	0.126	0.075		FAM111A-DT	0.101954	0.495208	0.147	0.104		SCN5A	0.133887	0.461904	0.218	0.158
CCDC117	0.021189	0.732939	0.476	0.286		FAM221A	0.222586	0.883807	0.154	0.083		SLC19A2	0.102368	0.605721	0.139	0.091		FAM221A	0.222586	0.883807	0.154	0.083		LINC01572	0.238065	0.557218	0.102	0.069		PACC1	0.132044	0.738703	0.276	0.165		VIM-AS1	0.239239	0.495208	0.147	0.104		SATB1	0.23445	0.457851	0.227	0.165
AC005256.1	0.138214	0.72792	0.105	0.063		PCDHGA10	0.299876	0.883807	0.154	0.083		ZNRF3	0.0204402	0.600393	0.234	0.154		PCDHGA10	0.299876	0.883807	0.154	0.083		AC093677.2	0.758112	0.557218	0.102	0.069		TKFC	0.15961	0.738703	0.276	0.165		AC092944.1	0.0440262	0.493911	0.306	0.217		ALAD	0.48918	0.457851	0.227	0.165
CTPS2	0.438432	0.72792	0.105	0.063		AL391095.1	0.325329	0.883807	0.154	0.083		FAM131A	0.0222285	0.592286	0.394	0.261		AL391095.1	0.325329	0.883807	0.154	0.083		BTBD19	0.143927	0.554312	0.162	0.11		SRC	0.00547485	0.730393	0.437	0.263		DCLRE1A	0.0176695	0.491659	0.231	0.164		CIART	0.134606	0.456378	0.176	0.128
CDK18	0.783769	0.72792	0.105	0.063		PHYHD1	0.36111	0.883807	0.154	0.083		PIK3R1	0.191163	0.592017	0.204	0.135		PHYHD1	0.36111	0.883807	0.154	0.083		ANKRD42	0.122809	0.553484	0.203	0.138		MSANTD4	0.117791	0.728973	0.299	0.18		THBD	0.0389118	0.491536	0.283	0.201		SVIL	0.280745	0.456378	0.176	0.128
ARL17B	0.300437	0.72514	0.161	0.097		TCFL5	0.489458	0.864537	0.385	0.211		AC008267.5	0.158859	0.591535	0.219	0.145		TCFL5	0.489458	0.864537	0.385	0.211		IDH1	0.6825	0.553484	0.203	0.138		ZNF780B	0.145946	0.728973	0.299	0.18		NIPBL-DT	0.0174846	0.489692	0.27	0.192		EVA1C	0.663057	0.456378	0.176	0.128
PRDM10	0.478721	0.72514	0.161	0.097		MIR137HG	0.116201	0.862496	0.179	0.098		SYNGR3	0.282419	0.591535	0.109	0.072		MIR137HG	0.116201	0.862496	0.179	0.098		AC004130.2	0.0949535	0.548893	0.157	0.107		TMEM131L	0.0327973	0.726982	0.287	0.173		RPP25L	0.0154788	0.485427	0.265	0.189		NFASC	0.259303	0.447459	0.134	0.098
KCTD2	0.0516932	0.724659	0.427	0.258		KCNK12	0.321839	0.862496	0.179	0.098		ERVK9-11	0.830817	0.591535	0.109	0.072		KCNK12	0.321839	0.862496	0.179	0.098		RAB27B	0.00609149	0.545161	0.142	0.097		DCLK2	0.0783058	0.726624	0.138	0.083		PTGER2	0.0954821	0.485427	0.181	0.129		KCNK12	0.589872	0.447459	0.134	0.098
TMEM254	0.268264	0.723616	0.25	0.151		GALT	0.483262	0.862496	0.179	0.098		ABCB9	0.435437	0.590745	0.124	0.082		GALT	0.483262	0.862496	0.179	0.098		BAHD1	0.131861	0.545161	0.142	0.097		AL138756.1	0.14394	0.726624	0.138	0.083		FOXL1	0.232172	0.485427	0.111	0.079		LINC00339	0.797734	0.447459	0.134	0.098
PANK1	0.0699315	0.720846	0.177	0.107		KHNYN	0.274878	0.853611	0.205	0.113		RPARP-AS1	0.155574	0.590296	0.27	0.179		KHNYN	0.274878	0.853611	0.205	0.113		CCDC71	0.430358	0.545161	0.142	0.097		MIR646HG	0.31836	0.726624	0.138	0.083		F12	0.0038792	0.483641	0.322	0.23		FGD1	0.118301	0.446213	0.42	0.308
PIGA	0.387615	0.720846	0.177	0.107		COL8A2	0.359508	0.853611	0.205	0.113		NIPSNAP1	0.322063	0.587946	0.241	0.16		COL8A2	0.359508	0.853611	0.205	0.113		GEMIN8	0.835915	0.545161	0.142	0.097		FAM221A	0.319962	0.726624	0.138	0.083		ZFP28	0.0314337	0.481709	0.154	0.11		CAVIN4	0.467496	0.442005	0.143	0.105
ATP23	0.0121049	0.7152	0.306	0.186		AC020765.2	0.577194	0.853611	0.205	0.113		ARMCX4	0.133894	0.584963	0.161	0.107		AC020765.2	0.577194	0.853611	0.205	0.113		ZBED1	0.150133	0.54463	0.193	0.132		SSC5D	0.415647	0.726624	0.138	0.083		ADRA1B	0.309915	0.480972	0.193	0.138		DDIT4	0.531843	0.4397	0.235	0.173
HOMEZ	0.184098	0.714091	0.145	0.088		PAOX	0.633367	0.853611	0.205	0.113		GREB1L	0.0574395	0.584963	0.146	0.097		PAOX	0.633367	0.853611	0.205	0.113		RMC1	0.0915533	0.544321	0.244	0.167		RHOD	0.457616	0.726624	0.138	0.083		PIR	0.126936	0.480432	0.172	0.123		TCFL5	0.292672	0.436986	0.286	0.211
GALT	0.267153	0.706269	0.185	0.113		IL6R	0.114046	0.846754	0.231	0.128		RAB27B	0.103323	0.584963	0.146	0.097		IL6R	0.114046	0.846754	0.231	0.128		HDAC5	0.563203	0.543142	0.152	0.104		SETMAR	0.622771	0.726624	0.138	0.083		GPD1L	0.0853025	0.477322	0.141	0.101		SERPINB7	0.0962367	0.429988	0.193	0.143
MPND	0.098869	0.705644	0.242	0.148		NOTUM	0.131552	0.846754	0.231	0.128		JMJD7	0.223898	0.584963	0.146	0.097		NOTUM	0.131552	0.846754	0.231	0.128		NDRG1	0.0226453	0.539639	0.563	0.387		KCNMB3	0.0184915	0.721024	0.149	0.09		SLC19A2	0.181194	0.476438	0.127	0.091		ANKRD37	0.30353	0.429988	0.193	0.143
ITGA9-AS1	0.314024	0.703607	0.113	0.069		AC097376.3	0.272369	0.771617	0.308	0.18		KIAA1328	0.476446	0.584963	0.146	0.097		AC097376.3	0.272369	0.771617	0.308	0.18		MIR29B2CHG	0.183501	0.538669	0.137	0.094		KLHDC8B	0.225502	0.721024	0.149	0.09		AC244090.1	0.066451	0.471006	0.218	0.157		CXCL1	0.588248	0.429988	0.193	0.143
KANSL1-AS1	0.324414	0.703607	0.113	0.069		RDH5	0.0122357	0.770518	0.231	0.135		AC093827.4	0.517385	0.584963	0.146	0.097		RDH5	0.0122357	0.770518	0.231	0.135		AL109615.3	0.578921	0.534877	0.183	0.126		HSD17B7	0.297934	0.721024	0.149	0.09		ABTB1	0.0126671	0.470891	0.236	0.17		COQ3	0.472817	0.426931	0.202	0.15
RNASE4	0.916093	0.703607	0.113	0.069		ALS2CL	0.264966	0.770518	0.231	0.135		WNT7B	0.619313	0.574074	0.197	0.132		ALS2CL	0.264966	0.770518	0.231	0.135		HEIH	0.0629933	0.534459	0.406	0.28		VCAN	0.32954	0.721024	0.149	0.09		THBS2	0.0822404	0.470891	0.236	0.17		ITGB2-AS1	0.322266	0.424498	0.101	0.075
FASTKD5	0.278841	0.696931	0.153	0.094		DGKQ	0.853753	0.770518	0.231	0.135		ACSF3	0.127166	0.572736	0.234	0.157		DGKQ	0.853753	0.770518	0.231	0.135		KLHL9	0.0149734	0.533432	0.274	0.189		PRKCD	0.332612	0.721024	0.149	0.09		MIR155HG	0.206664	0.470747	0.175	0.126		P2RX7	0.516991	0.424498	0.101	0.075
PHF7	0.36613	0.696931	0.153	0.094		AC133552.5	0.0262062	0.769702	0.103	0.06		MELTF-AS1	0.369394	0.562191	0.219	0.148		AC133552.5	0.0262062	0.769702	0.103	0.06		CRYZL1	0.00148279	0.531816	0.492	0.34		FAM72D	0.490198	0.721024	0.149	0.09		AP5S1	0.00111632	0.470267	0.283	0.204		MANBA	0.53076	0.424498	0.101	0.075
AL118506.1	0.386987	0.696931	0.153	0.094		ZNF786	0.10405	0.769702	0.103	0.06		GAB2	0.0414492	0.560715	0.117	0.079		ZNF786	0.10405	0.769702	0.103	0.06		AL162458.1	0.0438801	0.53172	0.132	0.091		ARHGAP26	0.773169	0.721024	0.149	0.09		RDH10	0.150877	0.469485	0.161	0.116		AC003092.1	0.622647	0.424498	0.101	0.075
RPP25L	0.00132731	0.692239	0.306	0.189		AC099778.1	0.24849	0.769702	0.103	0.06		MIR31HG	0.265765	0.560715	0.117	0.079		AC099778.1	0.24849	0.769702	0.103	0.06		SMIM27	0.0720944	0.530515	0.259	0.179		GALK2	0.244674	0.720681	0.322	0.195		TNFSF9	0.501946	0.469485	0.161	0.116		AGTR1	0.753277	0.424498	0.101	0.075
CASD1	0.154312	0.689071	0.315	0.195		SEMA3A	0.328246	0.769702	0.103	0.06		CASP9	0.586876	0.560715	0.117	0.079		SEMA3A	0.328246	0.769702	0.103	0.06		TNFSF9	0.350084	0.530515	0.168	0.116		DHRS7B	0.00459728	0.718528	0.31	0.188		C2orf76	0.0169872	0.468809	0.327	0.236		AL163051.1	0.782312	0.424498	0.101	0.075
STAT5B	0.231679	0.687324	0.218	0.135		SEC14L2	0.328906	0.769702	0.103	0.06		TBC1D32	0.209286	0.559427	0.139	0.094		SEC14L2	0.328906	0.769702	0.103	0.06		APBB3	0.56379	0.530515	0.168	0.116		CARD10	0.0398131	0.718528	0.31	0.188		LIPE-AS1	0.0264956	0.468553	0.118	0.085		CLASP1	0.0282871	0.421719	0.504	0.376
BTN3A1	0.524135	0.687324	0.218	0.135		CCDC171	0.365175	0.769702	0.103	0.06		ADNP-AS1	0.67156	0.559427	0.139	0.094		CCDC171	0.365175	0.769702	0.103	0.06		AC091271.1	0.323073	0.529619	0.178	0.123		TRAPPC12	0.051627	0.718528	0.31	0.188		ZBTB11-AS1	0.450551	0.468387	0.1	0.072		DLGAP1-AS1	0.605844	0.420751	0.252	0.188
TRMO	0.231069	0.685891	0.258	0.16		TAS2R4	0.507778	0.769702	0.103	0.06		ZNF555	0.220188	0.557218	0.102	0.069		TAS2R4	0.507778	0.769702	0.103	0.06		TAF1A	0.0405659	0.52686	0.218	0.151		CBX7	0.607974	0.710493	0.161	0.098		ZFP42	0.264963	0.466318	0.104	0.075		KLC4	0.379598	0.418713	0.261	0.195
EML2-AS1	0.0538691	0.68281	0.121	0.075		AC130324.3	0.665694	0.769702	0.103	0.06		IRF7	0.426786	0.557218	0.102	0.069		AC130324.3	0.665694	0.769702	0.103	0.06		WDFY3-AS2	0.0975979	0.52686	0.218	0.151		LINC01134	0.0679199	0.706708	0.172	0.105		MAP3K1	0.0422396	0.461227	0.2	0.145		FBXL19-AS1	0.720563	0.415037	0.151	0.113
AC132192.2	0.415777	0.68281	0.121	0.075		AC105411.1	0.681877	0.769702	0.103	0.06		ZNF691	0.620949	0.557218	0.102	0.069		AC105411.1	0.681877	0.769702	0.103	0.06		AC027307.3	0.10858	0.524267	0.127	0.088		C7orf25	0.343129	0.706708	0.345	0.211		PJA1	0.0598115	0.460312	0.204	0.148		KHNYN	0.743643	0.415037	0.151	0.113
LEAP2	0.0314027	0.68226	0.137	0.085		BRICD5	0.690309	0.769702	0.103	0.06		DLGAP1-AS2	0.693073	0.557218	0.102	0.069		BRICD5	0.690309	0.769702	0.103	0.06		GAB1	0.203677	0.524267	0.127	0.088		RADX	0.344483	0.706708	0.172	0.105		AC046134.2	0.259727	0.459432	0.109	0.079		CCN3	0.334478	0.412054	0.16	0.12
ZFP14	0.173104	0.68226	0.137	0.085		LINC02298	0.695625	0.769702	0.103	0.06		CDKN1C	0.108794	0.557057	0.255	0.173		LINC02298	0.695625	0.769702	0.103	0.06		ABCC10	0.176819	0.522298	0.213	0.148		TMEM187	0.188946	0.698491	0.184	0.113		SHC2	0.323954	0.457851	0.113	0.082		MBNL1-AS1	0.428337	0.412054	0.16	0.12
AC007773.1	0.356017	0.68226	0.137	0.085		GPR19	0.738089	0.769702	0.103	0.06		FAM76B	0.259217	0.557057	0.255	0.173		GPR19	0.738089	0.769702	0.103	0.06		KLF11	0.0664929	0.52218	0.325	0.226		EPM2A	0.434928	0.698491	0.184	0.113		SRC	0.164763	0.456753	0.268	0.195		URB1-AS1	0.459254	0.412054	0.16	0.12
DNLZ	0.468639	0.68226	0.137	0.085		AC009061.2	0.806697	0.769702	0.103	0.06		MNS1	0.0680431	0.555698	0.365	0.248		AC009061.2	0.806697	0.769702	0.103	0.06		LBH	0.13589	0.521698	0.289	0.201		ZNF185	0.43568	0.698491	0.184	0.113		NPRL2	0.0386541	0.45474	0.306	0.223		AC083855.2	0.469854	0.412054	0.16	0.12
SGSM2	0.0829225	0.676885	0.242	0.151		ZNF541	0.811232	0.769702	0.103	0.06		MMACHC	0.212852	0.555061	0.19	0.129		ZNF541	0.811232	0.769702	0.103	0.06		ZBTB25	0.0141096	0.519075	0.32	0.223		PTPRM	0.100478	0.695847	0.195	0.12		AC004130.2	0.305669	0.454566	0.147	0.107		ZNF564	0.579822	0.412054	0.16	0.12
NPHP1	0.198836	0.669176	0.29	0.182		C1orf54	0.853365	0.769702	0.103	0.06		PRR5	0.266405	0.555061	0.19	0.129		C1orf54	0.853365	0.769702	0.103	0.06		FAM43B	0.301059	0.518193	0.284	0.198		LUCAT1	0.130288	0.695847	0.195	0.12		ZNF558	0.247467	0.453718	0.125	0.091		C6orf47	0.299544	0.408216	0.21	0.158
CEP112	0.22526	0.668379	0.266	0.167		CIRBP-AS1	0.908412	0.769702	0.103	0.06		C1QTNF1	0.402239	0.552541	0.153	0.104		CIRBP-AS1	0.908412	0.769702	0.103	0.06		FUT10	0.408239	0.51625	0.122	0.085		ARHGEF40	0.161064	0.695847	0.195	0.12		FAM117A	0.431893	0.453366	0.177	0.129		ZNF471	0.36228	0.408216	0.21	0.158
STBD1	0.147096	0.667763	0.25	0.157		PPM1N	0.920941	0.769702	0.103	0.06		TP53INP2	0.0872854	0.550424	0.226	0.154		PPM1N	0.920941	0.769702	0.103	0.06		TRAF6	0.617803	0.51625	0.122	0.085		SVIL	0.06509	0.689212	0.207	0.128		TMCC3	0.189247	0.452512	0.129	0.094		DUSP28	0.688689	0.408216	0.21	0.158
RNF19B	0.329661	0.667156	0.315	0.198		AC008764.7	0.923158	0.769702	0.103	0.06		TMEFF1	0.101827	0.550424	0.226	0.154		AC008764.7	0.923158	0.769702	0.103	0.06		MFSD2A	0.35418	0.51245	0.193	0.135		IL6R	0.118106	0.689212	0.207	0.128		TBCCD1	0.608688	0.452512	0.129	0.094		TTC7A	0.102724	0.40439	0.269	0.203
NFASC	0.0865888	0.666263	0.145	0.091		CATSPER2	0.924522	0.769702	0.103	0.06		APLP1	0.431488	0.550424	0.226	0.154		CATSPER2	0.924522	0.769702	0.103	0.06		TBCK	0.0606597	0.510195	0.234	0.164		AL118506.1	0.0811866	0.687324	0.218	0.135		FUT4	0.167186	0.451563	0.159	0.116		ADD3	0.33378	0.403065	0.319	0.241
REPS2	0.623404	0.666263	0.145	0.091		SPATA2L	0.951788	0.769702	0.103	0.06		ALDH4A1	0.416519	0.544885	0.212	0.145		SPATA2L	0.951788	0.769702	0.103	0.06		CDK3	0.327039	0.509365	0.157	0.11		OSGIN1	0.122373	0.687324	0.218	0.135		CCN3	0.298653	0.451563	0.159	0.116		ABCC10	0.0456517	0.391021	0.277	0.211
ZBED1	0.158629	0.665817	0.21	0.132		ZNF222	0.307889	0.76833	0.154	0.09		CLDN15	0.057992	0.543032	0.372	0.255		ZNF222	0.307889	0.76833	0.154	0.09		ZNF354B	0.343922	0.509365	0.157	0.11		RDH5	0.232388	0.687324	0.218	0.135		MATN4	0.481534	0.446516	0.138	0.101		C11orf74	0.128025	0.391021	0.277	0.211
WNT2B	0.0543882	0.661831	0.105	0.066		ADIRF	0.435269	0.76833	0.154	0.09		EML3	0.435588	0.536545	0.292	0.201		ADIRF	0.435269	0.76833	0.154	0.09		HIVEP1	0.531333	0.508287	0.228	0.16		XKR8	0.154263	0.680458	0.241	0.15		WDFY3-AS2	0.0890174	0.445559	0.206	0.151		ZCCHC3	0.291066	0.391021	0.277	0.211
IKZF2	0.47396	0.661831	0.105	0.066		ARHGAP33	0.452506	0.76833	0.154	0.09		ACAD8	0.0101025	0.535395	0.328	0.226		ARHGAP33	0.452506	0.76833	0.154	0.09		NAIP	0.193388	0.507604	0.117	0.082		SOCS2	0.230801	0.670799	0.276	0.173		SLC48A1	0.309879	0.445284	0.24	0.176		PODXL2	0.134832	0.390952	0.395	0.301
SPRY1	0.492352	0.661831	0.105	0.066		SUPT3H	0.673261	0.76833	0.154	0.09		RAD51-AS1	0.183172	0.533432	0.109	0.075		SUPT3H	0.673261	0.76833	0.154	0.09		CCDC159	0.276537	0.507604	0.117	0.082		SYNPO	0.262398	0.670079	0.287	0.18		BCDIN3D	0.142126	0.4441	0.116	0.085		ZFYVE1	0.0891624	0.39012	0.286	0.218
ANGPTL2	0.0979441	0.66037	0.323	0.204		FYCO1	0.835495	0.76833	0.154	0.09		TBXA2R	0.841187	0.533432	0.109	0.075		FYCO1	0.835495	0.76833	0.154	0.09		NR1H3	0.349165	0.507604	0.117	0.082		MARCH9	0.0101155	0.614109	0.299	0.195		HLX	0.0952032	0.443919	0.184	0.135		H1F0	0.48486	0.389947	0.227	0.173
RAB3IL1	0.0931678	0.655846	0.218	0.138		DMD	0.140089	0.767637	0.205	0.12		CCDC74A	0.0110328	0.532706	0.365	0.252		DMD	0.140089	0.767637	0.205	0.12		SP4	0.199774	0.50696	0.188	0.132		QPCT	0.525112	0.613645	0.253	0.165		C5orf22	0.383175	0.443919	0.184	0.135		ENO3	0.119933	0.389652	0.168	0.128
SOCS2	0.374872	0.654503	0.169	0.107		POLR3B	0.530895	0.767637	0.205	0.12		TMEM44-AS1	0.0309492	0.532394	0.255	0.176		POLR3B	0.530895	0.767637	0.205	0.12		AC132192.2	0.344827	0.50696	0.107	0.075		HPSE	0.0506697	0.612977	0.207	0.135		ADCK5	0.0998501	0.44387	0.218	0.16		ALG6	0.167552	0.389652	0.168	0.128
LINC00863	0.395223	0.654503	0.169	0.107		CCDC18-AS1	0.0783793	0.76722	0.256	0.15		TMEM121	0.219742	0.528694	0.263	0.182		CCDC18-AS1	0.0783793	0.76722	0.256	0.15		MTMR9	0.0271888	0.503574	0.335	0.236		BMPER	0.172267	0.612977	0.207	0.135		RHPN2	0.572797	0.44313	0.12	0.088		AC016773.1	0.252207	0.389652	0.168	0.128
TRIM16	0.381714	0.653134	0.194	0.123		CXCL8	0.617913	0.763933	0.179	0.105		AP002495.1	0.290796	0.527247	0.146	0.101		CXCL8	0.617913	0.763933	0.179	0.105		CDKN1A	0.142381	0.502954	0.264	0.186		EXOC6	0.150564	0.61193	0.161	0.105		TWNK	0.166267	0.442872	0.313	0.23		AC023157.3	0.279817	0.389652	0.168	0.128
SLC45A3	0.121832	0.652077	0.153	0.097		AC022098.1	0.116138	0.7633	0.128	0.075		MCM9	0.336582	0.527247	0.146	0.101		AC022098.1	0.116138	0.7633	0.128	0.075		C1S	0.184247	0.502954	0.264	0.186		FCGRT	0.414805	0.61193	0.161	0.105		ACY1	0.0691532	0.441269	0.295	0.217		AC073611.1	0.433014	0.389652	0.168	0.128
AHCYL2	0.184513	0.652077	0.153	0.097		ZNF488	0.190483	0.7633	0.128	0.075		EYA4	0.345649	0.526546	0.241	0.167		ZNF488	0.190483	0.7633	0.128	0.075		TBC1D31	0.395702	0.502954	0.264	0.186		LIPE-AS1	0.0587136	0.611146	0.138	0.09		LTB4R	0.0413648	0.440573	0.132	0.097		PLTP	0.145492	0.389042	0.109	0.083
PIAS3	0.0681027	0.650416	0.371	0.236		ANO7	0.256636	0.7633	0.128	0.075		ZCWPW1	0.0390133	0.526484	0.277	0.192		ANO7	0.256636	0.7633	0.128	0.075		DHRS1	0.489739	0.5025	0.152	0.107		NOP14-AS1	0.166256	0.611146	0.138	0.09		CASD1	0.0765859	0.440573	0.265	0.195		MCC	0.303486	0.389042	0.109	0.083
PRELID3A	0.237897	0.647328	0.129	0.082		CNN1	0.337686	0.7633	0.128	0.075		SZT2	0.114432	0.526484	0.277	0.192		CNN1	0.337686	0.7633	0.128	0.075		BNC2	0.693878	0.498179	0.249	0.176		ZNF607	0.19514	0.611146	0.138	0.09		SLC17A9	0.109328	0.440573	0.227	0.167		VXN	0.352101	0.389042	0.109	0.083
JAZF1	0.549145	0.647119	0.331	0.211		NAIP	0.378387	0.7633	0.128	0.075		ZGRF1	0.178626	0.523247	0.285	0.198		NAIP	0.378387	0.7633	0.128	0.075		MCOLN2	0.674718	0.496676	0.102	0.072		PARD3B	0.367531	0.611146	0.138	0.09		FAM131A	0.00197465	0.438252	0.354	0.261		LINC01560	0.421353	0.389042	0.109	0.083
AC018647.2	0.0842854	0.643065	0.113	0.072		PBLD	0.509001	0.7633	0.128	0.075		TTI1	0.0459045	0.52301	0.489	0.34		PBLD	0.509001	0.7633	0.128	0.075		ZNF585A	0.0238792	0.496478	0.497	0.352		PFKFB4	0.739516	0.611146	0.138	0.09		DUSP28	0.111374	0.437686	0.213	0.157		HYAL3	0.541364	0.389042	0.109	0.083
AC105942.1	0.317706	0.643065	0.113	0.072		APOBEC3G	0.540697	0.7633	0.128	0.075		SOWAHC	0.385611	0.52146	0.299	0.208		APOBEC3G	0.540697	0.7633	0.128	0.075		CREB3L4	0.512018	0.495208	0.147	0.104		TNIK	0.329611	0.610053	0.115	0.075		CRY1	0.000576301	0.435753	0.49	0.362		AL157938.3	0.651237	0.389042	0.109	0.083
RAD52	0.528921	0.643065	0.113	0.072		RAB4B	0.543825	0.7633	0.128	0.075		SESN1	0.256263	0.520832	0.131	0.091		RAB4B	0.543825	0.7633	0.128	0.075		ICAM5	0.0822048	0.493815	0.137	0.097		GCNT2	0.376398	0.610053	0.115	0.075		HEIH	0.00911432	0.435429	0.379	0.28		VAMP1	0.737611	0.389042	0.109	0.083
ZNF185	0.687977	0.643065	0.113	0.072		AC104162.2	0.573952	0.7633	0.128	0.075		C7orf57	0.674777	0.520832	0.131	0.091		AC104162.2	0.573952	0.7633	0.128	0.075		PHF11	0.148394	0.493815	0.137	0.097		ZNF433	0.378121	0.610053	0.115	0.075		FAM43B	0.0568866	0.434838	0.268	0.198		GPR137B	0.906366	0.389042	0.109	0.083
MINDY1	0.997714	0.643065	0.113	0.072		SRP14-AS1	0.807078	0.7633	0.128	0.075		LIPH	0.0786046	0.517764	0.387	0.27		SRP14-AS1	0.807078	0.7633	0.128	0.075		C1RL-AS1	0.164257	0.493815	0.137	0.097		CASP9	0.397158	0.610053	0.115	0.075		METTL4	0.0950228	0.434578	0.222	0.164		AC090114.2	0.255464	0.387023	0.118	0.09
IFNGR1	0.208951	0.636652	0.411	0.264		UBE3D	0.132221	0.722993	0.41	0.248		WDR20	0.251351	0.517764	0.387	0.27		UBE3D	0.132221	0.722993	0.41	0.248		LINC00884	0.218847	0.493815	0.137	0.097		RAB4B	0.459585	0.610053	0.115	0.075		RNF123	0.0536108	0.434546	0.272	0.201		LEAP2	0.380076	0.387023	0.118	0.09
YOD1	0.136662	0.635682	0.274	0.176		PPP1R13L	0.712494	0.692742	0.256	0.158		RNF31	0.413669	0.517058	0.248	0.173		PPP1R13L	0.712494	0.692742	0.256	0.158		PLEKHF1	0.357835	0.493815	0.137	0.097		APOBEC3G	0.534666	0.610053	0.115	0.075		IFI35	0.194852	0.434546	0.272	0.201		SSC4D	0.425529	0.387023	0.118	0.09
CSPG4	0.295448	0.635682	0.274	0.176		PER2	0.065676	0.688056	0.231	0.143		E2F2	0.0708936	0.514573	0.139	0.097		PER2	0.065676	0.688056	0.231	0.143		RFX7	0.442191	0.493815	0.137	0.097		BGLAP	0.568215	0.610053	0.115	0.075		C17orf75	0.176102	0.432959	0.161	0.119		LINC01547	0.460769	0.387023	0.118	0.09
MOB3A	0.015685	0.635589	0.347	0.223		SOX9	0.256626	0.688056	0.231	0.143		SLC45A3	0.116963	0.514573	0.139	0.097		SOX9	0.256626	0.688056	0.231	0.143		TMLHE	0.922472	0.493815	0.137	0.097		CARD8	0.965344	0.610053	0.115	0.075		KYAT3	0.0323531	0.432525	0.331	0.245		HFE	0.526932	0.387023	0.118	0.09
AC087741.1	0.0756239	0.632791	0.137	0.088		DNM1	0.340932	0.688056	0.231	0.143		ZNF823	0.317655	0.514573	0.139	0.097		DNM1	0.340932	0.688056	0.231	0.143		OCEL1	0.0351527	0.492902	0.386	0.274		JPH2	0.331918	0.609416	0.356	0.233		CRYBB2	0.138829	0.432315	0.111	0.082		AC012313.1	0.558768	0.387023	0.118	0.09
SLC45A4	0.209992	0.632791	0.137	0.088		ALDH2	0.110964	0.675273	0.205	0.128		PRDM10	0.842485	0.514573	0.139	0.097		ALDH2	0.110964	0.675273	0.205	0.128		AC093323.1	0.019483	0.491744	0.411	0.292		VRK3	0.167707	0.608345	0.31	0.203		SPATA24	0.43352	0.432315	0.111	0.082		LIMCH1	0.591542	0.387023	0.118	0.09
PEX6	0.282552	0.632491	0.323	0.208		SEC61A2	0.303458	0.675273	0.205	0.128		PIK3C3	0.0485535	0.509609	0.372	0.261		SEC61A2	0.303458	0.675273	0.205	0.128		TET3	0.14649	0.488747	0.173	0.123		TRPT1	0.0721912	0.60808	0.345	0.226		AC083855.2	0.605771	0.432315	0.111	0.082		SHPK	0.596604	0.387023	0.118	0.09
SMN1	0.0748265	0.628589	0.234	0.151		PRICKLE2	0.327124	0.675273	0.205	0.128		PIAS3	0.210827	0.507862	0.336	0.236		PRICKLE2	0.327124	0.675273	0.205	0.128		ABCA1	0.630494	0.488191	0.208	0.148		DDX58	0.144577	0.606905	0.264	0.173		ZCCHC4	0.0808563	0.431553	0.204	0.151		HLA-DPA1	0.425363	0.382797	0.235	0.18
RUNX2	0.104571	0.628589	0.234	0.151		MATN3	0.44833	0.675273	0.205	0.128		ECHDC2	0.106697	0.507604	0.117	0.082		MATN3	0.44833	0.675273	0.205	0.128		FAXC	0.265508	0.487446	0.142	0.101		TUBG2	0.218654	0.606905	0.264	0.173		RUNX2	0.329799	0.431553	0.204	0.151		RDH5	0.0829292	0.380143	0.176	0.135
WDFY3-AS2	0.113554	0.628589	0.234	0.151		CPS1	0.799321	0.675273	0.205	0.128		NUDT18	0.480699	0.507604	0.117	0.082		CPS1	0.799321	0.675273	0.205	0.128		MMP25-AS1	0.282871	0.485427	0.132	0.094		TRMT2B	0.0605553	0.60598	0.241	0.158		ACADS	0.115865	0.429508	0.166	0.123		TDRP	0.160928	0.380143	0.176	0.135
GLI2	0.548229	0.628589	0.234	0.151		CNPY4	0.28607	0.665305	0.359	0.226		TMEM91	0.662613	0.507604	0.117	0.082		CNPY4	0.28607	0.665305	0.359	0.226		ITGA10	0.140482	0.480972	0.193	0.138		SNCG	0.658505	0.60598	0.241	0.158		WDCP	0.0976282	0.427953	0.186	0.138		ALS2CL	0.262898	0.380143	0.176	0.135
MYLIP	0.574377	0.625604	0.161	0.104		ENTPD3-AS1	0.321247	0.658963	0.179	0.113		ZNF461	0.976598	0.507604	0.117	0.082		ENTPD3-AS1	0.321247	0.658963	0.179	0.113		KLF13	0.0914165	0.478363	0.325	0.233		PER2	0.165133	0.604862	0.218	0.143		HIST1H1E	0.00666765	0.424498	0.254	0.189		SEMA4F	0.351346	0.380143	0.176	0.135
RMC1	0.286122	0.624491	0.258	0.167		LINC00174	0.341082	0.658963	0.179	0.113		TMSB15A	0.76659	0.50696	0.161	0.113		LINC00174	0.341082	0.658963	0.179	0.113		ZNF229	0.198722	0.478363	0.162	0.116		ZNF470	0.189385	0.604862	0.218	0.143		CKMT2-AS1	0.100304	0.42414	0.211	0.157		TUBB2A	0.181492	0.379414	0.479	0.368
LINC00630	0.122856	0.621032	0.242	0.157		HES6	0.442744	0.658963	0.179	0.113		ATXN3	0.487745	0.50166	0.285	0.201		HES6	0.442744	0.658963	0.179	0.113		RALY-AS1	0.105528	0.476438	0.223	0.16		GNE	0.232036	0.604862	0.218	0.143		NIPSNAP1	0.0220516	0.423971	0.215	0.16		CDADC1	0.321889	0.374396	0.244	0.188
DNAJC6	0.0832302	0.619969	0.145	0.094		POC1B-AS1	0.454574	0.658963	0.179	0.113		STARD3	0.265821	0.501452	0.343	0.242		POC1B-AS1	0.454574	0.658963	0.179	0.113		AC098487.1	0.0725556	0.475338	0.284	0.204		ENO3	0.161907	0.603483	0.195	0.128		RALY-AS1	0.187961	0.423971	0.215	0.16		ZNF813	0.0829451	0.369234	0.185	0.143
ARL15	0.122837	0.619969	0.145	0.094		TADA1	0.557704	0.658963	0.179	0.113		USPL1	0.208895	0.501011	0.241	0.17		TADA1	0.557704	0.658963	0.179	0.113		AP5S1	0.347397	0.475338	0.284	0.204		ABTB2	0.330508	0.603483	0.195	0.128		MANEAL	0.0625183	0.421751	0.358	0.267		MTHFR	0.188719	0.369234	0.185	0.143
ADNP-AS1	0.307679	0.619969	0.145	0.094		ZNF185	0.746656	0.658963	0.179	0.113		ARHGEF39	0.418007	0.496676	0.102	0.072		ZNF185	0.746656	0.658963	0.179	0.113		DYNC2H1	0.414831	0.47478	0.188	0.135		LINC02742	0.293738	0.601738	0.172	0.113		SCAMP1-AS1	0.160917	0.42158	0.22	0.164		AMZ1	0.555866	0.369234	0.185	0.143
SPTY2D1OS	0.747363	0.619969	0.145	0.094		SLC26A6	0.809611	0.658963	0.179	0.113		ADCK5	0.188487	0.495632	0.226	0.16		SLC26A6	0.809611	0.658963	0.179	0.113		SCAMP1-AS1	0.312422	0.472882	0.228	0.164		ZNF341	0.535021	0.601738	0.172	0.113		STON1	0.174908	0.420332	0.181	0.135		RTL6	0.313696	0.368284	0.252	0.195
SCN9A	0.0240357	0.614975	0.169	0.11		KHDC1	0.298931	0.656753	0.308	0.195		KIF16B	0.539747	0.493989	0.168	0.119		KHDC1	0.298931	0.656753	0.308	0.195		BEX4	0.114712	0.47255	0.289	0.208		KIAA1328	0.0165258	0.599462	0.149	0.098		SNHG20	0.0664321	0.419539	0.32	0.239		GPX3	0.158432	0.362108	0.445	0.346
PPARA	0.243037	0.614916	0.218	0.142		LIF	0.162294	0.646768	0.154	0.098		TMEM53	0.876725	0.493989	0.168	0.119		LIF	0.162294	0.646768	0.154	0.098		RTTN	0.0548606	0.471072	0.279	0.201		LINC01572	0.160954	0.599462	0.149	0.098		VXN	0.180359	0.419084	0.118	0.088		AL021578.1	0.346768	0.359328	0.126	0.098
BICRAL	0.0937952	0.61193	0.323	0.211		PEAR1	0.217177	0.646768	0.154	0.098		SERPINB8	0.177653	0.493578	0.496	0.352		PEAR1	0.217177	0.646768	0.154	0.098		DUBR	0.305276	0.471072	0.279	0.201		TTC28	0.257276	0.599462	0.149	0.098		SKI	0.00017714	0.417991	0.488	0.365		RBPMS2	0.736369	0.359328	0.126	0.098
SESN2	0.333432	0.610053	0.202	0.132		KIAA1328	0.228652	0.646768	0.154	0.098		POGLUT2	0.0649717	0.493332	0.182	0.129		KIAA1328	0.228652	0.646768	0.154	0.098		FBXW8	0.264607	0.471006	0.218	0.157		CALHM6	0.348969	0.599462	0.149	0.098		CERS4	0.0473165	0.417363	0.206	0.154		TMLHE	0.755861	0.359328	0.126	0.098
RBKS	0.521105	0.608809	0.121	0.079		LINC02454	0.255222	0.646768	0.154	0.098		FAM167B	0.0725021	0.493332	0.182	0.129		LINC02454	0.255222	0.646768	0.154	0.098		NFKBIE	0.106207	0.469032	0.244	0.176		LPAR3	0.355838	0.599462	0.149	0.098		FUZ	0.741755	0.415037	0.159	0.119		TBC1D2B	0.25705	0.357894	0.395	0.308
XPR1	0.189686	0.603277	0.435	0.286		AHCYL2	0.430711	0.646768	0.154	0.098		FBXO2	0.0254807	0.493135	0.562	0.399		AHCYL2	0.430711	0.646768	0.154	0.098		MAP4K2	0.241907	0.465343	0.213	0.154		MIPEP	0.434061	0.599462	0.149	0.098		MFGE8	0.035632	0.413906	0.424	0.318		APAF1	0.246208	0.356319	0.328	0.256
CYSRT1	0.0588621	0.602158	0.21	0.138		LRRC37B	0.619473	0.646768	0.154	0.098		CAMK2N2	5.14275e-05	0.491514	0.664	0.472		LRRC37B	0.619473	0.646768	0.154	0.098		TRIM3	0.0980133	0.461448	0.178	0.129		DNLZ	0.644246	0.599462	0.149	0.098		CLCN4	0.0504415	0.413277	0.272	0.204		ELP5	0.011667	0.352881	0.529	0.414
ZNF280C	0.344394	0.602158	0.21	0.138		GPX7	0.671548	0.646768	0.154	0.098		DEPP1	0.049987	0.490051	0.124	0.088		GPX7	0.671548	0.646768	0.154	0.098		PTGER2	0.196257	0.461448	0.178	0.129		AHCYL2	0.65592	0.599462	0.149	0.098		TFAP4	0.128857	0.413138	0.252	0.189		AC004816.1	0.231737	0.348895	0.134	0.105
IDH1	0.949434	0.602158	0.21	0.138		C14orf28	0.469333	0.630585	0.256	0.165		STARD4-AS1	0.221471	0.490051	0.124	0.088		C14orf28	0.469333	0.630585	0.256	0.165		TMEM168	0.289551	0.459432	0.208	0.151		GABRE	0.0730388	0.596367	0.126	0.083		CENPP	0.00280091	0.412548	0.385	0.289		PIR	0.553688	0.348895	0.134	0.105
LIPT2	0.292741	0.598637	0.105	0.069		NEK4	0.556747	0.621488	0.359	0.233		RHPN2	0.574119	0.490051	0.124	0.088		NEK4	0.556747	0.621488	0.359	0.233		DHRS4-AS1	0.251656	0.456378	0.117	0.085		KANSL1L	0.144494	0.596367	0.126	0.083		FAHD2B	0.0493283	0.41244	0.184	0.138		IL6	0.560787	0.348895	0.134	0.105
AC016065.1	0.300882	0.598637	0.105	0.069		MAP3K8	0.252546	0.61891	0.128	0.083		PTCH1	0.417696	0.489966	0.19	0.135		MAP3K8	0.252546	0.61891	0.128	0.083		ZNF841	0.795428	0.456378	0.117	0.085		LCA5L	0.165504	0.596367	0.126	0.083		MAN1B1-DT	0.0719557	0.41244	0.184	0.138		GHDC	0.689232	0.348895	0.134	0.105
ALG11	0.373522	0.598637	0.105	0.069		KDM7A	0.303171	0.61891	0.128	0.083		BMERB1	0.684203	0.489692	0.27	0.192		KDM7A	0.303171	0.61891	0.128	0.083		AC120053.1	0.127024	0.454566	0.147	0.107		CFB	0.200938	0.596367	0.126	0.083		AMN1	0.0561491	0.41055	0.213	0.16		MTMR10	0.746918	0.348895	0.269	0.211
AC017083.1	0.420565	0.598637	0.105	0.069		ACAP1	0.338628	0.61891	0.128	0.083		WDFY3-AS2	0.13377	0.486782	0.212	0.151		ACAP1	0.338628	0.61891	0.128	0.083		FAM149B1	0.464962	0.454566	0.147	0.107		AC093297.2	0.218061	0.596367	0.126	0.083		ISG20	0.151402	0.410465	0.209	0.157		RIOX1	0.70515	0.347165	0.345	0.271
C8orf48	0.634879	0.598637	0.105	0.069		AC147651.4	0.424383	0.61891	0.128	0.083		HIST1H2BH	0.363146	0.486782	0.212	0.151		AC147651.4	0.424383	0.61891	0.128	0.083		MINK1	0.0884435	0.454259	0.173	0.126		IL17RE	0.252234	0.596367	0.126	0.083		RBMXL1	0.0196027	0.410088	0.193	0.145		ZNF181	0.14113	0.34606	0.21	0.165
NCOA2	0.0531246	0.597764	0.282	0.186		CORO2B	0.496529	0.61891	0.128	0.083		TFEB	0.445168	0.485427	0.146	0.104		CORO2B	0.496529	0.61891	0.128	0.083		ZFYVE27	0.228173	0.453626	0.34	0.248		ARL15	0.261474	0.596367	0.126	0.083		RPP40	0.01547	0.409255	0.497	0.374		ZNF224	0.176609	0.34606	0.21	0.165
SCX	0.258731	0.597764	0.282	0.186		AL592435.1	0.624148	0.61891	0.128	0.083		FYCO1	0.458029	0.485427	0.146	0.104		AL592435.1	0.624148	0.61891	0.128	0.083		PJA1	0.584623	0.453257	0.203	0.148		LINC01560	0.303747	0.596367	0.126	0.083		MAN2B2	0.23894	0.408582	0.222	0.167		PACC1	0.463549	0.34606	0.21	0.165
TRAF6	0.0796248	0.596103	0.129	0.085		AP4S1	0.670161	0.61891	0.128	0.083		SLC46A1	0.523135	0.485427	0.146	0.104		AP4S1	0.670161	0.61891	0.128	0.083		MOB3A	0.112883	0.450033	0.305	0.223		ITPKA	0.358088	0.596367	0.126	0.083		ICAM5	0.521234	0.407658	0.129	0.097		BLMH	0.173761	0.342637	0.42	0.331
AC008443.1	0.282597	0.593896	0.242	0.16		AP002748.4	0.715805	0.61891	0.128	0.083		SEMA7A	0.244327	0.4843	0.255	0.182		AP002748.4	0.715805	0.61891	0.128	0.083		MHENCR	0.0650673	0.447459	0.254	0.186		AL592435.1	0.524068	0.596367	0.126	0.083		NMB	0.379764	0.407424	0.125	0.094		CDH24	0.173671	0.337035	0.143	0.113
CCDC68	0.364273	0.593896	0.242	0.16		GAB2	0.719346	0.61891	0.128	0.083		CEP112	0.837634	0.4842	0.234	0.167		GAB2	0.719346	0.61891	0.128	0.083		ALDH6A1	0.291085	0.447459	0.254	0.186		AC002401.4	0.735796	0.596367	0.126	0.083		ICAM1	0.0306743	0.407101	0.422	0.318		ENTPD3-AS1	0.446644	0.337035	0.143	0.113
ZNF532	0.0216916	0.59309	0.266	0.176		NRSN2-AS1	0.743655	0.61891	0.128	0.083		FBXW9	0.169407	0.482316	0.277	0.198		NRSN2-AS1	0.743655	0.61891	0.128	0.083		IFFO1	0.0418294	0.446683	0.168	0.123		ZIC2	0.77652	0.596367	0.126	0.083		AGO4	0.424919	0.406625	0.113	0.085		SLC26A6	0.587209	0.337035	0.143	0.113
GTDC1	0.151033	0.592418	0.29	0.192		AC004943.2	0.906172	0.61891	0.128	0.083		ASH2L	0.0643913	0.482277	0.365	0.261		AC004943.2	0.906172	0.61891	0.128	0.083		CDK20	0.585922	0.446683	0.168	0.123		C7orf57	0.0275505	0.591915	0.103	0.068		EEF1AKMT3	0.231737	0.40632	0.109	0.082		TMEM187	0.608781	0.337035	0.143	0.113
MYL5	0.125368	0.591194	0.347	0.23		ERVK9-11	0.968024	0.61891	0.128	0.083		CELSR3	0.511814	0.47592	0.241	0.173		ERVK9-11	0.968024	0.61891	0.128	0.083		TMEM47	0.851963	0.446683	0.168	0.123		AC092803.1	0.136036	0.591915	0.103	0.068		PXN-AS1	0.185993	0.40576	0.154	0.116		CAMK1D	0.629483	0.337035	0.143	0.113
ATP6V0A1	0.232295	0.587588	0.274	0.182		CREB5	0.00889533	0.608917	0.333	0.218		AC020915.2	0.109423	0.474539	0.263	0.189		CREB5	0.00889533	0.608917	0.333	0.218		FAM111A-DT	0.24641	0.445626	0.142	0.104		TMEM170B	0.14527	0.591915	0.103	0.068		FANCM	0.00419011	0.404507	0.363	0.274		AC007066.2	0.726634	0.337035	0.143	0.113
FAAP24	0.119341	0.587137	0.331	0.22		LRRC17	0.661467	0.608917	0.333	0.218		ZNF549	0.458764	0.474539	0.263	0.189		LRRC17	0.661467	0.608917	0.333	0.218		ZNF837	0.26839	0.445626	0.142	0.104		AL133243.2	0.14655	0.591915	0.103	0.068		NAB2	0.534743	0.40439	0.179	0.135		ZNF382	0.925784	0.337035	0.143	0.113
ZNF253	0.043447	0.584963	0.161	0.107		HELZ2	0.169743	0.599038	0.205	0.135		TENM3-AS1	0.466654	0.474539	0.131	0.094		HELZ2	0.169743	0.599038	0.205	0.135		PDZD2	0.439796	0.445626	0.142	0.104		AC011445.2	0.315545	0.591915	0.103	0.068		QPCT	0.246842	0.404149	0.175	0.132		GPNMB	0.251978	0.335603	0.37	0.293
TRIM39	0.0492003	0.584963	0.185	0.123		MOB3C	0.348122	0.599038	0.205	0.135		FP565260.1	0.698167	0.474539	0.131	0.094		MOB3C	0.348122	0.599038	0.205	0.135		KLHL4	0.675219	0.445626	0.142	0.104		AL645728.1	0.370694	0.591915	0.103	0.068		MAFF	0.0729997	0.403124	0.2	0.151		RASIP1	0.0360335	0.329064	0.303	0.241
AC091729.3	0.123944	0.584963	0.218	0.145		RGCC	0.831411	0.599038	0.205	0.135		NDUFAF7	0.0930553	0.473201	0.328	0.236		RGCC	0.831411	0.599038	0.205	0.135		ECHDC2	0.573855	0.44514	0.112	0.082		AC100793.2	0.382655	0.591915	0.103	0.068		SNX25	0.134702	0.401896	0.254	0.192		SPTLC3	0.100131	0.329064	0.151	0.12
LNP1	0.129491	0.584963	0.113	0.075		HIST1H2BC	0.834928	0.599038	0.205	0.135		PRKAB2	0.104092	0.473201	0.328	0.236		HIST1H2BC	0.834928	0.599038	0.205	0.135		ALDH1L2	0.643715	0.44514	0.112	0.082		QRICH2	0.475623	0.591915	0.103	0.068		BRPF1	0.110703	0.401554	0.283	0.214		ADAMTSL5	0.28223	0.329064	0.151	0.12
PGBD2	0.183674	0.584963	0.113	0.075		AL133215.2	0.284448	0.591915	0.103	0.068		ARNT	0.29581	0.47266	0.314	0.226		AL133215.2	0.284448	0.591915	0.103	0.068		CASP1	0.647596	0.44514	0.112	0.082		ANKAR	0.501001	0.591915	0.103	0.068		OIP5	0.00627158	0.401363	0.349	0.264		TMCC1-AS1	0.446504	0.329064	0.151	0.12
SWT1	0.206331	0.584963	0.113	0.075		HTRA1	0.306913	0.591915	0.103	0.068		LINC00909	0.801564	0.469485	0.197	0.142		HTRA1	0.306913	0.591915	0.103	0.068		DDX60L	0.160914	0.444785	0.244	0.179		KANK1	0.526509	0.591915	0.103	0.068		ZNF585A	0.000837131	0.400662	0.465	0.352		AC067852.2	0.82182	0.329064	0.151	0.12
CTHRC1	0.279098	0.584963	0.161	0.107		OAS1	0.374526	0.591915	0.103	0.068		GNPTG	0.00690417	0.465487	0.387	0.28		OAS1	0.374526	0.591915	0.103	0.068		TTC7B	0.491991	0.44387	0.218	0.16		SEMA3B	0.000801135	0.575115	0.437	0.293		TRAPPC2B	0.00283813	0.400114	0.544	0.412		CSPP1	0.109046	0.321928	0.244	0.195
CASTOR3	0.529317	0.584963	0.218	0.145		AL162426.1	0.390848	0.591915	0.103	0.068		RCCD1	0.0376486	0.465487	0.387	0.28		AL162426.1	0.390848	0.591915	0.103	0.068		SNHG20	0.00135344	0.441838	0.325	0.239		PGAP1	0.0671981	0.557527	0.598	0.406		CHMP7	0.0123689	0.397335	0.431	0.327		HELLPAR	0.582257	0.321928	0.244	0.195
RPP38	0.0407633	0.583342	0.444	0.296		AC073389.1	0.501845	0.591915	0.103	0.068		DCAKD	0.0209868	0.460417	0.182	0.132		AC073389.1	0.501845	0.591915	0.103	0.068		ZBED5-AS1	0.224607	0.441838	0.162	0.119		THBS3	0.239939	0.555215	0.287	0.195		ANKRD1	0.124868	0.395929	0.274	0.208		IFFO1	0.632134	0.321928	0.244	0.195
ZNF507	0.334964	0.583105	0.387	0.258		POU5F2	0.555124	0.591915	0.103	0.068		EIF2AK3	0.381532	0.460312	0.204	0.148		POU5F2	0.555124	0.591915	0.103	0.068		TBC1D17	0.384403	0.441033	0.223	0.164		HELLPAR	0.400409	0.555215	0.287	0.195		PRRG1	0.275921	0.395929	0.224	0.17		C6orf132	0.290763	0.320401	0.235	0.188
MRPS31	0.300983	0.582982	0.363	0.242		CTPS2	0.597117	0.591915	0.103	0.068		ZFYVE28	0.156383	0.460226	0.226	0.164		CTPS2	0.597117	0.591915	0.103	0.068		DYNC2LI1	0.52194	0.440916	0.299	0.22		EME2	0.175021	0.5515	0.276	0.188		RADX	0.42069	0.394631	0.116	0.088		UPRT	0.372327	0.31969	0.16	0.128
FAM168A	0.170093	0.57586	0.315	0.211		PHLDB3	0.628242	0.591915	0.103	0.068		KIFC2	0.22932	0.460226	0.226	0.164		PHLDB3	0.628242	0.591915	0.103	0.068		GREB1L	0.117477	0.440573	0.132	0.097		CHEK2	0.229298	0.5515	0.276	0.188		CERS5	0.0377102	0.393664	0.401	0.305		AGAP4	0.49422	0.31969	0.16	0.128
C1RL-AS1	0.0619463	0.575115	0.145	0.097		PLCL2	0.686428	0.591915	0.103	0.068		ZNF614	0.534751	0.460226	0.226	0.164		PLCL2	0.686428	0.591915	0.103	0.068		C1RL	0.374017	0.440573	0.132	0.097		GPX3	0.187646	0.54705	0.506	0.346		DXO	0.037946	0.393342	0.351	0.267		NXN	0.0460821	0.316304	0.319	0.256
PIGB	0.262435	0.575115	0.145	0.097		RALGPS1	0.842505	0.591915	0.103	0.068		AC025048.2	0.174117	0.459432	0.109	0.079		RALGPS1	0.842505	0.591915	0.103	0.068		BCAM	0.530495	0.438573	0.102	0.075		ZBTB22	0.112848	0.545741	0.253	0.173		AC025048.2	0.108119	0.392317	0.104	0.079		HPSE	0.693648	0.313417	0.168	0.135
KIAA1328	0.353481	0.575115	0.145	0.097		NRARP	0.881114	0.591915	0.103	0.068		FBXL17	0.330187	0.458664	0.234	0.17		NRARP	0.881114	0.591915	0.103	0.068		AC245452.1	0.862796	0.438573	0.102	0.075		ZNF888	0.289816	0.545741	0.253	0.173		AC007325.4	0.222698	0.392317	0.104	0.079		AC020915.2	0.647481	0.305503	0.261	0.211
AC093827.4	0.614873	0.575115	0.145	0.097		SESTD1	0.243761	0.590887	0.487	0.323		CCNG2	0.757477	0.458664	0.234	0.17		SESTD1	0.243761	0.590887	0.487	0.323		ANKZF1	0.0512248	0.438519	0.35	0.258		ZNF181	0.0347239	0.543824	0.241	0.165		RAB2B	0.168456	0.389947	0.227	0.173		WDR45	0.0640078	0.302949	0.622	0.504
ZNF468	0.19855	0.572736	0.234	0.157		FKBP2	0.457131	0.582416	0.282	0.188		RAB33B	0.328632	0.456858	0.139	0.101		FKBP2	0.457131	0.582416	0.282	0.188		CARD6	0.103174	0.438519	0.35	0.258		HEATR5A	0.0783125	0.538866	0.23	0.158		AIF1L	0.436032	0.389706	0.206	0.157		MLH3	0.16094	0.301656	0.529	0.429
FANCG	0.0937202	0.571666	0.323	0.217		FTO	0.472481	0.582416	0.282	0.188		AGO4	0.0490232	0.456378	0.117	0.085		FTO	0.472481	0.582416	0.282	0.188		ACP2	0.389142	0.438238	0.396	0.292		ASMTL	0.200197	0.538866	0.23	0.158		HSF2BP	0.00337383	0.388832	0.49	0.374		PDCD1LG2	0.0664188	0.300754	0.185	0.15
MIEF2	0.0969977	0.570165	0.29	0.195		TIGD2	0.0565021	0.57299	0.179	0.12		DDIT4	0.37294	0.456295	0.401	0.292		TIGD2	0.0565021	0.57299	0.179	0.12		PLEKHH2	0.198636	0.436099	0.137	0.101		SCN5A	0.246142	0.538866	0.23	0.158		SKA3	0.00513221	0.386468	0.399	0.305		SOX9	0.229704	0.297681	0.176	0.143
GLMN	0.0616346	0.568843	0.266	0.179		LUCAT1	0.34341	0.57299	0.179	0.12		NTNG2	0.0536376	0.455327	0.35	0.255		LUCAT1	0.34341	0.57299	0.179	0.12		MATN4	0.438817	0.436099	0.137	0.101		FLRT2	0.302302	0.538866	0.23	0.158		STRADA	0.00473142	0.385929	0.506	0.387		IFT122	0.349504	0.297681	0.176	0.143
EZH1	0.108148	0.568843	0.266	0.179		AP1G2	0.362541	0.57299	0.179	0.12		HECTD3	0.145698	0.45409	0.336	0.245		AP1G2	0.362541	0.57299	0.179	0.12		ZNF83	0.0424195	0.435075	0.579	0.428		RPGR	0.0754986	0.536382	0.218	0.15		SRXN1	0.0332362	0.38584	0.374	0.286		ABCB10	0.371398	0.297681	0.176	0.143
ZSCAN22	0.108215	0.568843	0.177	0.119		CUL9	0.403683	0.57299	0.179	0.12		SERAC1	0.537633	0.45409	0.336	0.245		CUL9	0.403683	0.57299	0.179	0.12		GPR135	0.318675	0.433573	0.234	0.173		REXO5	0.255734	0.536382	0.218	0.15		TUBG2	0.555147	0.385654	0.161	0.123		TENM3	0.361838	0.294542	0.286	0.233
PIK3C3	0.0407179	0.56649	0.387	0.261		ERICH1	0.0438049	0.571817	0.436	0.293		RALY-AS1	0.0553189	0.450443	0.219	0.16		ERICH1	0.0438049	0.571817	0.436	0.293		RBKS	0.141514	0.432959	0.107	0.079		RANBP17	0.334002	0.536382	0.218	0.15		ARRB2	0.274607	0.385167	0.238	0.182		SNRK	0.38285	0.294542	0.286	0.233
RNF123	0.0269622	0.56579	0.298	0.201		GHDC	0.149543	0.548204	0.154	0.105		RNF146	0.00106429	0.447459	0.584	0.428		GHDC	0.149543	0.548204	0.154	0.105		DIXDC1	0.0288832	0.431716	0.289	0.214		RGS14	0.188553	0.530515	0.207	0.143		SLC20A2	0.0396155	0.384294	0.324	0.248		ATP6V0A1	0.575662	0.294542	0.286	0.233
IPMK	0.0443828	0.563267	0.395	0.267		AC007405.3	0.295059	0.548204	0.154	0.105		CCK	0.272769	0.446683	0.168	0.123		AC007405.3	0.295059	0.548204	0.154	0.105		ADNP-AS1	0.116209	0.430144	0.127	0.094		KIAA0556	0.385245	0.530515	0.207	0.143		NDUFAF1	0.255379	0.383843	0.243	0.186		ARRDC2	0.441872	0.292393	0.277	0.226
SP110	0.0446953	0.563221	0.46	0.311		MROH6	0.34882	0.548204	0.154	0.105		KLF9	0.377188	0.446564	0.292	0.214		MROH6	0.34882	0.548204	0.154	0.105		ROR1	0.14622	0.430144	0.127	0.094		ARMCX4	0.0502481	0.527247	0.195	0.135		YJU2	0.0311198	0.383027	0.415	0.318		PIP5K1C	0.104697	0.292181	0.479	0.391
SPACA9	0.0957455	0.561228	0.21	0.142		AC004816.1	0.439349	0.548204	0.154	0.105		RNF19B	0.825822	0.445524	0.27	0.198		AC004816.1	0.439349	0.548204	0.154	0.105		CABLES1	0.207378	0.430144	0.127	0.094		NSMCE3	0.0556437	0.527247	0.391	0.271		WDR44	0.20879	0.382905	0.295	0.226		WWOX	0.127481	0.290296	0.202	0.165
PRR5L	0.406391	0.561228	0.21	0.142		RAB15	0.49575	0.548204	0.154	0.105		ATP6V0A1	0.489472	0.444302	0.248	0.182		RAB15	0.49575	0.548204	0.154	0.105		ATP2B1-AS1	0.242537	0.429911	0.259	0.192		AC091729.3	0.147415	0.527247	0.195	0.135		TMTC4	0.122937	0.38109	0.111	0.085		NRSN2	0.121413	0.288217	0.496	0.406
ZNF439	0.259223	0.55849	0.242	0.164		AC006058.3	0.718792	0.548204	0.154	0.105		TLCD2	0.561531	0.442222	0.124	0.091		AC006058.3	0.718792	0.548204	0.154	0.105		MAST3	0.55401	0.428533	0.178	0.132		F2RL1	0.203956	0.527247	0.195	0.135		SEPTIN8	0.0499129	0.380905	0.361	0.277		THRB	0.678148	0.287926	0.303	0.248
ZNF420	0.0383929	0.557642	0.339	0.23		ZNF629	0.143992	0.548063	0.385	0.263		RALGDS	0.119001	0.442174	0.321	0.236		ZNF629	0.143992	0.548063	0.385	0.263		HCFC2	0.0252159	0.428173	0.33	0.245		ALG6	0.236082	0.520154	0.184	0.128		EEF1AKMT4	0.00931619	0.378239	0.528	0.406		PRELID3A	0.170743	0.28703	0.193	0.158
RCL1	0.0273519	0.556393	0.274	0.186		MAPK13	0.541805	0.548063	0.385	0.263		HSPA2	0.759355	0.441402	0.496	0.365		MAPK13	0.541805	0.548063	0.385	0.263		RUNX2	0.218639	0.424498	0.203	0.151		TRIM16	0.28166	0.520154	0.184	0.128		INPP4B	0.0576394	0.378125	0.372	0.286		AL138724.1	0.284247	0.28703	0.193	0.158
TRAF3IP2-AS1	0.339272	0.556393	0.274	0.186		EXD3	0.33961	0.545098	0.231	0.158		DHRSX	0.379512	0.440981	0.504	0.371		EXD3	0.33961	0.545098	0.231	0.158		SLC22A18	0.340229	0.424498	0.203	0.151		RTEL1	0.054407	0.519778	0.356	0.248		C19orf33	0.079388	0.377885	0.229	0.176		NEURL1B	0.58123	0.28703	0.193	0.158
ALDH6A1	0.433548	0.556393	0.274	0.186		AC036176.1	0.449834	0.545098	0.231	0.158		KLHL24	0.384341	0.440916	0.299	0.22		AC036176.1	0.449834	0.545098	0.231	0.158		DAPK1	0.668986	0.424498	0.203	0.151		TBCCD1	0.0488947	0.515765	0.172	0.12		NFXL1	0.0322925	0.376854	0.347	0.267		C19orf33	0.35874	0.283172	0.403	0.331
CFAP44	0.227909	0.555698	0.121	0.082		RAB3IL1	0.471389	0.545098	0.231	0.158		RBMXL1	0.363141	0.439532	0.197	0.145		RAB3IL1	0.471389	0.545098	0.231	0.158		PUS3	0.0208913	0.424498	0.254	0.189		INTS12	0.108844	0.515765	0.345	0.241		PDCD2L	0.00402104	0.376749	0.408	0.314		MMP1	0.379674	0.280587	0.429	0.353
SHC2	0.231623	0.555698	0.121	0.082		BRMS1L	0.585174	0.543543	0.308	0.211		SLC25A40	0.0402259	0.439461	0.277	0.204		BRMS1L	0.585174	0.543543	0.308	0.211		MGARP	0.229722	0.424498	0.152	0.113		MYEOV	0.212923	0.515765	0.345	0.241		TGFBRAP1	0.0126975	0.375128	0.51	0.393		ZYG11A	0.506112	0.280108	0.101	0.083
CBWD6	0.60764	0.555698	0.121	0.082		MTRES1	0.00535566	0.531851	0.359	0.248		BCL9	0.274036	0.438573	0.102	0.075		MTRES1	0.00535566	0.531851	0.359	0.248		PIBF1	0.285477	0.424498	0.254	0.189		AC067852.2	0.386367	0.515765	0.172	0.12		ZNRF3	0.252659	0.374927	0.2	0.154		LINC01138	0.580962	0.280108	0.101	0.083
AL162231.1	0.686264	0.555698	0.121	0.082		AC006333.2	0.0440812	0.529948	0.282	0.195		AL645608.7	0.770068	0.438573	0.102	0.075		AC006333.2	0.0440812	0.529948	0.282	0.195		MRPS31	0.25434	0.423916	0.325	0.242		CCN3	0.636255	0.515765	0.172	0.12		SKP2	0.0170638	0.374558	0.327	0.252		HACE1	0.254189	0.274941	0.218	0.18
RDH5	0.30392	0.555588	0.315	0.214		DTD2	0.177158	0.529948	0.282	0.195		FECH	0.174492	0.437064	0.175	0.129		DTD2	0.177158	0.529948	0.282	0.195		SLC25A40	0.0264064	0.423808	0.274	0.204		ZNF107	0.19237	0.508842	0.322	0.226		SENCR	0.323113	0.37151	0.184	0.142		LZTR1	0.274795	0.274941	0.218	0.18
FLVCR1	0.0108448	0.554736	0.306	0.208		AC244153.1	0.871012	0.529948	0.282	0.195		LAMA3	0.607008	0.437064	0.175	0.129		AC244153.1	0.871012	0.529948	0.282	0.195		NPRL2	0.126037	0.421464	0.299	0.223		PRPF40B	0.0950347	0.50696	0.161	0.113		TYSND1	0.203309	0.370368	0.317	0.245		CAPRIN2	0.275779	0.274941	0.218	0.18
TRAPPC11	0.049073	0.553865	0.435	0.296		TRIB3	0.157036	0.516576	0.205	0.143		GBA2	0.568116	0.434231	0.226	0.167		TRIB3	0.157036	0.516576	0.205	0.143		SLC12A5	0.15918	0.421351	0.228	0.17		GDNF	0.126355	0.50696	0.161	0.113		RELCH	0.111282	0.37005	0.22	0.17		TSTD2	0.280058	0.274481	0.328	0.271
TMEM234	0.322476	0.552201	0.282	0.192		ZNF439	0.270734	0.516576	0.205	0.143		ERI1	0.0509448	0.430092	0.577	0.428		ZNF439	0.270734	0.516576	0.205	0.143		RFXAP	0.0449396	0.420576	0.173	0.129		TMCO6	0.256586	0.50696	0.161	0.113		TET3	0.433023	0.367732	0.159	0.123		AC002467.1	0.291948	0.274481	0.328	0.271
CDKAL1	0.049957	0.552074	0.411	0.28		PRR5L	0.318261	0.516576	0.205	0.143		AP4E1	0.422311	0.429684	0.263	0.195		PRR5L	0.318261	0.516576	0.205	0.143		NR6A1	0.0780323	0.418953	0.122	0.091		CMBL	0.362705	0.50696	0.161	0.113		WRAP53	0.0730422	0.367571	0.288	0.223		TLR4	0.306675	0.273565	0.109	0.09
FAM214A	0.0559177	0.552048	0.194	0.132		ZNF708	0.326006	0.516576	0.205	0.143		GPR137	0.0171724	0.425926	0.664	0.494		ZNF708	0.326006	0.516576	0.205	0.143		ZNF599	0.0758004	0.41889	0.249	0.186		ARHGEF3	0.408427	0.50696	0.161	0.113		UBA5	0.0889256	0.366539	0.467	0.362		NOP14-AS1	0.396151	0.273565	0.109	0.09
MIR155HG	0.128496	0.550474	0.185	0.126		RBM45	0.808069	0.516576	0.205	0.143		IER5L	0.000197778	0.424771	0.693	0.516		RBM45	0.808069	0.516576	0.205	0.143		PROSER1	0.403849	0.41889	0.249	0.186		AC007773.1	0.654788	0.50696	0.161	0.113		RIN2	0.0245808	0.364946	0.433	0.336		BEST3	0.5435	0.273565	0.109	0.09
TP53INP2	0.370047	0.550424	0.226	0.154		ZNF813	0.839072	0.516576	0.205	0.143		THBD	0.158337	0.423938	0.27	0.201		ZNF813	0.839072	0.516576	0.205	0.143		ZFPM1	0.0755393	0.418676	0.396	0.296		BTN2A2	0.132369	0.505984	0.31	0.218		KDM6A	0.0433863	0.364156	0.259	0.201		SFXN2	0.720895	0.273565	0.109	0.09
PI4KA	0.167651	0.549203	0.258	0.176		GPCPD1	0.255618	0.505779	0.256	0.18		CHAC2	0.317009	0.422358	0.46	0.343		GPCPD1	0.255618	0.505779	0.256	0.18		PIGH	0.590163	0.418604	0.269	0.201		POLM	0.488254	0.505984	0.31	0.218		COMMD8	0.000874712	0.36257	0.683	0.531		ZBTB10	0.80364	0.273565	0.109	0.09
RIN2	0.0056688	0.548839	0.492	0.336		RAC3	0.964687	0.505779	0.256	0.18		BOLA1	0.045345	0.422092	0.409	0.305		RAC3	0.964687	0.505779	0.256	0.18		RFPL1S	0.573365	0.417456	0.198	0.148		NR6A1	0.18585	0.500898	0.149	0.105		ME3	0.0378587	0.36257	0.404	0.314		PRR3	0.556727	0.270648	0.227	0.188
PC	0.148986	0.548251	0.29	0.198		CD82	0.198417	0.504994	0.385	0.271		CHST14	0.076658	0.421904	0.35	0.261		CD82	0.198417	0.504994	0.385	0.271		MAP1A	0.0926599	0.415037	0.147	0.11		RAB15	0.296021	0.500898	0.149	0.105		TTN-AS1	0.402699	0.36257	0.134	0.104		PIGO	0.169034	0.265461	0.118	0.098
FAM43B	0.492682	0.548251	0.29	0.198		C9orf64	0.599384	0.504994	0.385	0.271		MADD	0.00562008	0.421751	0.358	0.267		C9orf64	0.599384	0.504994	0.385	0.271		SPAG16	0.34675	0.413027	0.477	0.358		AC083799.1	0.335689	0.500898	0.149	0.105		LRRIQ3	0.684102	0.36257	0.134	0.104		AC009779.2	0.363122	0.265461	0.118	0.098
AC008915.2	0.589321	0.548251	0.29	0.198		VCAN	0.175795	0.503433	0.128	0.09		MARCH8	0.183928	0.421464	0.299	0.223		VCAN	0.175795	0.503433	0.128	0.09		IFIH1	0.521419	0.412195	0.168	0.126		SLC8A1	0.624653	0.500898	0.149	0.105		AC089983.1	0.294406	0.36257	0.125	0.097		CBX7	0.510724	0.265461	0.118	0.098
RC3H1	0.236759	0.547208	0.395	0.27		DUSP10	0.312437	0.503433	0.128	0.09		GDAP2	0.423338	0.420004	0.387	0.289		DUSP10	0.312437	0.503433	0.128	0.09		ACY1	0.17471	0.411725	0.289	0.217		ZNF319	0.658422	0.500898	0.149	0.105		FANCG	0.0759092	0.361099	0.279	0.217		MIR137HG	0.563485	0.265461	0.118	0.098
TFB2M	0.0874922	0.54671	0.427	0.292		ZNF710	0.329228	0.503433	0.128	0.09		D2HGDH	0.0249175	0.419678	0.518	0.387		ZNF710	0.329228	0.503433	0.128	0.09		LRRC23	0.168573	0.410685	0.33	0.248		AC004816.1	0.670809	0.500898	0.149	0.105		MEX3A	0.571779	0.357157	0.113	0.088		AC072054.1	0.699457	0.265461	0.118	0.098
AC002074.1	0.593392	0.546634	0.129	0.088		KLHDC8B	0.339661	0.503433	0.128	0.09		TRIM6	0.160272	0.417557	0.19	0.142		KLHDC8B	0.339661	0.503433	0.128	0.09		UHRF2	0.00685287	0.410592	0.431	0.324		SHOC1	0.692542	0.500898	0.149	0.105		ITPKA	0.376509	0.355095	0.109	0.085		SPATA24	0.859779	0.265461	0.118	0.098
RHPN2	0.596739	0.546634	0.129	0.088		AC104794.3	0.343309	0.503433	0.128	0.09		JRKL	0.595577	0.417557	0.19	0.142		AC104794.3	0.343309	0.503433	0.128	0.09		BPHL	0.566106	0.41055	0.213	0.16		MAP3K21	0.752608	0.500898	0.149	0.105		CHKB	0.45943	0.355095	0.109	0.085		TCP11L1	0.801689	0.264213	0.244	0.203
ITGA10	0.0464489	0.546395	0.202	0.138		EVC	0.489076	0.503433	0.128	0.09		PDIK1L	0.418391	0.415037	0.139	0.104		EVC	0.489076	0.503433	0.128	0.09		BCOR	0.87282	0.410088	0.193	0.145		MMACHC	0.753395	0.500898	0.149	0.105		AL035071.1	0.478399	0.355095	0.109	0.085		ANKRD18B	0.412053	0.260764	0.126	0.105
PTPRB	0.123287	0.546395	0.202	0.138		DANT2	0.652296	0.503433	0.128	0.09		MATN3	0.726241	0.415037	0.139	0.104		DANT2	0.652296	0.503433	0.128	0.09		NFIL3	0.416098	0.409324	0.335	0.252		RTL6	0.0360726	0.499032	0.276	0.195		SPIDR	0.0467864	0.354431	0.302	0.236		SMOX	0.554438	0.260764	0.126	0.105
CENPI	0.0611957	0.5456	0.234	0.16		PRKCD	0.901533	0.503433	0.128	0.09		OCIAD2	0.00188728	0.415037	0.591	0.443		PRKCD	0.901533	0.503433	0.128	0.09		ZKSCAN2-DT	0.525519	0.407658	0.259	0.195		ABLIM1	0.36024	0.499032	0.276	0.195		PLCD3	0.149949	0.352106	0.313	0.245		EEPD1	0.828416	0.260764	0.126	0.105
TAF4	0.0979611	0.5456	0.234	0.16		CEP170B	0.831062	0.486229	0.359	0.256		UBALD1	0.0940685	0.413611	0.336	0.252		CEP170B	0.831062	0.486229	0.359	0.256		RADX	0.16927	0.40691	0.117	0.088		ELP4	0.0310775	0.490589	0.391	0.278		CPA3	0.249847	0.351649	0.281	0.22		GATA2	0.0151083	0.25904	0.504	0.421
ADCK5	0.14966	0.5456	0.234	0.16		BBS10	0.319272	0.482942	0.231	0.165		METTL6	0.143007	0.413611	0.336	0.252		BBS10	0.319272	0.482942	0.231	0.165		ITGA7	0.245089	0.40691	0.117	0.088		RAI1	0.0480063	0.490589	0.391	0.278		TRIM68	0.241181	0.351165	0.161	0.126		ACVR1B	0.533589	0.258636	0.261	0.218
LZTR1	0.224633	0.5456	0.234	0.16		TTC23	0.359138	0.482942	0.231	0.165		ZNF557	0.0458064	0.413107	0.248	0.186		TTC23	0.359138	0.482942	0.231	0.165		DEPP1	0.421175	0.40691	0.117	0.088		LDLR	0.294368	0.490589	0.391	0.278		KLF11	0.062391	0.348377	0.288	0.226		CLIP3	0.620277	0.258636	0.261	0.218
DDN-AS1	0.0450193	0.545434	0.161	0.11		ZNF224	0.468972	0.482942	0.231	0.165		BRF1	0.265707	0.412195	0.168	0.126		ZNF224	0.468972	0.482942	0.231	0.165		PGM2L1	0.123194	0.405712	0.513	0.387		C5orf34	0.254659	0.489729	0.402	0.286		DUBR	0.27153	0.347413	0.256	0.201		EXOG	0.480687	0.257715	0.378	0.316
ZFP37	0.377944	0.545434	0.161	0.11		WWOX	0.544049	0.482942	0.231	0.165		MARS2	0.794218	0.412195	0.168	0.126		WWOX	0.544049	0.482942	0.231	0.165		MKLN1-AS	0.126285	0.405479	0.35	0.264		AP004609.3	0.11689	0.489584	0.138	0.098		KDM6B	0.362028	0.347165	0.172	0.135		WSB1	0.0355601	0.255677	0.664	0.556
RAB4A	0.626131	0.545434	0.161	0.11		ZFP41	0.958537	0.482942	0.231	0.165		UGT8	0.0334985	0.411678	0.285	0.214		ZFP41	0.958537	0.482942	0.231	0.165		MOB3C	0.33187	0.404984	0.142	0.107		ARF4-AS1	0.13201	0.489584	0.138	0.098		ORC1	0.309276	0.346369	0.252	0.198		ELMOD2	0.365225	0.255073	0.252	0.211
PAIP2B	0.122205	0.544522	0.298	0.204		PPP1R3E	0.158097	0.480626	0.179	0.128		CDC7	0.0846246	0.411678	0.285	0.214		PPP1R3E	0.158097	0.480626	0.179	0.128		MAN1B1-DT	0.240084	0.404621	0.183	0.138		AGO4	0.24783	0.489584	0.138	0.098		CSPG4	0.0823	0.346176	0.224	0.176		YBEY	0.0855428	0.25307	0.403	0.338
ALKBH4	0.0963418	0.540293	0.476	0.327		CXADR	0.253444	0.480626	0.179	0.128		WARS2	0.489223	0.411678	0.285	0.214		CXADR	0.253444	0.480626	0.179	0.128		CBX7	0.302273	0.404621	0.183	0.138		CXCL3	0.822654	0.489584	0.138	0.098		TRIM61	0.085215	0.345775	0.304	0.239		TPCN2	0.0818036	0.251062	0.143	0.12
HRH1	0.172762	0.53927	0.403	0.277		CCDC122	0.287681	0.480626	0.179	0.128		ELAC1	0.341656	0.410188	0.197	0.148		CCDC122	0.287681	0.480626	0.179	0.128		JAM2	0.0964339	0.404177	0.396	0.299		MAP3K14	0.469945	0.488839	0.253	0.18		SUPV3L1	0.015214	0.344976	0.488	0.384		ARHGEF40	0.17153	0.251062	0.143	0.12
PXN-AS1	0.363455	0.539026	0.169	0.116		RBM34	0.304847	0.480626	0.179	0.128		CCDC117	0.0820573	0.40874	0.38	0.286		RBM34	0.304847	0.480626	0.179	0.128		MFGE8	0.0190222	0.403687	0.421	0.318		CNTROB	0.108669	0.482393	0.379	0.271		POT1	0.0600252	0.343779	0.315	0.248		NCK1-DT	0.66427	0.251062	0.143	0.12
AL080276.2	0.238286	0.538669	0.137	0.094		RASEF	0.351766	0.480626	0.179	0.128		FBXO44	0.25709	0.408696	0.226	0.17		RASEF	0.351766	0.480626	0.179	0.128		CMTM8	0.501045	0.402371	0.188	0.142		AC026356.1	0.0904602	0.48089	0.126	0.09		C2CD5	0.0866714	0.343779	0.315	0.248		ZNF35	0.359058	0.250267	0.269	0.226
EEPD1	0.528502	0.538669	0.137	0.094		ZNF133	0.910509	0.480626	0.179	0.128		IGFLR1	0.291875	0.408696	0.226	0.17		ZNF133	0.910509	0.480626	0.179	0.128		VPS39	0.641958	0.402371	0.188	0.142		LAMA3	0.31868	0.48089	0.126	0.09		PPOX	0.306177	0.343145	0.136	0.107		AF117829.1	0.717157	0.250267	0.269	0.226
MMP25-AS1	0.575841	0.538669	0.137	0.094		MORN1	0.935566	0.480626	0.179	0.128		TDRD7	0.37756	0.408696	0.226	0.17		MORN1	0.935566	0.480626	0.179	0.128		TTC8	0.128474	0.401896	0.254	0.192		VASH1-AS1	0.375112	0.48089	0.126	0.09		MAP3K2-DT	0.169072	0.342392	0.283	0.223		POLG2	0.219898	0.248576	0.277	0.233
PPM1M	0.886483	0.538669	0.137	0.094		DGAT2	0.722175	0.472233	0.282	0.203		MTBP	0.642749	0.408696	0.226	0.17		DGAT2	0.722175	0.472233	0.282	0.203		NIPBL-DT	0.231535	0.401896	0.254	0.192		OSR2	0.475587	0.48089	0.126	0.09		LRIG2	0.0744591	0.342281	0.231	0.182		TENT4A	0.0430852	0.247768	0.563	0.474
ARHGEF39	0.194695	0.538096	0.105	0.072		RAI1	0.183233	0.468336	0.385	0.278		TRMT10A	0.20113	0.407769	0.263	0.198		RAI1	0.183233	0.468336	0.385	0.278		VPS35L	0.289788	0.401896	0.254	0.192		TMEM71	0.491409	0.48089	0.126	0.09		CALHM6	0.141822	0.341037	0.132	0.104		DOCK5	0.138142	0.24731	0.437	0.368
TMSB15B-AS1	0.20959	0.538096	0.105	0.072		ESRRA	0.351789	0.456572	0.692	0.504		FAM43B	0.695792	0.407769	0.263	0.198		ESRRA	0.351789	0.456572	0.692	0.504		AC078846.1	0.508447	0.401896	0.254	0.192		HFE	0.566563	0.48089	0.126	0.09		FAM241B	0.0237062	0.340491	0.351	0.277		CASD1	0.352227	0.246044	0.286	0.241
LINC01089	0.0370114	0.536753	0.411	0.283		GPR35	0.314203	0.452512	0.103	0.075		LCA5L	0.162254	0.40691	0.117	0.088		GPR35	0.314203	0.452512	0.103	0.075		GON7	0.00296822	0.400391	0.391	0.296		TMEM182	0.592825	0.48089	0.126	0.09		IFFO1	0.319812	0.340424	0.156	0.123		RNF227	0.463403	0.243926	0.134	0.113
TTC27	0.410369	0.534174	0.306	0.211		AC010186.3	0.451365	0.452512	0.103	0.075		AL451165.2	0.403308	0.40691	0.117	0.088		AC010186.3	0.451365	0.452512	0.103	0.075		PGGT1B	0.282416	0.397335	0.269	0.204		DENND1B	0.655274	0.48089	0.126	0.09		ZSCAN20	0.423879	0.339206	0.104	0.082		ZNF552	0.629582	0.243926	0.134	0.113
AC020915.2	0.186557	0.533432	0.274	0.189		YBX2	0.537143	0.452512	0.103	0.075		DPH6	0.594222	0.40691	0.117	0.088		YBX2	0.537143	0.452512	0.103	0.075		C10orf143	0.326863	0.39689	0.157	0.119		PBXIP1	0.681466	0.48089	0.126	0.09		TP53INP2	0.145802	0.338585	0.195	0.154		ATP2A1-AS1	0.667545	0.243926	0.134	0.113
KYAT3	0.310797	0.533219	0.355	0.245		RNF152	0.537219	0.452512	0.103	0.075		FAAP24	0.235722	0.406854	0.292	0.22		RNF152	0.537219	0.452512	0.103	0.075		SEMA4F	0.149081	0.396353	0.178	0.135		ZXDC	0.215213	0.47671	0.23	0.165		NKIRAS1	0.124442	0.338358	0.286	0.226		ZNF2	0.2552	0.243454	0.16	0.135
MED12	0.44394	0.533219	0.355	0.245		HEXIM2	0.629305	0.452512	0.103	0.075		NR1H3	0.542716	0.40632	0.109	0.082		HEXIM2	0.629305	0.452512	0.103	0.075		NAB2	0.361606	0.396353	0.178	0.135		RIN3	0.395431	0.47671	0.23	0.165		ARHGEF3	0.538471	0.337035	0.143	0.113		PRRT3-AS1	0.455331	0.243454	0.16	0.135
CPT1C	0.616803	0.531275	0.21	0.145		ZNF337	0.635689	0.452512	0.103	0.075		CRYL1	0.830947	0.40632	0.109	0.082		ZNF337	0.635689	0.452512	0.103	0.075		RIN2	0.179635	0.394558	0.442	0.336		GPD1L	0.252897	0.47592	0.241	0.173		SCCPDH	0.00151935	0.336923	0.676	0.535		HSD11B1L	0.796079	0.243454	0.16	0.135
CCSAP	0.344042	0.529948	0.282	0.195		SEPTIN6	0.673535	0.452512	0.103	0.075		RFESD	0.975773	0.40632	0.109	0.082		SEPTIN6	0.673535	0.452512	0.103	0.075		TUBG2	0.483862	0.394532	0.162	0.123		PEX10	0.0300697	0.474626	0.345	0.248		RTKN2	0.0574657	0.336428	0.374	0.296		SGSM2	0.15422	0.242303	0.303	0.256
STRN4	0.00592793	0.527158	0.476	0.33		ZNF354C	0.889884	0.452512	0.103	0.075		HERC5	0.0676915	0.406104	0.321	0.242		ZNF354C	0.889884	0.452512	0.103	0.075		RELB	0.265582	0.394279	0.137	0.104		EXOG	0.0308603	0.466448	0.437	0.316		CLTCL1	0.382057	0.336283	0.1	0.079		FBXO8	0.18904	0.241008	0.311	0.263
TAF1A	0.216897	0.52686	0.218	0.151		FAM43B	0.21053	0.448096	0.205	0.15		PIGBOS1	0.14778	0.405691	0.358	0.27		FAM43B	0.21053	0.448096	0.205	0.15		C1orf198	0.407357	0.394279	0.137	0.104		SRR	0.189244	0.465664	0.115	0.083		TRDMT1	0.510167	0.336283	0.1	0.079		ZNF304	0.537092	0.241008	0.311	0.263
KLF5	0.248102	0.52686	0.218	0.151		AKNA	0.239142	0.448096	0.205	0.15		CDKL5	0.509899	0.405256	0.146	0.11		AKNA	0.239142	0.448096	0.205	0.15		ZNF20	0.2943	0.393914	0.112	0.085		AC008014.1	0.307862	0.465664	0.115	0.083		BOLA2B	0.103325	0.335461	0.481	0.381		NBPF26	0.547417	0.241008	0.311	0.263
SLC22A18	0.51584	0.52686	0.218	0.151		FAM106A	0.355659	0.448096	0.205	0.15		NHS	0.320277	0.404149	0.175	0.132		FAM106A	0.355659	0.448096	0.205	0.15		DEPDC5	0.894282	0.393914	0.112	0.085		TP53INP1	0.395834	0.465664	0.115	0.083		IMPA1	0.0867747	0.33539	0.322	0.255		EEF1AKMT4	0.715729	0.241008	0.311	0.263
PHLPP2	0.486745	0.519867	0.194	0.135		COL5A3	0.405478	0.448096	0.205	0.15		NKX2-1	0.225969	0.403793	0.212	0.16		COL5A3	0.405478	0.448096	0.205	0.15		SNX29	0.226102	0.392567	0.36	0.274		KIAA0513	0.730904	0.465664	0.115	0.083		CCDC117	0.0241602	0.334939	0.361	0.286		BPGM	0.762576	0.241008	0.311	0.263
STARD3	0.362648	0.518131	0.347	0.242		FASTKD1	0.816525	0.448096	0.205	0.15		ZNF383	0.342933	0.403356	0.204	0.154		FASTKD1	0.816525	0.448096	0.205	0.15		INTU	0.253722	0.392007	0.289	0.22		DYNC1I1	0.895002	0.465664	0.115	0.083		KLF4	0.187112	0.334619	0.313	0.248		ABTB2	0.234822	0.2367	0.151	0.128
AF131215.6	0.0982148	0.517399	0.145	0.101		RTTN	0.149482	0.444915	0.308	0.226		DCUN1D3	0.183767	0.402669	0.27	0.204		RTTN	0.149482	0.444915	0.308	0.226		PARP10	0.2649	0.391191	0.239	0.182		ZYG11A	0.921228	0.465664	0.115	0.083		ACAA2	0.185244	0.33237	0.519	0.412		PRICKLE2	0.254555	0.2367	0.151	0.128
ZNF687	0.141176	0.517399	0.145	0.101		MEF2B	0.506305	0.444915	0.308	0.226		CCDC150	0.0390338	0.401942	0.328	0.248		MEF2B	0.506305	0.444915	0.308	0.226		AMMECR1	0.0987698	0.389821	0.396	0.302		COL3A1	0.146847	0.465026	0.322	0.233		GRAMD2B	0.00810017	0.332225	0.456	0.362		BAIAP2L2	0.270122	0.2367	0.151	0.128
FAXC	0.689948	0.517399	0.145	0.101		NTNG2	0.0302187	0.443382	0.256	0.188		KLF4	0.156168	0.401942	0.328	0.248		NTNG2	0.0302187	0.443382	0.256	0.188		SNHG10	0.624813	0.389743	0.244	0.186		ZNF548	0.203712	0.465026	0.322	0.233		ZBTB25	0.217351	0.332196	0.281	0.223		AC004908.2	0.352857	0.2367	0.151	0.128
ZNF699	0.102259	0.516791	0.185	0.129		SLC25A29	0.153751	0.443382	0.256	0.188		TMEM260	0.511516	0.401942	0.328	0.248		SLC25A29	0.153751	0.443382	0.256	0.188		PAQR8	0.442171	0.389502	0.223	0.17		PMS2	0.0100614	0.464886	0.529	0.383		ARHGEF10L	0.572049	0.33039	0.17	0.135		MFSD9	0.362025	0.2367	0.151	0.128
FAM167B	0.272749	0.516791	0.185	0.129		MINCR	0.283273	0.443382	0.256	0.188		SYT14	0.0178057	0.397004	0.423	0.321		MINCR	0.283273	0.443382	0.256	0.188		LINC01355	0.316031	0.388697	0.198	0.151		RASIP1	0.00971984	0.464841	0.333	0.241		AP001816.1	0.0485173	0.329889	0.317	0.252		SEC61A2	0.438167	0.2367	0.151	0.128
TIGD6	0.440122	0.516791	0.185	0.129		GDNF	0.0891031	0.443234	0.154	0.113		ADRA1B	0.605038	0.396759	0.182	0.138		GDNF	0.0891031	0.443234	0.154	0.113		AP001816.1	0.008281	0.387694	0.33	0.252		FAM106A	0.0515757	0.462035	0.207	0.15		UBL7-AS1	0.403975	0.328623	0.107	0.085		ARSA	0.484972	0.2367	0.151	0.128
KLHL24	0.360908	0.515878	0.315	0.22		AC040169.1	0.290297	0.443234	0.154	0.113		KLF13	0.393317	0.396422	0.307	0.233		AC040169.1	0.290297	0.443234	0.154	0.113		MARCH2	0.362186	0.387661	0.173	0.132		PARP11	0.486124	0.461904	0.218	0.158		ZFP1	0.0277011	0.328422	0.166	0.132		SPRY2	0.305603	0.234956	0.345	0.293
ASTE1	0.226525	0.513801	0.266	0.186		IFIT2	0.301608	0.443234	0.154	0.113		AC239799.2	0.410886	0.396422	0.153	0.116		IFIT2	0.301608	0.443234	0.154	0.113		SPIN2B	0.789455	0.387661	0.173	0.132		ZNF823	0.722809	0.461904	0.218	0.158		SIRT1	0.0284344	0.326444	0.399	0.318		GLA	0.639718	0.234135	0.513	0.436
SNHG10	0.394423	0.513801	0.266	0.186		ZNF440	0.400323	0.443234	0.154	0.113		AL139317.5	0.654448	0.395929	0.124	0.094		ZNF440	0.400323	0.443234	0.154	0.113		PLCE1	0.20483	0.387023	0.305	0.233		CSRNP1	0.273706	0.454964	0.402	0.293		FBXW8	0.274073	0.325576	0.197	0.157		SLC2A13	0.199624	0.230954	0.168	0.143
THAP6	0.051232	0.513302	0.323	0.226		P4HA3	0.454438	0.443234	0.154	0.113		MFAP3	0.931032	0.395929	0.124	0.094		P4HA3	0.454438	0.443234	0.154	0.113		TMEM217	0.765691	0.387023	0.152	0.116		ZFP30	0.268148	0.454222	0.31	0.226		ZNF830	0.149152	0.3254	0.311	0.248		LIG4	0.485172	0.230954	0.168	0.143
ARAP1	0.22572	0.513302	0.323	0.226		ZNF526	0.74816	0.443234	0.154	0.113		MARCH3	0.121753	0.392842	0.343	0.261		ZNF526	0.74816	0.443234	0.154	0.113		METTL3	0.146093	0.386634	0.284	0.217		SEC22A	0.0277071	0.454032	0.299	0.218		ROR1	0.171507	0.324962	0.118	0.094		AL355488.1	0.769606	0.230954	0.168	0.143
ANO7	0.369804	0.510962	0.113	0.079		ZNF382	0.922826	0.443234	0.154	0.113		GATA2-AS1	0.198135	0.388402	0.321	0.245		ZNF382	0.922826	0.443234	0.154	0.113		AC092944.1	0.175349	0.386634	0.284	0.217		CLIP3	0.0490352	0.454032	0.299	0.218		AMBRA1	0.339922	0.324525	0.138	0.11		PCMTD2	0.579041	0.229201	0.176	0.15
BOC	0.620608	0.510962	0.113	0.079		CPD	0.283082	0.433897	0.538	0.398		CEBPD	0.0481959	0.387958	0.474	0.362		CPD	0.283082	0.433897	0.538	0.398		AHCYL2	0.104364	0.38529	0.127	0.097		ZFYVE1	0.421743	0.454032	0.299	0.218		TFPT	0.0225744	0.323392	0.492	0.393		CHKA	0.637044	0.229201	0.353	0.301
ARHGAP33	0.883748	0.510962	0.113	0.079		IFI6	0.196619	0.423702	0.333	0.248		CADPS2	0.19738	0.386183	0.263	0.201		IFI6	0.196619	0.423702	0.333	0.248		SSPN	0.378809	0.38529	0.127	0.097		PPP3CB-AS1	0.192128	0.452512	0.103	0.075		WDSUB1	0.206246	0.32327	0.268	0.214		PSD4	0.856743	0.229201	0.176	0.15
NIPBL-DT	0.0829005	0.510831	0.274	0.192		FOXD3-AS1	0.446681	0.423702	0.333	0.248		ZNF784	0.332193	0.385654	0.161	0.123		FOXD3-AS1	0.446681	0.423702	0.333	0.248		OSMR-AS1	0.382996	0.38529	0.127	0.097		AP000240.1	0.334957	0.452512	0.103	0.075		FGD4	0.452906	0.321928	0.154	0.123		SERPINB8	0.143509	0.228383	0.361	0.308
MLLT3	0.634858	0.510195	0.234	0.164		GSN	0.0082321	0.421296	0.615	0.459		DANT2	0.752161	0.385654	0.161	0.123		GSN	0.0082321	0.421296	0.615	0.459		PTPRK	0.154453	0.384106	0.645	0.494		AC097448.1	0.420008	0.452512	0.103	0.075		TMEM132A	0.276658	0.32071	0.295	0.236		BLOC1S4	0.559724	0.228383	0.361	0.308
ZNF782	0.370444	0.50696	0.161	0.113		VPS36	0.0699502	0.421008	0.564	0.421		NPHP3	0.713967	0.385594	0.387	0.296		VPS36	0.0699502	0.421008	0.564	0.421		TFR2	0.168542	0.38247	0.218	0.167		KCNC4	0.450005	0.452512	0.103	0.075		ZCWPW1	0.398159	0.320432	0.24	0.192		UTP3	0.0756698	0.228118	0.546	0.466
HEATR3	0.00843106	0.50696	0.242	0.17		ABCC10	0.0743894	0.416738	0.282	0.211		FCHSD2	0.267633	0.384664	0.234	0.179		ABCC10	0.0743894	0.416738	0.282	0.211		MPND	0.245918	0.380744	0.193	0.148		AL359504.2	0.535295	0.452512	0.103	0.075		TEX9	0.155143	0.31946	0.145	0.116		AC105285.1	0.32508	0.226276	0.185	0.158
ZBTB6	0.152869	0.50696	0.242	0.17		NKX2-1	0.0863126	0.416738	0.282	0.211		OCEL1	0.229288	0.384552	0.358	0.274		NKX2-1	0.0863126	0.416738	0.282	0.211		PIK3C3	0.0216341	0.380205	0.34	0.261		ITGB1-DT	0.865151	0.452512	0.103	0.075		FARS2	0.0434154	0.318582	0.322	0.258		KCTD18	0.330312	0.226276	0.185	0.158
PRRG1	0.69667	0.50696	0.242	0.17		LINC00205	0.150279	0.416738	0.282	0.211		NPC1	0.0170553	0.383632	0.62	0.475		LINC00205	0.150279	0.416738	0.282	0.211		EEF1AKMT3	0.31682	0.379848	0.107	0.082		GSTM4	0.944043	0.452512	0.103	0.075		CHCHD6	0.053197	0.317527	0.49	0.393		FAIM	0.372086	0.226276	0.185	0.158
TMEM51	0.0514221	0.505736	0.371	0.261		LAT	0.204544	0.416738	0.282	0.211		SCAPER	0.493724	0.383605	0.226	0.173		LAT	0.204544	0.416738	0.282	0.211		CBWD6	0.694208	0.379848	0.107	0.082		IFT122	0.0646509	0.444785	0.195	0.143		NSUN6	0.341443	0.31719	0.227	0.182		HEATR3	0.377394	0.226276	0.185	0.158
SLC25A40	0.0777116	0.505395	0.29	0.204		C11orf74	0.225305	0.416738	0.282	0.211		MLH3	0.182757	0.383448	0.526	0.403		C11orf74	0.225305	0.416738	0.282	0.211		ADCY7	0.787053	0.379848	0.107	0.082		ARHGEF11	0.0867549	0.444785	0.195	0.143		ZNF782	0.560577	0.316857	0.141	0.113		TBCEL	0.625546	0.226276	0.185	0.158
DCUN1D3	0.210615	0.505395	0.29	0.204		CYP27C1	0.472397	0.415037	0.231	0.173		MAFG-DT	0.356177	0.381472	0.438	0.336		CYP27C1	0.472397	0.415037	0.231	0.173		PACSIN2	0.361365	0.378512	0.376	0.289		RELB	0.150519	0.444785	0.195	0.143		CLP1	0.0480515	0.316474	0.329	0.264		TPRN	0.162164	0.226204	0.378	0.323
DCUN1D2	0.0768146	0.504473	0.121	0.085		ZNF140	0.253732	0.411532	0.41	0.308		ZBTB21	0.136658	0.380227	0.504	0.387		ZNF140	0.253732	0.411532	0.41	0.308		ARNT	0.406999	0.378023	0.294	0.226		RBM45	0.38344	0.444785	0.195	0.143		SACM1L	0.00519808	0.316096	0.431	0.346		ZNF568	0.374533	0.224873	0.193	0.165
ZNF20	0.254259	0.504473	0.121	0.085		RNF44	0.402841	0.411532	0.41	0.308		ANKH	0.671436	0.378125	0.372	0.286		RNF44	0.402841	0.411532	0.41	0.308		KCTD2	0.515441	0.375509	0.335	0.258		AMZ1	0.946299	0.444785	0.195	0.143		FAM83H	0.368596	0.315687	0.172	0.138		PGGHG	0.39414	0.224873	0.193	0.165
TTC38	0.720798	0.504473	0.121	0.085		HPSE	0.0304501	0.40439	0.179	0.135		NRF1	0.155801	0.375699	0.204	0.157		HPSE	0.0304501	0.40439	0.179	0.135		ASAP1-IT2	0.229145	0.375145	0.213	0.164		ZNF354B	0.130753	0.443919	0.184	0.135		TMEM177	0.15719	0.314873	0.356	0.286		TCEA2	0.307431	0.224215	0.395	0.338
RSPH3	0.366099	0.503938	0.25	0.176		CASTOR3	0.156789	0.40439	0.179	0.135		GK	0.351112	0.375699	0.204	0.157		CASTOR3	0.156789	0.40439	0.179	0.135		DCLRE1A	0.359066	0.375145	0.213	0.164		HELZ2	0.158005	0.443919	0.184	0.135		WDR20	0.231739	0.314456	0.336	0.27		OSBPL9	0.487066	0.222392	0.412	0.353
HSD11B1L	0.498578	0.503938	0.25	0.176		AL450998.2	0.533622	0.40439	0.179	0.135		AC104695.4	0.138576	0.374396	0.139	0.107		AL450998.2	0.533622	0.40439	0.179	0.135		INPP4B	0.0388958	0.374252	0.371	0.286		DDHD1	0.148217	0.443481	0.46	0.338		ALDOA	0.128088	0.314023	0.454	0.365		HIST1H2BG	0.514238	0.222392	0.202	0.173
FUZ	0.3095	0.5025	0.169	0.119		USP19	0.539818	0.40439	0.359	0.271		ZNF608	0.291955	0.374396	0.139	0.107		USP19	0.539818	0.40439	0.359	0.271		HS6ST1	0.541961	0.37388	0.31	0.239		TEFM	0.222999	0.442005	0.287	0.211		BEX2	0.0326614	0.313499	0.383	0.308		C1orf50	0.515119	0.222392	0.412	0.353
HS1BP3	0.0622006	0.501108	0.258	0.182		VPS16	0.618252	0.40439	0.179	0.135		HDHD2	0.182504	0.374396	0.314	0.242		VPS16	0.618252	0.40439	0.179	0.135		GSTM4	0.430462	0.372659	0.122	0.094		ZMAT1	0.348114	0.442005	0.287	0.211		ZSCAN29	0.738698	0.313417	0.168	0.135		MSANTD4	0.583266	0.221253	0.21	0.18
ULK4	0.533786	0.498806	0.129	0.091		SFT2D3	0.855321	0.40439	0.179	0.135		HIST1H1A	0.252842	0.371969	0.175	0.135		SFT2D3	0.855321	0.40439	0.179	0.135		FASTKD5	0.682354	0.372659	0.122	0.094		TTC7A	0.0531532	0.441317	0.276	0.203		STK19	0.0223552	0.313038	0.363	0.292		EVC2	0.70482	0.221253	0.21	0.18
ANKRD36B	0.922881	0.498806	0.129	0.091		ZNF407	0.940131	0.40439	0.179	0.135		ZNF254	0.347471	0.371969	0.175	0.135		ZNF407	0.940131	0.40439	0.179	0.135		MAP3K2-DT	0.261039	0.372554	0.289	0.223		WDSUB1	0.0594282	0.441317	0.276	0.203		HINFP	0.104663	0.313003	0.281	0.226		GALK2	0.345387	0.21818	0.227	0.195
TMEM138	0.00516203	0.498355	0.694	0.491		ATP6V0A1	0.128337	0.401098	0.308	0.233		EXTL3	0.584087	0.371969	0.175	0.135		ATP6V0A1	0.128337	0.401098	0.308	0.233		MIRLET7BHG	0.221407	0.371183	0.431	0.333		BTBD3	0.255167	0.441317	0.276	0.203		AL450326.1	0.324094	0.312213	0.184	0.148		MRNIP	0.498567	0.21818	0.227	0.195
NPRL2	0.0492826	0.496426	0.315	0.223		SNRK	0.57007	0.401098	0.308	0.233		ZBED5	0.270573	0.371183	0.431	0.333		SNRK	0.57007	0.401098	0.308	0.233		NPIPA1	0.128852	0.370368	0.264	0.204		UMAD1	0.37359	0.441317	0.276	0.203		FOXRED2	0.00196656	0.311333	0.406	0.327		RNASEH2A	0.525255	0.21818	0.227	0.195
HIST1H2BN	0.242848	0.496081	0.298	0.211		SAMD9L	0.552816	0.39645	0.436	0.331		CALB2	0.101762	0.371094	0.387	0.299		SAMD9L	0.552816	0.39645	0.436	0.331		IRS1	0.0298064	0.369456	0.269	0.208		CPD	0.0721698	0.43924	0.54	0.398		TBC1D31	0.15629	0.311087	0.231	0.186		DTD2	0.875141	0.21818	0.227	0.195
EIF3J-DT	0.397922	0.496081	0.298	0.211		MB21D2	0.672332	0.390915	0.256	0.195		POT1	0.262939	0.370915	0.321	0.248		MB21D2	0.672332	0.390915	0.256	0.195		NRIP1	0.238984	0.368495	0.487	0.377		GTDC1	0.154533	0.435386	0.356	0.263		TRAIP	0.372413	0.311087	0.231	0.186		EME2	0.371611	0.212545	0.218	0.188
SPATA6	0.164944	0.495632	0.226	0.16		THBS3	0.867278	0.390915	0.256	0.195		ZNF830	0.789873	0.370915	0.321	0.248		THBS3	0.867278	0.390915	0.256	0.195		TINF2	0.0216873	0.367371	0.386	0.299		WDR37	0.113678	0.435139	0.264	0.195		FBXL17	0.14533	0.310068	0.211	0.17		MTERF1	0.507915	0.212545	0.218	0.188
UBE3D	0.755068	0.493911	0.306	0.217		LINC00339	0.0114336	0.381871	0.128	0.098		BRPF1	0.173526	0.370748	0.277	0.214		LINC00339	0.0114336	0.381871	0.128	0.098		ZNF665	0.19379	0.366782	0.244	0.189		MRI1	0.0512609	0.429004	0.345	0.256		RBM41	0.0541773	0.308517	0.347	0.28		ZNF248	0.563575	0.212545	0.218	0.188
SSPN	0.827639	0.493815	0.137	0.097		LINC01572	0.148373	0.381871	0.128	0.098		MTMR3	0.288965	0.370748	0.277	0.214		LINC01572	0.148373	0.381871	0.128	0.098		CLIC2	0.316969	0.365455	0.142	0.11		NXN	0.15118	0.429004	0.345	0.256		GEMIN4	0.0204278	0.308241	0.576	0.465		SLC15A3	0.732351	0.212545	0.218	0.188
PAQR5	0.0513376	0.49274	0.355	0.252		IL1R1	0.198361	0.381871	0.128	0.098		CXorf40B	0.141929	0.368899	0.358	0.277		IL1R1	0.198361	0.381871	0.128	0.098		NFS1	0.041806	0.364898	0.442	0.343		CDADC1	0.135634	0.426442	0.253	0.188		CCDC134	0.399513	0.308122	0.129	0.104		THAP10	0.265735	0.210218	0.235	0.203
PER3	0.0661155	0.49274	0.355	0.252		ZBED6CL	0.211805	0.381871	0.128	0.098		MLLT3	0.803529	0.368387	0.212	0.164		ZBED6CL	0.211805	0.381871	0.128	0.098		PTPRB	0.111913	0.364875	0.178	0.138		DMPK	0.289688	0.426442	0.253	0.188		UBXN11	0.0493671	0.307931	0.358	0.289		MAN2B2	0.494069	0.210218	0.235	0.203
BRD1	0.651943	0.49084	0.266	0.189		ST7-OT4	0.330567	0.381871	0.128	0.098		C11orf1	0.0583099	0.365744	0.584	0.453		ST7-OT4	0.330567	0.381871	0.128	0.098		AC025048.2	0.195503	0.364572	0.102	0.079		FAM110A	0.572308	0.426442	0.253	0.188		UGT8	0.144448	0.30709	0.265	0.214		ZBTB18	0.0713207	0.209923	0.479	0.414
CCDC93	0.00369776	0.487696	0.508	0.362		AC009237.14	0.339804	0.381871	0.128	0.098		COQ8A	0.301531	0.364914	0.263	0.204		AC009237.14	0.339804	0.381871	0.128	0.098		ZNF341	0.445645	0.364572	0.102	0.079		SLC25A23	0.346791	0.426371	0.425	0.316		PUS3	0.277376	0.306661	0.234	0.189		LINC00973	0.824914	0.208207	0.252	0.218
CPS1	0.350982	0.487049	0.177	0.126		FAM149B1	0.371774	0.381871	0.128	0.098		CLTCL1	0.182585	0.364572	0.102	0.079		FAM149B1	0.371774	0.381871	0.128	0.098		BOC	0.729231	0.364572	0.102	0.079		MLLT6	0.0443987	0.425504	0.414	0.308		CYB5D2	0.0444051	0.306457	0.37	0.299		TRMT10A	0.19586	0.206451	0.269	0.233
ATXN3	0.619766	0.486447	0.282	0.201		AL161891.1	0.40751	0.381871	0.128	0.098		MAPK11	0.665742	0.364572	0.102	0.079		AL161891.1	0.40751	0.381871	0.128	0.098		KBTBD4	0.134516	0.364411	0.223	0.173		BOLA3-AS1	0.236277	0.423401	0.172	0.128		FBXO4	0.0581689	0.305089	0.361	0.292		GPR161	0.626608	0.203533	0.303	0.263
BPGM	0.148908	0.486296	0.331	0.236		SSPN	0.53069	0.381871	0.128	0.098		KCNK15	0.0857009	0.364054	0.555	0.431		SSPN	0.53069	0.381871	0.128	0.098		FCHSD1	0.445333	0.364411	0.223	0.173		SLC39A11	0.289387	0.423401	0.172	0.128		NUDT2	0.0674728	0.305054	0.424	0.343		DDX41	0.288728	0.201515	0.605	0.526
XPO4	0.242993	0.484578	0.339	0.242		ZNF429	0.563306	0.381871	0.128	0.098		ERI2	0.149613	0.363507	0.219	0.17		ZNF429	0.563306	0.381871	0.128	0.098		AL450998.2	0.47823	0.363691	0.183	0.142		ANKRD13B	0.313088	0.423401	0.172	0.128		C11orf80	0.161955	0.304855	0.125	0.101		TUBGCP3	0.349871	0.200078	0.277	0.241
STRN	0.0113151	0.484218	0.476	0.34		MMP3	0.647446	0.381871	0.128	0.098		B3GALNT1	0.421527	0.363375	0.255	0.198		MMP3	0.647446	0.381871	0.128	0.098		JRKL	0.499592	0.363691	0.183	0.142		ZBTB26	0.440813	0.423401	0.172	0.128		SBF2-AS1	0.00758607	0.304418	0.388	0.314		INTS12	0.368418	0.200078	0.277	0.241
MUTYH	0.190543	0.4842	0.234	0.167		PPP1R13B	0.67819	0.381871	0.128	0.098		FAM214B	0.30294	0.363123	0.372	0.289		PPP1R13B	0.67819	0.381871	0.128	0.098		PRAG1	0.573732	0.363691	0.183	0.142		PAN2	0.171883	0.420987	0.161	0.12		PIGB	0.288142	0.304153	0.12	0.097		CNTROB	0.475746	0.197939	0.311	0.271
SPAG4	0.542435	0.4842	0.234	0.167		CALHM6	0.804041	0.381871	0.128	0.098		EFL1	0.999972	0.360817	0.234	0.182		CALHM6	0.804041	0.381871	0.128	0.098		CTXN1	0.0963532	0.361429	0.36	0.28		AJM1	0.34804	0.420987	0.161	0.12		NTPCR	0.00858269	0.303857	0.594	0.481		NPRL2	0.223159	0.197807	0.319	0.278
EIF4EBP3	0.0276773	0.484079	0.427	0.305		ADORA2A	0.937632	0.381871	0.128	0.098		KPNA5	0.762869	0.359896	0.153	0.119		ADORA2A	0.937632	0.381871	0.128	0.098		PLK3	0.0207993	0.361159	0.437	0.34		AC083855.2	0.491552	0.420987	0.161	0.12		THG1L	0.0453954	0.303835	0.415	0.336		ANKRD13D	0.25003	0.196223	0.345	0.301
ROBO1	0.0817057	0.484079	0.427	0.305		LPAR3	0.971522	0.381871	0.128	0.098		DOCK6	0.782346	0.359896	0.153	0.119		LPAR3	0.971522	0.381871	0.128	0.098		DVL2	0.564519	0.361099	0.279	0.217		GAS6-DT	0.805042	0.420987	0.161	0.12		ATXN7L3	0.169514	0.303278	0.268	0.217		ZNF140	0.0412626	0.196143	0.353	0.308
SKA3	0.170015	0.484079	0.427	0.305		USP20	0.204403	0.37808	0.333	0.256		RTKN2	0.178734	0.359328	0.38	0.296		USP20	0.204403	0.37808	0.333	0.256		MIR210HG	0.0689134	0.3605	0.198	0.154		FAM215B	0.269496	0.419017	0.241	0.18		CCDC126	0.206455	0.302735	0.279	0.226		CCNYL1	0.198534	0.196143	0.353	0.308
MTO1	0.280536	0.480249	0.444	0.318		SEMA4B	0.235281	0.37808	0.333	0.256		MTRF1	0.192326	0.359081	0.117	0.091		SEMA4B	0.235281	0.37808	0.333	0.256		APLP1	0.40159	0.3605	0.198	0.154		TNRC6C	0.65449	0.416527	0.322	0.241		SAP30L	0.0233687	0.302659	0.501	0.406		SNX25	0.480333	0.196143	0.353	0.308
AL359643.3	0.248332	0.479993	0.105	0.075		SCN8A	0.259701	0.37808	0.333	0.256		TMTC2	0.412966	0.359081	0.117	0.091		SCN8A	0.259701	0.37808	0.333	0.256		HOXB7	0.545946	0.360043	0.162	0.126		SIX1	0.0446481	0.415037	0.391	0.293		LZTFL1	0.599258	0.30227	0.163	0.132		UBE2W	0.254947	0.190152	0.412	0.361
AC026356.1	0.650948	0.479993	0.105	0.075		KDELR3	0.263173	0.37808	0.333	0.256		LRRC1	0.116025	0.35826	0.19	0.148		KDELR3	0.263173	0.37808	0.333	0.256		BDNF-AS	0.790314	0.359081	0.117	0.091		RCL1	0.339708	0.410406	0.31	0.233		FAM104B	0.0157804	0.301865	0.481	0.39		PGM2L1	0.683366	0.182544	0.487	0.429
ADAMTSL1	0.677754	0.479993	0.105	0.075		KCTD6	0.412035	0.37808	0.333	0.256		GTF2A1	0.338995	0.358213	0.613	0.478		KCTD6	0.412035	0.37808	0.333	0.256		ZNF263	0.185683	0.358219	0.472	0.368		SNRK	0.353478	0.410406	0.31	0.233		ZFPM1	0.123666	0.301381	0.365	0.296		AAMDC	0.103158	0.182449	0.563	0.496
FAR2	0.305966	0.475579	0.145	0.104		B4GALNT4	0.853378	0.37808	0.333	0.256		OFD1	0.172325	0.356739	0.387	0.302		B4GALNT4	0.853378	0.37808	0.333	0.256		TP53I3	0.296614	0.355584	0.411	0.321		KAT5	0.0149359	0.409831	0.46	0.346		SPTY2D1OS	0.257315	0.300509	0.116	0.094		NDST1	0.22028	0.182303	0.555	0.489
INSR	0.109515	0.474192	0.306	0.22		KBTBD4	0.469782	0.373618	0.205	0.158		PLCD3	0.0944755	0.356694	0.314	0.245		KBTBD4	0.469782	0.373618	0.205	0.158		AC012615.1	0.425011	0.355481	0.173	0.135		KIAA1958	0.560293	0.408806	0.23	0.173		B3GNTL1	0.705656	0.300509	0.116	0.094		COMMD1	0.0967611	0.177787	0.689	0.609
PANK4	0.337275	0.473172	0.21	0.151		TMCC3	0.496562	0.373618	0.205	0.158		ZNF236	0.755777	0.355829	0.182	0.142		TMCC3	0.496562	0.373618	0.205	0.158		BRPF1	0.12362	0.355095	0.274	0.214		KAZALD1	0.856389	0.408806	0.23	0.173		CCDC9	0.243558	0.300395	0.132	0.107		PTCH1	0.263011	0.166897	0.118	0.105
ZFP28	0.522345	0.472371	0.153	0.11		HEATR5A	0.600206	0.373618	0.205	0.158		VPS39	0.810394	0.355829	0.182	0.142		HEATR5A	0.600206	0.373618	0.205	0.158		ZNF507	0.407947	0.353879	0.33	0.258		NFKBID	0.103847	0.40227	0.299	0.226		NEK11	0.464233	0.300395	0.132	0.107		AC074032.1	0.433872	0.166897	0.118	0.105
USP54	0.277316	0.471006	0.218	0.157		DUSP28	0.809292	0.373618	0.205	0.158		CMTM8	0.948798	0.355829	0.182	0.142		DUSP28	0.809292	0.373618	0.205	0.158		SLC25A53	0.129335	0.353637	0.137	0.107		SLC7A11	0.0269421	0.399748	0.437	0.331		LIN37	0.168226	0.300202	0.345	0.28		MED18	0.52276	0.166897	0.118	0.105
SLC25A22	0.0702898	0.470004	0.427	0.308		PXMP4	0.169835	0.369871	0.282	0.218		UBL7-AS1	0.261983	0.355095	0.109	0.085		PXMP4	0.169835	0.369871	0.282	0.218		OFD1	0.434155	0.353016	0.386	0.302		ITPR1	0.160009	0.399748	0.218	0.165		TM9SF1	0.00293227	0.29995	0.569	0.462		SLC6A9	0.526886	0.166897	0.118	0.105
ZNF780B	0.623719	0.469914	0.258	0.186		NIFK-AS1	0.405425	0.369871	0.282	0.218		AC002310.1	0.425719	0.355095	0.109	0.085		NIFK-AS1	0.405425	0.369871	0.282	0.218		HSF4	0.268455	0.351985	0.193	0.151		ATRN	0.651209	0.399748	0.218	0.165		TIGD6	0.248697	0.29956	0.159	0.129		NR6A1	0.59541	0.166897	0.118	0.105
ADAMTSL5	0.293962	0.469485	0.161	0.116		TADA2B	0.485187	0.367732	0.359	0.278		TRNP1	0.709057	0.355095	0.109	0.085		TADA2B	0.485187	0.367732	0.359	0.278		ZNF181	0.447728	0.351985	0.193	0.151		C14orf28	0.745414	0.399748	0.218	0.165		DCP1B	0.610145	0.299014	0.202	0.164		FAM53B	0.208075	0.16549	0.202	0.18
RPGR	0.0689904	0.468239	0.266	0.192		SH3BP5L	0.591495	0.367732	0.359	0.278		NOP14-AS1	0.736638	0.355095	0.109	0.085		SH3BP5L	0.591495	0.367732	0.359	0.278		TMEM254	0.710985	0.351985	0.193	0.151		GLCCI1	0.0620552	0.395929	0.149	0.113		NR2F2-AS1	0.176382	0.298967	0.186	0.151		FAM167B	0.208524	0.164631	0.101	0.09
CCDC106	0.163251	0.468239	0.266	0.192		DENND5B	0.501026	0.366348	0.436	0.338		CHKB	0.884923	0.355095	0.109	0.085		DENND5B	0.501026	0.366348	0.436	0.338		IFIT5	0.0649585	0.351472	0.406	0.318		KLHL22	0.223671	0.395929	0.149	0.113		AVEN	0.0167672	0.298724	0.662	0.538		TM4SF1	0.377813	0.164631	0.101	0.09
CDK11A	0.132963	0.466745	0.444	0.321		NSMCE2	0.0214911	0.36538	0.513	0.398		REEP6	0.999836	0.355095	0.109	0.085		NSMCE2	0.0214911	0.36538	0.513	0.398		SLC23A2	0.17979	0.351074	0.249	0.195		ZNF382	0.505161	0.395929	0.149	0.113		ZBTB47	0.306778	0.298179	0.24	0.195		PFKFB4	0.74098	0.164631	0.101	0.09
PCGF1	0.362248	0.466568	0.379	0.274		SHTN1	0.225675	0.361524	0.59	0.459		TTC27	0.362672	0.354229	0.27	0.211		SHTN1	0.225675	0.361524	0.59	0.459		UBA5	0.0330062	0.351043	0.462	0.362		TTN-AS1	0.510685	0.395929	0.149	0.113		RPAIN	8.41885e-05	0.298008	0.642	0.522		NIPSNAP1	0.30377	0.164119	0.185	0.165
DBP	0.400043	0.460226	0.226	0.164		MAMLD1	0.192365	0.358135	0.231	0.18		TBC1D4	0.430719	0.354229	0.27	0.211		MAMLD1	0.192365	0.358135	0.231	0.18		CCDC117	0.0425172	0.350793	0.365	0.286		TLCD4	0.275584	0.392317	0.356	0.271		ABCB10	0.243235	0.296286	0.236	0.192		ATRN	0.455709	0.164119	0.185	0.165
UBALD1	0.0292538	0.45995	0.347	0.252		ZNF215	0.260207	0.358135	0.231	0.18		MAP3K10	0.93482	0.354229	0.27	0.211		ZNF215	0.260207	0.358135	0.231	0.18		C17orf75	0.305687	0.350497	0.152	0.119		GABPB1	0.525616	0.391386	0.483	0.368		MFSD2A	0.517722	0.296241	0.166	0.135		PIGA	0.696301	0.164119	0.185	0.165
TCEA3	0.213017	0.458925	0.355	0.258		RNF157	0.285025	0.358135	0.231	0.18		C1orf56	0.290012	0.353232	0.197	0.154		RNF157	0.285025	0.358135	0.231	0.18		GHDC	0.820571	0.350497	0.152	0.119		ARID4A	0.271421	0.391359	0.563	0.429		TCEAL7	0.540393	0.296241	0.166	0.135		SH3PXD2B	0.705882	0.164119	0.185	0.165
ZBTB40	0.21231	0.457207	0.242	0.176		MAST3	0.293277	0.358135	0.231	0.18		DHRS11	0.338662	0.353232	0.197	0.154		MAST3	0.293277	0.358135	0.231	0.18		TSGA10	0.773611	0.349584	0.157	0.123		LINC01023	0.089213	0.391021	0.138	0.105		CCDC15	0.281631	0.296201	0.263	0.214		KCTD3	0.797816	0.16323	0.429	0.383
TCF20	0.669454	0.456955	0.29	0.211		FNDC10	0.376601	0.358135	0.231	0.18		STAC	0.455595	0.352516	0.285	0.223		FNDC10	0.376601	0.358135	0.231	0.18		SLC17A9	0.215586	0.34915	0.213	0.167		ANKMY1	0.402792	0.391021	0.138	0.105		MTMR9	0.0908024	0.296132	0.29	0.236		INPP5F	0.837432	0.163165	0.345	0.308
FAM171B	0.107906	0.455844	0.25	0.182		TPCN2	0.278131	0.357261	0.154	0.12		ZNF136	0.59626	0.352516	0.285	0.223		TPCN2	0.278131	0.357261	0.154	0.12		MRNIP	0.215363	0.348895	0.269	0.211		SLC6A9	0.627702	0.391021	0.138	0.105		ZDHHC13	0.158386	0.296075	0.317	0.258		NEK4	0.815054	0.163058	0.261	0.233
CCK	0.281355	0.455195	0.169	0.123		GAS6-DT	0.290617	0.357261	0.154	0.12		NFS1	0.163758	0.351812	0.438	0.343		GAS6-DT	0.290617	0.357261	0.154	0.12		DXO	0.498388	0.347539	0.34	0.267		FAHD2B	0.704415	0.391021	0.138	0.105		NRIP1	0.301901	0.295739	0.463	0.377		CLIP2	0.389529	0.162521	0.412	0.368
TENT5B	0.555985	0.455195	0.169	0.123		ZNF449	0.374135	0.357261	0.154	0.12		AC107214.1	0.234052	0.351165	0.161	0.126		ZNF449	0.374135	0.357261	0.154	0.12		ZBED3	0.576677	0.347351	0.228	0.179		RAPGEF3	0.960419	0.391021	0.138	0.105		NUFIP1	0.212285	0.294356	0.297	0.242		AC244090.1	0.351255	0.162475	0.168	0.15
AKNAD1	0.581502	0.455195	0.169	0.123		ZFAT	0.381818	0.357261	0.154	0.12		AHCYL2	0.230894	0.351074	0.124	0.097		ZFAT	0.381818	0.357261	0.154	0.12		FOXRED2	0.00689079	0.346352	0.416	0.327		XPNPEP3	0.148315	0.390234	0.345	0.263		ING2	0.00144954	0.293592	0.667	0.544		CNNM2	0.380908	0.162475	0.168	0.15
UNC13B	0.421159	0.455004	0.121	0.088		URB1-AS1	0.497746	0.357261	0.154	0.12		ZYG11A	0.384703	0.351074	0.124	0.097		URB1-AS1	0.497746	0.357261	0.154	0.12		RELA-DT	0.601956	0.345597	0.168	0.132		KRBA1	0.0913109	0.387557	0.207	0.158		VPS13D	0.422676	0.292782	0.293	0.239		PLIN2	0.120168	0.162057	0.639	0.571
MEX3A	0.431504	0.455004	0.121	0.088		PTPRM	0.560669	0.357261	0.154	0.12		PIGB	0.964419	0.351074	0.124	0.097		PTPRM	0.560669	0.357261	0.154	0.12		CCNE2	0.184543	0.344402	0.371	0.292		ZNF416	0.457954	0.387557	0.207	0.158		CDK5RAP1	0.0639212	0.291604	0.458	0.374		SNUPN	0.249484	0.161851	0.244	0.218
LGALS8	0.00543287	0.45466	0.565	0.412		LZTS1	0.603118	0.357261	0.154	0.12		C1RL	0.983123	0.351074	0.124	0.097		LZTS1	0.603118	0.357261	0.154	0.12		FBXL12	0.228323	0.344402	0.371	0.292		FBXL12	0.00354105	0.380964	0.529	0.406		C19orf57	0.127192	0.291463	0.327	0.267		WARS	0.0715325	0.161544	0.471	0.421
PTGER2	0.328272	0.453366	0.177	0.129		CCN3	0.775527	0.357261	0.154	0.12		AC092944.1	0.334766	0.350757	0.277	0.217		CCN3	0.775527	0.357261	0.154	0.12		CBX8	0.241752	0.344402	0.371	0.292		ASB7	0.00724878	0.37808	0.333	0.256		ZNF503	0.104832	0.291363	0.431	0.352		ATOH8	0.377833	0.161544	0.471	0.421
IQSEC1	0.564852	0.453366	0.177	0.129		TMEM147-AS1	0.834115	0.357261	0.154	0.12		ZNF583	0.495375	0.350757	0.277	0.217		TMEM147-AS1	0.834115	0.357261	0.154	0.12		DDX59	0.038527	0.344181	0.244	0.192		AL118516.1	0.275834	0.37808	0.333	0.256		TRMT11	0.0207091	0.291302	0.535	0.437		HSD17B4	0.0463547	0.161121	0.387	0.346
AL139317.5	0.865299	0.452512	0.129	0.094		PIGG	0.83794	0.355022	0.462	0.361		EXOSC9	0.0259934	0.350735	0.606	0.475		PIGG	0.83794	0.355022	0.462	0.361		ZNF503	0.156404	0.343831	0.447	0.352		CHRNB1	0.293658	0.37808	0.333	0.256		KIAA0556	0.0215472	0.288626	0.181	0.148		CPNE2	0.393816	0.160465	0.227	0.203
CLPX	0.0328063	0.451778	0.516	0.377		COL7A1	0.772323	0.354052	0.385	0.301		PSMC3IP	0.108888	0.349889	0.533	0.418		COL7A1	0.772323	0.354052	0.385	0.301		UBALD1	0.140567	0.343436	0.32	0.252		CSPG4	0.401631	0.37808	0.333	0.256		METTL6	0.230404	0.288469	0.308	0.252		TRIM52	0.556652	0.160465	0.227	0.203
STON1	0.376709	0.451696	0.185	0.135		RGP1	0.720875	0.3526	0.308	0.241		PIBF1	0.112905	0.349008	0.241	0.189		RGP1	0.720875	0.3526	0.308	0.241		CCDC28A	0.377135	0.341487	0.426	0.336		PEX11B	0.00328527	0.373975	0.253	0.195		ZFYVE1	0.191338	0.288125	0.231	0.189		MOAP1	0.595191	0.160465	0.227	0.203
COBLL1	0.287979	0.451107	0.323	0.236		A1BG-AS1	0.0313474	0.345775	0.487	0.383		TFAP4	0.656029	0.349008	0.241	0.189		A1BG-AS1	0.0313474	0.345775	0.487	0.383		FAAP24	0.421825	0.34138	0.279	0.22		DHX34	0.569522	0.373975	0.253	0.195		ADORA2B	0.332155	0.288125	0.231	0.189		ARMCX4	0.219891	0.160465	0.151	0.135
GCAT	0.180083	0.450227	0.331	0.242		DCAF17	0.284461	0.345775	0.487	0.383		BRD1	0.914821	0.349008	0.241	0.189		DCAF17	0.284461	0.345775	0.487	0.383		LIN37	0.129553	0.341307	0.355	0.28		PUSL1	0.0628094	0.372263	0.575	0.444		GAN	0.812594	0.287981	0.104	0.085		LRSAM1	0.330279	0.160465	0.151	0.135
HDHD2	0.194901	0.450227	0.331	0.242		ZMIZ1	0.0802438	0.343145	0.41	0.323		MLPH	0.006529	0.348563	0.409	0.321		ZMIZ1	0.0802438	0.343145	0.41	0.323		LRRIQ3	0.0729697	0.341037	0.132	0.104		TAP1	0.0488365	0.368062	0.563	0.436		TFR2	0.39334	0.287163	0.204	0.167		VPS16	0.516748	0.160465	0.151	0.135
NANOS1	0.36492	0.447459	0.194	0.142		PLEKHM1	0.735227	0.343145	0.41	0.323		FBXL12	0.368825	0.348275	0.372	0.292		PLEKHM1	0.735227	0.343145	0.41	0.323		ATRIP	0.738835	0.341037	0.208	0.164		PCBP4	0.0665963	0.36257	0.368	0.286		RMC1	0.612713	0.287163	0.204	0.167		PLEKHA4	0.535955	0.160465	0.151	0.135
TBC1D22A	0.510269	0.446167	0.202	0.148		IL17RC	0.163871	0.33931	0.333	0.263		ARRB1	0.143788	0.347923	0.489	0.384		IL17RC	0.163871	0.33931	0.333	0.263		TTLL7	0.120286	0.339432	0.538	0.425		SLC31A2	0.102378	0.36257	0.368	0.286		TMEM185A	0.20284	0.287098	0.265	0.217		AC132192.2	0.615653	0.160465	0.151	0.135
RAB11FIP5	0.036046	0.446108	0.484	0.355		HIST1H2BD	0.303246	0.33931	0.333	0.263		SLC30A1	0.155869	0.347923	0.321	0.252		HIST1H2BD	0.303246	0.33931	0.333	0.263		TM9SF1	0.00479369	0.337424	0.584	0.462		TTC27	0.137519	0.36257	0.368	0.286		MOB1B	0.258151	0.287098	0.265	0.217		SFT2D3	0.807241	0.160465	0.151	0.135
ATG2A	0.418443	0.446108	0.484	0.355		SPAG16	0.369166	0.33931	0.333	0.263		RNASEH2A	0.190972	0.346756	0.336	0.264		SPAG16	0.369166	0.33931	0.333	0.263		MORC2	0.23842	0.336386	0.35	0.277		ZNF558	0.0386048	0.361456	0.184	0.143		EPB41	0.107748	0.286972	0.315	0.258		YIPF4	0.197575	0.160335	0.655	0.586
ZNF496	0.48316	0.445986	0.266	0.195		LEO1	0.87836	0.33931	0.333	0.263		OIP5	0.726735	0.346756	0.336	0.264		LEO1	0.87836	0.33931	0.333	0.263		HRH1	0.479949	0.336386	0.35	0.277		PLEKHN1	0.0542599	0.360443	0.483	0.376		CALB2	0.137977	0.286881	0.365	0.299		RHOQ	0.266427	0.160335	0.655	0.586
SIX5	0.273701	0.44387	0.218	0.16		TP53I13	0.13165	0.326946	0.359	0.286		ALKBH4	0.486309	0.346352	0.416	0.327		TP53I13	0.13165	0.326946	0.359	0.286		ATXN3	0.170445	0.336142	0.254	0.201		MFSD4B	0.00155147	0.35967	0.425	0.331		ANKS6	0.166458	0.286812	0.415	0.34		ETFDH	0.323132	0.160177	0.294	0.263
PTCD2	0.301266	0.443327	0.411	0.302		PCBP4	0.435121	0.326946	0.359	0.286		ELF1	0.612703	0.346352	0.416	0.327		PCBP4	0.435121	0.326946	0.359	0.286		GSKIP	0.312304	0.336142	0.254	0.201		CEP83	0.0956611	0.35967	0.425	0.331		LACTB2	0.0118232	0.286373	0.51	0.418		LRRC23	0.254636	0.160077	0.218	0.195
TENT5A	0.00542851	0.442782	0.419	0.308		C5orf34	0.621558	0.326946	0.359	0.286		RELA-DT	0.795898	0.345597	0.168	0.132		C5orf34	0.621558	0.326946	0.359	0.286		EML3	0.414714	0.336142	0.254	0.201		PTPN4	0.207273	0.35967	0.425	0.331		PDHX	0.0167524	0.286367	0.56	0.459		NFIL3	0.784038	0.159996	0.361	0.323
IPPK	0.872399	0.44231	0.355	0.261		ARHGEF11	0.194871	0.321928	0.179	0.143		AC012146.1	0.337539	0.345135	0.328	0.258		ARHGEF11	0.194871	0.321928	0.179	0.143		B3GNT9	0.191944	0.335995	0.437	0.346		ZNF266	0.299337	0.35967	0.425	0.331		TMEM171	0.0766862	0.2862	0.338	0.277		MIB1	0.3437	0.159961	0.504	0.451
OCRL	0.0811672	0.442259	0.427	0.314		CPM	0.241025	0.321928	0.179	0.143		CARD6	0.870179	0.345135	0.328	0.258		CPM	0.241025	0.321928	0.179	0.143		XKR8	0.192086	0.335103	0.274	0.217		MIR137HG	0.026249	0.359328	0.126	0.098		SNHG10	0.19237	0.285996	0.227	0.186		SLC30A9	0.0772831	0.159871	0.571	0.511
HUS1	0.0370693	0.442053	0.556	0.409		SERPINB7	0.292743	0.321928	0.179	0.143		IPP	0.368656	0.343008	0.292	0.23		SERPINB7	0.292743	0.321928	0.179	0.143		HIST3H2A	0.207083	0.333737	0.183	0.145		KTN1-AS1	0.131624	0.359328	0.126	0.098		C3orf38	0.0219834	0.285868	0.483	0.396		CDC42EP4	0.213831	0.159441	0.496	0.444
POLR1B	0.00786146	0.44011	0.444	0.327		ARSG	0.371067	0.321928	0.179	0.143		C9orf64	0.899925	0.343008	0.292	0.23		ARSG	0.371067	0.321928	0.179	0.143		TRIM13	0.0604678	0.33192	0.325	0.258		ELMO3	0.186938	0.359328	0.126	0.098		EIF4EBP3	0.071052	0.285644	0.372	0.305		TRIM25	0.21986	0.159441	0.496	0.444
BCHE	0.421842	0.44011	0.444	0.327		RELB	0.431679	0.321928	0.179	0.143		DUBR	0.62318	0.341789	0.255	0.201		RELB	0.431679	0.321928	0.179	0.143		FAS	0.12681	0.33192	0.325	0.258		GALT	0.308253	0.359328	0.126	0.098		SPRED2	0.337254	0.28523	0.261	0.214		KCTD6	0.387846	0.159282	0.286	0.256
DCP2	0.00526057	0.439367	0.597	0.44		BMPR1B	0.438709	0.321928	0.179	0.143		BCKDHB	0.692035	0.34126	0.431	0.34		BMPR1B	0.438709	0.321928	0.179	0.143		FARS2	0.26077	0.33192	0.325	0.258		APBB3	0.428918	0.359328	0.126	0.098		CCNE2	0.3067	0.285023	0.356	0.292		WASHC3	0.403555	0.159256	0.42	0.376
CBLL1	0.195877	0.439367	0.597	0.44		ABCB10	0.503172	0.321928	0.179	0.143		C2orf76	0.0745792	0.340075	0.299	0.236		ABCB10	0.503172	0.321928	0.179	0.143		RAB2B	0.35027	0.331844	0.218	0.173		KCNK12	0.541613	0.359328	0.126	0.098		AL683813.1	0.0941163	0.284568	0.161	0.132		EME1	0.892633	0.158939	0.277	0.248
RBSN	0.094131	0.437267	0.435	0.321		FASTKD5	0.805024	0.321928	0.179	0.143		PPP1R14B-AS1	0.188268	0.339206	0.314	0.248		FASTKD5	0.805024	0.321928	0.179	0.143		ROGDI	0.320508	0.32916	0.249	0.198		TSPAN15	0.720754	0.359328	0.126	0.098		AL138724.1	0.493854	0.284208	0.15	0.123		PHETA1	0.223778	0.158857	0.21	0.188
BRPF1	0.0945258	0.436682	0.29	0.214		TSPAN9	0.169293	0.31811	0.282	0.226		C2CD5	0.192998	0.339206	0.314	0.248		TSPAN9	0.169293	0.31811	0.282	0.226		CDC7	0.245576	0.328623	0.269	0.214		DYRK1B	0.00969865	0.358454	0.299	0.233		NFASC	0.275271	0.283793	0.111	0.091		SMN1	0.39337	0.158857	0.21	0.188
POMT2	0.0354525	0.436592	0.516	0.381		CARD16	0.341218	0.31811	0.282	0.226		MIB1	0.067407	0.338875	0.577	0.456		CARD16	0.341218	0.31811	0.282	0.226		TIGD2	0.0163119	0.328623	0.107	0.085		STK11IP	0.474973	0.358454	0.299	0.233		RPP25	0.0321915	0.280956	0.485	0.399		CARD10	0.407918	0.158857	0.21	0.188
BAIAP2	0.23223	0.436592	0.516	0.381		RUNX2	0.554411	0.31811	0.282	0.226		KCTD7	0.38329	0.338416	0.219	0.173		RUNX2	0.554411	0.31811	0.282	0.226		LEAP2	0.553838	0.328623	0.107	0.085		TDRD7	0.551725	0.358454	0.299	0.233		PLPP5	0.137718	0.280364	0.401	0.33		USPL1	0.606749	0.158857	0.21	0.188
MCM9	0.192519	0.436099	0.137	0.101		DSCC1	0.693667	0.31811	0.282	0.226		FLVCR1	0.0878726	0.337035	0.263	0.208		DSCC1	0.693667	0.31811	0.282	0.226		CHKB	0.641442	0.328623	0.107	0.085		ALDH3A2	0.0483739	0.358386	0.54	0.421		TP53I3	0.241871	0.280108	0.39	0.321		NTNG2	0.84772	0.158857	0.21	0.188
ATP8B3	0.242713	0.436099	0.137	0.101		SUMO4	0.0856911	0.311461	0.205	0.165		PARP2	0.0619014	0.335791	0.365	0.289		SUMO4	0.0856911	0.311461	0.205	0.165		KLHL28	0.81605	0.326981	0.142	0.113		TYW5	0.0161914	0.357118	0.414	0.323		ADRB2	0.173438	0.279382	0.283	0.233		GFOD2	0.0807421	0.158698	0.479	0.429
THAP10	0.385298	0.436099	0.137	0.101		SGF29	0.13906	0.311461	0.308	0.248		HAUS3	0.116029	0.335791	0.365	0.289		SGF29	0.13906	0.311461	0.308	0.248		ZNF699	0.150064	0.32636	0.162	0.129		MTERF2	0.263443	0.356621	0.241	0.188		RAB11FIP5	0.0707727	0.279154	0.431	0.355		CCDC149	0.18477	0.158698	0.143	0.128
THNSL1	0.814064	0.436099	0.137	0.101		KLF9	0.346783	0.311461	0.205	0.165		FAM161A	0.226816	0.33505	0.496	0.393		KLF9	0.346783	0.311461	0.205	0.165		PTPN22	0.376344	0.32636	0.162	0.129		COL5A1	0.0498767	0.353016	0.644	0.504		UBALD1	0.458044	0.279101	0.306	0.252		TTC38	0.438827	0.158698	0.143	0.128
COPS7B	0.00557711	0.435546	0.613	0.453		ZNF253	0.447456	0.311461	0.205	0.165		TFPT	0.875264	0.33505	0.496	0.393		ZNF253	0.447456	0.311461	0.205	0.165		NOP9	0.590177	0.32636	0.162	0.129		LZTR1	0.0690238	0.351903	0.23	0.18		C5orf30	0.240316	0.278221	0.381	0.314		NUAK2	0.629139	0.158698	0.143	0.128
ZBTB34	0.12926	0.434937	0.145	0.107		SAMD12	0.471461	0.311461	0.308	0.248		INPP5B	0.523811	0.334867	0.139	0.11		SAMD12	0.471461	0.311461	0.308	0.248		DOCK11	0.0960756	0.326228	0.335	0.267		C11orf49	0.296676	0.351903	0.23	0.18		HIST1H2BN	0.237977	0.277704	0.256	0.211		AP002387.2	0.653932	0.158698	0.143	0.128
SLC25A53	0.169028	0.434937	0.145	0.107		DGKA	0.507719	0.311461	0.205	0.165		ZNF184	0.964201	0.334867	0.139	0.11		DGKA	0.507719	0.311461	0.205	0.165		PPP2R3B	0.105715	0.326228	0.335	0.267		ABRAXAS1	0.347164	0.351903	0.23	0.18		WDR75	0.00796579	0.27761	0.576	0.475		FAM200A	0.778726	0.158698	0.143	0.128
AC004130.2	0.23508	0.434937	0.145	0.107		SLC30A4	0.725101	0.311461	0.205	0.165		ASMTL	0.324934	0.334695	0.226	0.179		SLC30A4	0.725101	0.311461	0.205	0.165		ZNF518A	0.0239061	0.32484	0.371	0.296		BRF1	0.383504	0.351903	0.23	0.18		CAMK1	0.488242	0.276739	0.274	0.226		RNF168	0.171543	0.158449	0.672	0.602
RBMS3-AS3	0.763677	0.434937	0.145	0.107		CPT1C	0.726878	0.311461	0.205	0.165		KDM4A	0.33605	0.334695	0.226	0.179		CPT1C	0.726878	0.311461	0.205	0.165		AC022150.4	0.436841	0.324002	0.173	0.138		MIF4GD	0.675437	0.351903	0.23	0.18		ZMAT5	0.528167	0.276581	0.32	0.264		EIF2B4	0.104052	0.158366	0.403	0.361
SMCO4	0.0729035	0.4346	0.395	0.292		ZXDC	0.733279	0.311461	0.205	0.165		BID	0.052213	0.334054	0.686	0.544		ZXDC	0.733279	0.311461	0.205	0.165		PPARA	0.438877	0.323944	0.178	0.142		CREG1	0.8531	0.351903	0.23	0.18		MTMR4	0.227289	0.276265	0.24	0.198		TBC1D4	0.180716	0.157952	0.269	0.241
TOGARAM1	0.4878	0.4346	0.395	0.292		MOCS1	0.790007	0.311461	0.205	0.165		WAC-AS1	0.760314	0.333956	0.27	0.214		MOCS1	0.790007	0.311461	0.205	0.165		TP53INP2	0.0246514	0.323788	0.193	0.154		FAT4	0.0797759	0.350186	0.115	0.09		BPGM	0.124315	0.276164	0.286	0.236		ASCC2	0.234517	0.157901	0.462	0.414
QRSL1	0.235925	0.434321	0.476	0.352		LRFN3	0.997913	0.311461	0.308	0.248		TJAP1	0.0578874	0.331206	0.467	0.371		LRFN3	0.997913	0.311461	0.308	0.248		FBXL17	0.0340695	0.323614	0.213	0.17		AL139393.3	0.176225	0.350186	0.115	0.09		SPA17	0.0199944	0.275794	0.476	0.393		IFT80	0.442982	0.157901	0.462	0.414
ZNF503	0.586879	0.434321	0.476	0.352		CARS	0.264486	0.308657	0.513	0.414		ZNF195	0.360423	0.330917	0.321	0.255		CARS	0.264486	0.308657	0.513	0.414		CDK11B	0.056121	0.322617	0.523	0.418		BEST3	0.260651	0.350186	0.115	0.09		TRMT10C	0.0176817	0.275403	0.655	0.541		POGLUT1	0.489262	0.157021	0.319	0.286
ZNF584	0.0442553	0.434001	0.484	0.358		TMEM91	0.0736068	0.308122	0.103	0.083		VASN	0.0862458	0.330087	0.664	0.528		TMEM91	0.0736068	0.308122	0.103	0.083		TTC27	0.181105	0.321928	0.264	0.211		AC010359.3	0.276674	0.350186	0.115	0.09		TRIM6	0.660109	0.274757	0.172	0.142		SRBD1	0.691777	0.157021	0.319	0.286
ARHGEF3	0.290458	0.433897	0.153	0.113		PPP1R3D	0.178344	0.308122	0.103	0.083		EVA1C	0.376055	0.329622	0.234	0.186		PPP1R3D	0.178344	0.308122	0.103	0.083		WRAP53	0.338846	0.321928	0.279	0.223		SAP25	0.370143	0.350186	0.115	0.09		BRMS1L	0.223092	0.274716	0.247	0.204		NSUN3	0.312687	0.156969	0.193	0.173
CCNYL1	0.133434	0.433416	0.315	0.233		FGGY	0.22295	0.308122	0.103	0.083		NR2F2-AS1	0.128528	0.329501	0.19	0.151		FGGY	0.22295	0.308122	0.103	0.083		CASD1	0.495635	0.321928	0.244	0.195		FYCO1	0.395801	0.350186	0.115	0.09		PMS2	0.405297	0.273018	0.376	0.311		PTPN21	0.431098	0.156969	0.193	0.173
SNHG20	0.0137584	0.432959	0.323	0.239		BAMBI	0.340331	0.308122	0.103	0.083		RUNX2	0.593179	0.329501	0.19	0.151		BAMBI	0.340331	0.308122	0.103	0.083		MAP1LC3A	0.0380149	0.321928	0.574	0.459		ZNF177	0.430659	0.350186	0.115	0.09		ZNF273	0.741229	0.273018	0.202	0.167		ELOVL7	0.583674	0.156969	0.193	0.173
CIART	0.807989	0.432959	0.161	0.119		CFB	0.515665	0.308122	0.103	0.083		ZCCHC4	0.620247	0.329501	0.19	0.151		CFB	0.515665	0.308122	0.103	0.083		METTL6	0.195574	0.320787	0.315	0.252		TBCE.1	0.588283	0.350186	0.115	0.09		TRIM3	0.252652	0.272253	0.156	0.129		TINF2	0.259618	0.156445	0.252	0.226
PLCD3	0.043895	0.432525	0.331	0.245		HIST1H3H	0.546882	0.308122	0.103	0.083		TMEM168	0.875099	0.329501	0.19	0.151		HIST1H3H	0.546882	0.308122	0.103	0.083		JMY	0.230188	0.320769	0.31	0.248		ZBTB10	0.745087	0.350186	0.115	0.09		MCPH1	0.279755	0.271302	0.209	0.173		CNPY4	0.314986	0.156445	0.252	0.226
UTP15	0.0953463	0.431777	0.548	0.406		LZTS3	0.554328	0.308122	0.103	0.083		GLI2	0.987842	0.329501	0.19	0.151		LZTS3	0.554328	0.308122	0.103	0.083		ZNF692	0.470929	0.320769	0.31	0.248		SYNE3	0.86704	0.350186	0.115	0.09		SYTL4	0.287426	0.271027	0.361	0.299		C11orf95	0.876019	0.156445	0.252	0.226
WDYHV1	0.109838	0.426974	0.444	0.33		WDR25	0.555157	0.308122	0.103	0.083		PARP14	0.267834	0.329436	0.577	0.459		WDR25	0.555157	0.308122	0.103	0.083		ZNF830	0.531617	0.320769	0.31	0.248		SUPT3H	0.951701	0.350186	0.115	0.09		SEMA4F	0.576902	0.270089	0.163	0.135		FOXL2	0.903313	0.156445	0.252	0.226
THG1L	0.0059646	0.426762	0.452	0.336		CRYL1	0.599364	0.308122	0.103	0.083		GPR85	0.190021	0.329308	0.146	0.116		CRYL1	0.599364	0.308122	0.103	0.083		CEBPD	0.00909487	0.319542	0.452	0.362		TTC14	0.000518094	0.349678	0.747	0.586		MADD	0.138705	0.269301	0.322	0.267		LAMC2	0.59643	0.155795	0.126	0.113
C11orf74	0.220135	0.425646	0.363	0.27		CLSTN3	0.703225	0.308122	0.103	0.083		GON7	0.0106391	0.328713	0.372	0.296		CLSTN3	0.703225	0.308122	0.103	0.083		CDR2	0.110687	0.319068	0.503	0.403		ODF2L	0.0830151	0.348777	0.46	0.361		DUS3L	0.0258934	0.269266	0.463	0.384		ZNF627	0.621349	0.155795	0.126	0.113
NISCH	0.0399505	0.424054	0.427	0.318		AC093297.2	0.867966	0.308122	0.103	0.083		STIL	0.0292391	0.328623	0.431	0.343		AC093297.2	0.867966	0.308122	0.103	0.083		TXNDC11	0.304925	0.319068	0.503	0.403		GFOD1	0.192808	0.347165	0.172	0.135		CPS1	0.231829	0.268703	0.152	0.126		HASPIN	0.643935	0.155795	0.126	0.113
GRPEL2	0.251924	0.423888	0.435	0.324		ZNF418	0.882751	0.308122	0.103	0.083		ANGEL2	0.860535	0.328521	0.328	0.261		ZNF418	0.882751	0.308122	0.103	0.083		SCAMP2	0.149174	0.316146	0.497	0.399		ALS2CL	0.286327	0.347165	0.172	0.135		ZNF267	0.431181	0.268035	0.288	0.239		AC064807.1	0.684002	0.155795	0.126	0.113
EGLN2	0.0522077	0.423559	0.565	0.421		ARAP3	0.380547	0.296448	0.462	0.376		TMEM234	0.587635	0.326406	0.241	0.192		ARAP3	0.380547	0.296448	0.462	0.376		SEPTIN8	0.110062	0.315687	0.345	0.277		GAB1	0.486547	0.347165	0.172	0.135		C18orf21	0.0873962	0.267795	0.424	0.352		DOCK6	0.512523	0.154723	0.176	0.158
CENPQ	0.0537062	0.423559	0.565	0.421		ENDOV	0.403837	0.296448	0.462	0.376		DENND4C	0.0854018	0.325875	0.182	0.145		ENDOV	0.403837	0.296448	0.462	0.376		PIGG	0.249908	0.315583	0.396	0.318		HOOK2	0.510422	0.347165	0.345	0.271		MPST	0.0298044	0.267671	0.56	0.465		RUNDC1	0.805572	0.154723	0.235	0.211
IRF1	0.0850538	0.422358	0.46	0.343		HOOK2	0.709198	0.296241	0.333	0.271		ZNF600	0.271623	0.325875	0.182	0.145		HOOK2	0.709198	0.296241	0.333	0.271		HPSE	0.161478	0.315385	0.274	0.22		ZNF407	0.716909	0.347165	0.172	0.135		ZNF608	0.967139	0.26748	0.129	0.107		SNCG	0.868911	0.154723	0.176	0.158
TSC22D1	0.275284	0.422358	0.46	0.343		ZBTB48	0.0531326	0.295739	0.231	0.188		PIGL	0.562332	0.325875	0.182	0.145		ZBTB48	0.0531326	0.295739	0.231	0.188		RHBDF2	0.343534	0.315305	0.325	0.261		PRRT3-AS1	0.805276	0.347165	0.172	0.135		ALDH2	0.561646	0.266887	0.224	0.186		SP2-AS1	0.464891	0.152003	0.109	0.098
SHB	0.419662	0.422233	0.468	0.349		SLC15A3	0.101821	0.295739	0.231	0.188		CCDC113	0.588864	0.325875	0.182	0.145		SLC15A3	0.101821	0.295739	0.231	0.188		NCR3LG1	0.767968	0.315096	0.157	0.126		ERCC8	0.809619	0.347165	0.345	0.271		SP4	0.791975	0.266646	0.159	0.132		CXCL3	0.581743	0.152003	0.109	0.098
RIOK3	0.0508313	0.422112	0.476	0.355		ZFP62	0.106958	0.295739	0.231	0.188		PRRT3	0.95127	0.325875	0.182	0.145		ZFP62	0.106958	0.295739	0.231	0.188		HARS2	0.36768	0.315009	0.259	0.208		TYSND1	0.195474	0.343377	0.287	0.226		WDYHV1	0.0592563	0.265937	0.397	0.33		TMEM11	0.104886	0.140806	0.655	0.594
KIF20A	0.127016	0.421273	0.54	0.403		ZNF275	0.178536	0.295739	0.231	0.188		ZNF211	0.341971	0.325576	0.197	0.157		ZNF275	0.178536	0.295739	0.231	0.188		CCDC106	0.123615	0.314434	0.239	0.192		C11orf95	0.421478	0.343377	0.287	0.226		C6orf132	0.253289	0.265524	0.231	0.192		DEXI	0.522191	0.137504	0.538	0.489
CDKN2B-AS1	0.40551	0.420706	0.169	0.126		ZNF256	0.253298	0.295739	0.231	0.188		ZNF548	0.357756	0.325576	0.197	0.157		ZNF256	0.253298	0.295739	0.231	0.188		SYTL2	0.796118	0.314315	0.188	0.151		CPA4	0.107036	0.343247	0.391	0.308		METTL3	0.27825	0.265239	0.261	0.217		ACAD9	0.358746	0.136923	0.496	0.451
NXN	0.666596	0.420706	0.169	0.126		C12orf76	0.264827	0.295739	0.231	0.188		RAB11FIP5	0.174411	0.325166	0.445	0.355		C12orf76	0.264827	0.295739	0.231	0.188		ARHGEF10L	0.779294	0.313417	0.168	0.135		PEAK1	0.134273	0.343247	0.391	0.308		NBPF15	0.544272	0.265142	0.136	0.113		CLPB	0.254169	0.133769	0.462	0.421
CRLF3	0.217934	0.420451	0.177	0.132		PPP1R1C	0.297377	0.295739	0.231	0.188		TGFBR3L	0.222755	0.325166	0.445	0.355		PPP1R1C	0.297377	0.295739	0.231	0.188		TSC22D1	0.318408	0.311828	0.426	0.343		ZNF507	0.0376156	0.342966	0.448	0.353		ZNF670	0.271489	0.264763	0.166	0.138		AP4M1	0.421841	0.133769	0.462	0.421
RGCC	0.351472	0.420451	0.177	0.132		TTC31	0.489441	0.295739	0.231	0.188		NAA16	0.0488776	0.324272	0.307	0.245		TTC31	0.489441	0.295739	0.231	0.188		FAM218A	0.527356	0.311461	0.102	0.082		MMP1	0.195009	0.342966	0.448	0.353		ITGB1-DT	0.240619	0.263034	0.125	0.104		ZNF316	0.449977	0.133769	0.462	0.421
ADRA1B	0.18557	0.420218	0.185	0.138		GCNT1	0.552581	0.295739	0.231	0.188		KYAT3	0.380261	0.324272	0.307	0.245		GCNT1	0.552581	0.295739	0.231	0.188		PITPNC1	0.740219	0.311461	0.102	0.082		TBC1D9	0.342118	0.342966	0.448	0.353		ZBED5-AS1	0.293326	0.263034	0.143	0.119		SNX11	0.414798	0.129511	0.395	0.361
FAM83H	0.924093	0.420218	0.185	0.138		EME2	0.733802	0.295739	0.231	0.188		FARP1	0.579727	0.324272	0.307	0.245		EME2	0.733802	0.295739	0.231	0.188		DNAJB5	0.849924	0.311461	0.102	0.082		MCM3AP	0.0656195	0.342045	0.667	0.526		ARRB1	0.124524	0.259908	0.46	0.384		ATG14	0.488688	0.127756	0.353	0.323
CYB5R1	0.00296301	0.420004	0.581	0.434		ARHGAP39	0.738457	0.295739	0.231	0.188		ST5	0.0216321	0.324107	0.496	0.396		ARHGAP39	0.738457	0.295739	0.231	0.188		GALC	0.9387	0.311461	0.102	0.082		CLCN5	0.159515	0.338955	0.276	0.218		DENND3	0.487833	0.259867	0.181	0.151		GJA1	0.344485	0.126448	0.714	0.654
HIST3H2A	0.137198	0.417506	0.194	0.145		ETFRF1	0.0957098	0.292181	0.359	0.293		MAPK8	0.126111	0.323245	0.547	0.437		ETFRF1	0.0957098	0.292181	0.359	0.293		TSTD3	0.290742	0.310168	0.335	0.27		NHEJ1	0.19413	0.338955	0.276	0.218		ALG2	0.0206249	0.259538	0.576	0.481		PPM1D	0.840887	0.124806	0.361	0.331
AC006333.2	0.109026	0.417318	0.21	0.157		SEMA3B	0.234285	0.292181	0.359	0.293		TIPIN	0.0233727	0.322977	0.343	0.274		SEMA3B	0.234285	0.292181	0.359	0.293		CMC4	0.0218577	0.310151	0.609	0.491		SNUPN	0.533348	0.338955	0.276	0.218		NUDCD3	0.024585	0.258616	0.651	0.544		TET2	0.241341	0.123806	0.303	0.278
ZNF77	0.214738	0.417318	0.21	0.157		ABCB7	0.59543	0.292181	0.359	0.293		HAUS5	0.132441	0.322933	0.358	0.286		ABCB7	0.59543	0.292181	0.359	0.293		SURF1	0.0930924	0.30927	0.538	0.434		TMEM267	0.0320189	0.336575	0.494	0.391		SOWAHC	0.416457	0.258425	0.249	0.208		TADA2B	0.637959	0.123806	0.303	0.278
ZNF583	0.79455	0.416691	0.29	0.217		LPAR1	0.661329	0.292181	0.359	0.293		CRNKL1	0.214863	0.322933	0.358	0.286		LPAR1	0.661329	0.292181	0.359	0.293		GEMIN7	0.0395053	0.307667	0.452	0.365		ZNF280C	0.514084	0.331844	0.218	0.173		FBXL12	0.0375505	0.256454	0.349	0.292		POPDC3	0.641902	0.123806	0.303	0.278
PATL1	0.0326518	0.41644	0.685	0.513		DIAPH2	0.780692	0.292181	0.359	0.293		ETFDH	0.43752	0.322933	0.358	0.286		DIAPH2	0.780692	0.292181	0.359	0.293		RDH13	0.149707	0.307573	0.249	0.201		LZTFL1	0.598446	0.331844	0.218	0.173		ELP6	0.00202537	0.255694	0.744	0.623		AC002558.3	0.536308	0.123539	0.328	0.301
NUFIP1	0.0325046	0.415037	0.323	0.242		DEDD2	0.336344	0.290492	0.487	0.398		HTRA1	0.505934	0.322933	0.358	0.286		DEDD2	0.336344	0.290492	0.487	0.398		MAP9	0.00567691	0.30558	0.35	0.283		SPG11	0.620279	0.331844	0.218	0.173		SORD	0.118194	0.254655	0.308	0.258		AC027601.6	0.811334	0.123539	0.328	0.301
MMP17	0.123854	0.415037	0.323	0.242		ATOH8	0.63388	0.284525	0.513	0.421		PEAK1	0.655679	0.322933	0.358	0.286		ATOH8	0.63388	0.284525	0.513	0.421		ZNF717	0.669096	0.304393	0.183	0.148		PODXL2	0.276074	0.331451	0.379	0.301		QRSL1	0.138865	0.254152	0.42	0.352		POFUT2	0.01949	0.123	0.672	0.617
DBT	0.166252	0.415037	0.331	0.248		SMOX	0.164862	0.283307	0.128	0.105		NPTX1	0.387079	0.321928	0.299	0.239		SMOX	0.164862	0.283307	0.128	0.105		HSF2BP	0.0500479	0.304122	0.462	0.374		RNF217	0.731378	0.331451	0.379	0.301		PXMP4	0.309899	0.253241	0.322	0.27		P4HTM	0.191508	0.122256	0.319	0.293
BTRC	0.374754	0.415037	0.331	0.248		ZNF319	0.326394	0.283307	0.128	0.105		RGS4	0.439383	0.321928	0.504	0.403		ZNF319	0.326394	0.283307	0.128	0.105		LINC01515	0.152825	0.303192	0.152	0.123		CEP44	0.122817	0.329766	0.322	0.256		FAM102B	0.951435	0.253033	0.229	0.192		LRFN4	0.502761	0.120513	0.286	0.263
LACTB2	0.0671023	0.410727	0.556	0.418		LINC01134	0.357007	0.283307	0.128	0.105		CBFA2T2	0.660034	0.321928	0.299	0.239		LINC01134	0.357007	0.283307	0.128	0.105		ZC3H12A	0.44054	0.300395	0.132	0.107		CEP68	0.167474	0.328623	0.161	0.128		GATB	0.569632	0.251979	0.311	0.261		DNAJB14	0.130591	0.118941	0.555	0.511
CNPY4	0.186127	0.40952	0.347	0.261		ANKRD18B	0.517132	0.283307	0.128	0.105		BAG5	0.347582	0.319151	0.518	0.415		ANKRD18B	0.517132	0.283307	0.128	0.105		TMEM104	0.359477	0.300202	0.345	0.28		MIR181A1HG	0.237161	0.328623	0.161	0.128		HERPUD2	0.136818	0.250962	0.356	0.299		COA4	0.152503	0.118451	0.849	0.782
ANGEL2	0.947977	0.40952	0.347	0.261		SHOC1	0.597445	0.283307	0.128	0.105		TRIM3	0.46179	0.317482	0.161	0.129		SHOC1	0.597445	0.283307	0.128	0.105		COPS7B	0.0477764	0.300156	0.558	0.453		AC018645.3	0.330251	0.328623	0.161	0.128		CEP295	0.364702	0.2506	0.438	0.368		PPIP5K2	0.391684	0.118212	0.571	0.526
ZNF654	0.143996	0.409391	0.339	0.255		CAVIN4	0.668765	0.283307	0.128	0.105		SUFU	0.248841	0.316857	0.212	0.17		CAVIN4	0.668765	0.283307	0.128	0.105		CCPG1	0.0402548	0.298081	0.599	0.487		PAFAH2	0.379366	0.328623	0.161	0.128		H6PD	0.336647	0.250543	0.206	0.173		VPS9D1	0.042691	0.117108	0.294	0.271
IMPA1	0.611745	0.409391	0.339	0.255		ANKMY1	0.709776	0.283307	0.128	0.105		HMBOX1	0.41078	0.316857	0.212	0.17		ANKMY1	0.709776	0.283307	0.128	0.105		WASHC2A	0.00139459	0.297475	0.584	0.475		RHOBTB2	0.706917	0.328623	0.161	0.128		SOCS6	0.162975	0.250407	0.363	0.305		PTPN13	0.0218773	0.116814	0.269	0.248
PLAG1	0.0546044	0.409113	0.242	0.182		AC006115.2	0.715722	0.283307	0.128	0.105		PAQR8	0.73652	0.316857	0.212	0.17		AC006115.2	0.715722	0.283307	0.128	0.105		TCTA	0.28451	0.297386	0.305	0.248		SENP7	0.988058	0.328623	0.161	0.128		CRYZL1	0.16651	0.24815	0.404	0.34		MTRES1	0.283115	0.116814	0.269	0.248
TMEM44-AS1	0.0931604	0.408911	0.234	0.176		SLC6A9	0.793199	0.283307	0.128	0.105		SKA3	0.347439	0.316259	0.38	0.305		SLC6A9	0.793199	0.283307	0.128	0.105		AL359504.2	0.273355	0.296617	0.112	0.091		ASB3	0.108818	0.327805	0.368	0.293		RCOR1	0.0529023	0.247698	0.392	0.33		AC008124.1	0.399981	0.116814	0.269	0.248
AC025159.1	0.308391	0.408696	0.226	0.17		HIC2	0.898165	0.283307	0.128	0.105		NFIL3	0.95378	0.316214	0.314	0.252		HIC2	0.898165	0.283307	0.128	0.105		SRR	0.710149	0.296132	0.193	0.157		LRRC75A	0.0476411	0.3254	0.207	0.165		SRPX	0.82429	0.247483	0.202	0.17		ZCWPW1	0.723743	0.116814	0.269	0.248
LRCH1	0.434712	0.408696	0.226	0.17		EXOC6	0.942319	0.283307	0.128	0.105		PXYLP1	0.0683135	0.314213	0.372	0.299		EXOC6	0.942319	0.283307	0.128	0.105		FANCE	0.625919	0.295933	0.274	0.223		ZBED3	0.130495	0.3254	0.207	0.165		PAXIP1-AS1	0.404586	0.247381	0.329	0.277		ADCK2	0.860313	0.116814	0.269	0.248
SRPX	0.882372	0.408696	0.226	0.17		WDR91	0.991879	0.283307	0.128	0.105		HLCS	0.51298	0.314213	0.372	0.299		WDR91	0.991879	0.283307	0.128	0.105		R3HCC1	0.227996	0.29589	0.452	0.368		AC091057.6	0.142496	0.3254	0.207	0.165		B3GNT5	0.415516	0.246858	0.336	0.283		SLC41A3	0.377619	0.11456	0.261	0.241
PARP6	0.61619	0.408465	0.218	0.164		EOGT	0.273496	0.277853	0.41	0.338		ALDH16A1	0.617018	0.314213	0.372	0.299		EOGT	0.273496	0.277853	0.41	0.338		ZNF720	0.369967	0.295824	0.355	0.289		PIGA	0.304782	0.3254	0.207	0.165		YOD1	0.485638	0.24664	0.209	0.176		SNAI1	0.518475	0.11456	0.261	0.241
CUL9	0.303453	0.407658	0.129	0.097		TOGARAM1	0.418449	0.277853	0.41	0.338		ZNF532	0.526379	0.313754	0.219	0.176		TOGARAM1	0.418449	0.277853	0.41	0.338		ZNF446	0.272258	0.294447	0.259	0.211		LY6G5B	0.335447	0.3254	0.207	0.165		NAV3	0.14231	0.245652	0.395	0.333		CEP44	0.31537	0.113317	0.277	0.256
NAPEPLD	0.445907	0.407658	0.129	0.097		MIR924HG	0.756495	0.277853	0.41	0.338		DOP1A	0.302188	0.313417	0.168	0.135		MIR924HG	0.756495	0.277853	0.41	0.338		RBMXL1	0.181	0.293991	0.178	0.145		ZNF568	0.341807	0.3254	0.207	0.165		SLC25A25	0.343095	0.244914	0.268	0.226		SRPX	0.207731	0.112629	0.252	0.233
TMCO6	0.454136	0.407658	0.129	0.097		SUFU	0.11462	0.277704	0.256	0.211		SEMA4F	0.376535	0.313417	0.168	0.135		SUFU	0.11462	0.277704	0.256	0.211		WNT7B	0.496272	0.293446	0.162	0.132		CEP72	0.411411	0.3254	0.207	0.165		GTPBP8	0.0881101	0.243434	0.54	0.456		PTPRG	0.744993	0.112629	0.252	0.233
SIRPA	0.656155	0.407658	0.129	0.097		MYO9A	0.307983	0.277704	0.256	0.211		HLX	0.550666	0.313417	0.168	0.135		MYO9A	0.307983	0.277704	0.256	0.211		ZNF688	0.55189	0.293006	0.32	0.261		HDAC10	0.540081	0.3254	0.207	0.165		KIF16B	0.435734	0.242857	0.141	0.119		CPT1A	0.665411	0.111154	0.471	0.436
MTRF1	0.394868	0.407175	0.121	0.091		ARID5A	0.490427	0.277704	0.256	0.211		LINC00294	0.341722	0.313158	0.204	0.164		ARID5A	0.490427	0.277704	0.256	0.211		ALKBH3	0.110326	0.291655	0.447	0.365		RING1	0.0651795	0.324222	0.471	0.376		ERRFI1	0.0782621	0.24257	0.503	0.425		ADGRB2	0.824783	0.110089	0.244	0.226
ASB13	0.570629	0.407175	0.121	0.091		AC020915.2	0.588337	0.277704	0.256	0.211		TDRD3	0.897124	0.313158	0.204	0.164		AC020915.2	0.588337	0.277704	0.256	0.211		TYMP	0.035132	0.291082	0.508	0.415		INO80D	0.134498	0.324222	0.471	0.376		BOLA1	0.0340244	0.242458	0.361	0.305		ABCB8	0.21182	0.109229	0.479	0.444
C17orf53	0.637063	0.406625	0.113	0.085		MTMR10	0.655561	0.277704	0.256	0.211		FASTKD5	0.544171	0.312787	0.117	0.094		MTMR10	0.655561	0.277704	0.256	0.211		TMUB2	0.274675	0.290276	0.416	0.34		CHD6	0.14738	0.324222	0.471	0.376		GID4	0.107892	0.241008	0.376	0.318		PUSL1	0.475391	0.109229	0.479	0.444
REEP6	0.964382	0.406625	0.113	0.085		OMA1	0.158357	0.274294	0.282	0.233		SLC8A1	0.446236	0.31259	0.153	0.123		OMA1	0.158357	0.274294	0.282	0.233		FBXL4	0.189928	0.289896	0.411	0.336		MTMR10	0.183785	0.321928	0.264	0.211		IER5L	0.0426068	0.241008	0.61	0.516		TSR2	0.0413424	0.108524	0.689	0.639
ZNF641	0.154265	0.405992	0.105	0.079		NMI	0.375064	0.274294	0.282	0.233		CPT2	0.0194788	0.312095	0.328	0.264		NMI	0.375064	0.274294	0.282	0.233		IGFLR1	0.377633	0.289507	0.208	0.17		KAT2B	0.0273231	0.320769	0.31	0.248		TIPIN	0.235051	0.241008	0.324	0.274		FARS2	0.167537	0.107856	0.235	0.218
TRDMT1	0.206585	0.405992	0.105	0.079		DPYSL4	0.464185	0.274294	0.282	0.233		AC012073.1	0.283982	0.311461	0.102	0.082		DPYSL4	0.464185	0.274294	0.282	0.233		TNFRSF1B	0.486387	0.289507	0.208	0.17		PHYKPL	0.0696359	0.320769	0.31	0.248		TFB2M	0.147492	0.239871	0.345	0.292		POLM	0.340908	0.107856	0.235	0.218
RDM1	0.27833	0.405992	0.105	0.079		KIAA0355	0.265033	0.271644	0.436	0.361		TASP1	0.880211	0.311461	0.102	0.082		KIAA0355	0.265033	0.271644	0.436	0.361		NUP50-DT	0.243129	0.28903	0.335	0.274		AC008124.1	0.146696	0.320769	0.31	0.248		YTHDF1	0.276573	0.239383	0.483	0.409		RNF167	0.27343	0.106676	0.462	0.429
ATXN7L2	0.821796	0.405992	0.105	0.079		ABHD11	0.268558	0.270376	0.59	0.489		KIF9-AS1	0.913813	0.311461	0.102	0.082		ABHD11	0.268558	0.270376	0.59	0.489		CRY1	0.313511	0.287337	0.442	0.362		EME1	0.220321	0.320769	0.31	0.248		PPP1R3E	0.273223	0.239338	0.156	0.132		GALNT4	0.333798	0.106389	0.21	0.195
COG7	0.391772	0.404732	0.371	0.28		DEXI	0.840726	0.270376	0.59	0.489		BMPR1A	0.408645	0.311255	0.504	0.406		DEXI	0.840726	0.270376	0.59	0.489		TCEA3	0.241896	0.286972	0.315	0.258		THRB	0.343213	0.320769	0.31	0.248		COX11	0.00126465	0.238741	0.635	0.538		RMND5A	0.524693	0.105902	0.437	0.406
WASHC2A	0.0012833	0.40439	0.629	0.475		RBFA	0.807382	0.269906	0.462	0.383		ARRB2	0.370793	0.310849	0.226	0.182		RBFA	0.807382	0.269906	0.462	0.383		ZNF667-AS1	0.320376	0.286947	0.437	0.358		CARS	0.00969456	0.319841	0.517	0.414		GPR153	0.310168	0.237499	0.111	0.094		YPEL3	0.13543	0.105035	0.412	0.383
TTC19	0.259655	0.402996	0.516	0.39		PRKD2	0.183424	0.265838	0.308	0.256		EFNA4	0.71569	0.310849	0.226	0.182		PRKD2	0.183424	0.265838	0.308	0.256		TRIQK	0.748345	0.286947	0.437	0.358		DGAT2	0.161424	0.316259	0.253	0.203		C12orf29	0.0103387	0.237343	0.678	0.575		RNF220	0.23279	0.105035	0.412	0.383
SUPV3L1	0.592139	0.402807	0.508	0.384		SGSM2	0.246732	0.265838	0.308	0.256		YJU2	0.305274	0.308296	0.394	0.318		SGSM2	0.246732	0.265838	0.308	0.256		CLU	0.17859	0.286881	0.487	0.399		ZNF592	0.797194	0.316259	0.253	0.203		MMS19	0.0412603	0.237225	0.553	0.469		SETD3	0.619354	0.105035	0.412	0.383
RNFT1	0.507915	0.402484	0.266	0.201		CERS4	0.44275	0.265838	0.308	0.256		CCDC28A	0.321214	0.307299	0.416	0.336		CERS4	0.44275	0.265838	0.308	0.256		SIAE	0.182461	0.286304	0.249	0.204		LACTB2	0.05899	0.314786	0.402	0.323		GCLC	0.112366	0.236352	0.449	0.381		ALG12	0.47257	0.10497	0.227	0.211
ZFYVE1	0.148563	0.401688	0.25	0.189		ENO3	0.03983	0.264897	0.154	0.128		RPP25L	0.0194732	0.306661	0.234	0.189		ENO3	0.03983	0.264897	0.154	0.128		FARP1	0.309124	0.286304	0.299	0.245		VPS51	0.135182	0.31104	0.494	0.398		POLR3C	0.162809	0.236332	0.363	0.308		BOK	0.055515	0.104887	0.655	0.609
ZNF549	0.465687	0.401688	0.25	0.189		VPS13B-DT	0.0780665	0.264897	0.154	0.128		ZRSR2	0.349305	0.306014	0.292	0.236		VPS13B-DT	0.0780665	0.264897	0.154	0.128		CXCL8	0.303857	0.285754	0.127	0.104		PIAS1	0.024403	0.310726	0.448	0.361		INO80B	0.267558	0.235857	0.304	0.258		POLD4	0.169333	0.104887	0.655	0.609
TYMP	0.0368527	0.400223	0.548	0.415		APOL1	0.100676	0.264897	0.154	0.128		SNCG	0.833251	0.306014	0.292	0.236		APOL1	0.100676	0.264897	0.154	0.128		TCTE3	0.972473	0.285754	0.127	0.104		ZER1	0.350813	0.310726	0.448	0.361		APIP	0.00928369	0.234986	0.651	0.553		GPRC5B	0.303505	0.103932	0.445	0.414
OSBPL10	0.486153	0.397453	0.298	0.226		ABTB2	0.234973	0.264897	0.154	0.128		MBNL3	0.501939	0.305626	0.109	0.088		ABTB2	0.234973	0.264897	0.154	0.128		FYCO1	0.988171	0.285754	0.127	0.104		INO80B	0.116126	0.310507	0.345	0.278		OSGEP	0.0741107	0.234267	0.426	0.362		ZNF783	0.207127	0.103093	0.202	0.188
KLF11	0.544442	0.397453	0.298	0.226		AP002387.2	0.279712	0.264897	0.154	0.128		PRKCD	0.623718	0.305626	0.109	0.088		AP002387.2	0.279712	0.264897	0.154	0.128		DGLUCY	0.164257	0.28406	0.234	0.192		ST5	0.17736	0.310507	0.345	0.278		CDR2	0.0423141	0.233572	0.474	0.403		ZFP62	0.471436	0.103093	0.202	0.188
RRS1	0.0627646	0.397412	0.46	0.349		AGAP4	0.367887	0.264897	0.154	0.128		AC112220.2	0.923318	0.305626	0.109	0.088		AGAP4	0.367887	0.264897	0.154	0.128		ZCWPW1	0.19358	0.28406	0.234	0.192		HEATR5B	0.00795585	0.309955	0.299	0.241		SERPINB1	0.0773321	0.231887	0.558	0.475		MAN2A2	0.473664	0.103093	0.202	0.188
TRIM5	0.0442328	0.397171	0.427	0.324		DUSP2	0.471038	0.264897	0.154	0.128		ELP2	0.0372028	0.303643	0.489	0.396		DUSP2	0.471038	0.264897	0.154	0.128		IRF9	0.801495	0.28406	0.234	0.192		GBX2	0.0224502	0.309955	0.299	0.241		MACROD1	0.0784208	0.231713	0.646	0.55		YOD1	0.722877	0.102967	0.42	0.391
ZNF8	0.529364	0.396833	0.419	0.318		CXCL2	0.471549	0.264897	0.154	0.128		MALT1	0.0266418	0.301381	0.365	0.296		CXCL2	0.471549	0.264897	0.154	0.128		KLF12	0.820984	0.28406	0.234	0.192		AL117336.2	0.0524514	0.309955	0.149	0.12		SLC30A9	0.0662978	0.230904	0.594	0.506		PITX1	0.311591	0.102468	0.597	0.556
HARS2	0.13554	0.395929	0.274	0.208		KAT14	0.517613	0.264897	0.154	0.128		RNF170	0.213974	0.301381	0.365	0.296		KAT14	0.517613	0.264897	0.154	0.128		REL	0.522762	0.283072	0.173	0.142		NCK1-DT	0.198703	0.309955	0.149	0.12		COA6	0.000216882	0.23047	0.805	0.686		XRCC1	0.225916	0.102362	0.218	0.203
ZNF202	0.0994163	0.395409	0.145	0.11		ZNF490	0.606927	0.264897	0.154	0.128		MRC2	0.0650721	0.300659	0.504	0.409		ZNF490	0.606927	0.264897	0.154	0.128		FAHD2B	0.399138	0.281938	0.168	0.138		POLR3B	0.24915	0.309955	0.149	0.12		ARMC1	0.0232548	0.229926	0.671	0.572		PGPEP1	0.828074	0.10188	0.395	0.368
TSPAN15	0.343461	0.395409	0.145	0.11		FAM229A	0.77999	0.264897	0.154	0.128		CCNO	0.264622	0.299858	0.372	0.302		FAM229A	0.77999	0.264897	0.154	0.128		ZBED4	0.0847527	0.281664	0.264	0.217		ZNF142	0.375255	0.309955	0.299	0.241		SLMAP	0.0192317	0.229026	0.653	0.557		C11orf49	0.119174	0.100067	0.193	0.18
TGDS	0.738718	0.395409	0.145	0.11		MEIS3	0.79159	0.264897	0.154	0.128		AMMECR1	0.516415	0.299858	0.372	0.302		MEIS3	0.79159	0.264897	0.154	0.128		RECQL5	0.403651	0.281664	0.264	0.217		ADAMTSL5	0.378812	0.309955	0.149	0.12		SHOC2	0.059835	0.228955	0.66	0.563		ABRAXAS1	0.273311	0.100067	0.193	0.18
RELB	0.159191	0.394279	0.137	0.104		SVIL	0.945632	0.264897	0.154	0.128		TST	0.939646	0.29956	0.175	0.142		SVIL	0.945632	0.264897	0.154	0.128		AGFG2	0.0726732	0.280364	0.401	0.33		NAAA	0.430914	0.309955	0.299	0.241		AC008608.2	0.097536	0.228269	0.122	0.104		AC004477.1	0.307681	0.100067	0.193	0.18
LINC00174	0.42634	0.394279	0.137	0.104		ABCA7	0.94971	0.264897	0.154	0.128		IMPA1	0.800868	0.299208	0.314	0.255		ABCA7	0.94971	0.264897	0.154	0.128		FBXL3	0.438181	0.280364	0.401	0.33		ZFAT	0.530699	0.309955	0.149	0.12		TIGD7	0.553856	0.228269	0.122	0.104		BRF1	0.324981	0.100067	0.193	0.18
ZNF789	0.757064	0.394279	0.137	0.104		FAM72C	0.951455	0.264897	0.154	0.128		TRMO	0.726044	0.29844	0.197	0.16		FAM72C	0.951455	0.264897	0.154	0.128		GPAM	0.527171	0.279759	0.294	0.242		TXNRD3	0.787621	0.309955	0.149	0.12		PRRT3	0.360775	0.228028	0.17	0.145		NOP9	0.349328	0.100067	0.193	0.18
FAM111A-DT	0.999447	0.394279	0.137	0.104		SHFL	0.280615	0.263034	0.641	0.534		AL392172.1	0.47822	0.296531	0.182	0.148		SHFL	0.280615	0.263034	0.641	0.534		SENP1	0.153199	0.279154	0.431	0.355		AC012184.3	0.390361	0.308122	0.103	0.083		PHKG1	0.312006	0.227952	0.129	0.11		TPT1-AS1	0.459553	0.100067	0.193	0.18
ZNF529	0.217394	0.393584	0.355	0.27		ATF3	0.345268	0.259583	0.333	0.278		KLHL28	0.304097	0.296393	0.139	0.113		ATF3	0.345268	0.259583	0.333	0.278		PSMB8-AS1	0.683222	0.279154	0.107	0.088		PHYHD1	0.416168	0.308122	0.103	0.083		PCED1A	0.0427688	0.227893	0.218	0.186		MSL2	0.165134	0.0997908	0.403	0.376
MAP2K4	0.222179	0.392583	0.339	0.258		PSMA3-AS1	0.88999	0.256802	0.692	0.579		ROM1	0.411331	0.296393	0.139	0.113		PSMA3-AS1	0.88999	0.256802	0.692	0.579		MBNL3	0.879067	0.279154	0.107	0.088		MILR1	0.533376	0.308122	0.103	0.083		MXI1	0.0838762	0.22741	0.431	0.368		PLCB3	0.0330929	0.098836	0.588	0.549
USF3	0.693417	0.392046	0.331	0.252		SPPL2B	0.176611	0.253963	0.538	0.451		AC009061.2	0.431957	0.296393	0.139	0.113		SPPL2B	0.176611	0.253963	0.538	0.451		GPANK1	0.0344331	0.277593	0.736	0.607		RABGGTA	0.775264	0.308122	0.103	0.083		FAM168A	0.502648	0.226276	0.247	0.211		COMMD5	0.544149	0.098836	0.588	0.549
PPP4R3A	0.0234804	0.391398	0.685	0.522		GSTZ1	0.14325	0.253448	0.359	0.301		AC092718.4	0.204329	0.296201	0.263	0.214		GSTZ1	0.14325	0.253448	0.359	0.301		RANBP6	0.889304	0.277534	0.279	0.23		AC008608.2	0.957114	0.308122	0.103	0.083		KIF3A	0.111109	0.225972	0.537	0.459		MAMDC4	0.230805	0.0962153	0.185	0.173
ZNF433-AS1	0.0540361	0.391238	0.5	0.381		UCN	0.179827	0.253448	0.179	0.15		CCDC15	0.284691	0.296201	0.263	0.214		UCN	0.179827	0.253448	0.179	0.15		MMP14	0.0142252	0.276427	0.67	0.553		HPS4	0.324737	0.306371	0.391	0.316		LHFPL2	0.0199772	0.224345	0.492	0.421		ZNF585B	0.293146	0.0962153	0.185	0.173
HIVEP1	0.61789	0.390182	0.21	0.16		ADAT2	0.416781	0.253448	0.359	0.301		POLR3F	0.425738	0.296201	0.263	0.214		ADAT2	0.416781	0.253448	0.359	0.301		ORMDL3	0.11091	0.275634	0.183	0.151		TBC1D14	0.0161331	0.305433	0.586	0.474		ZW10	0.0687978	0.222997	0.397	0.34		BTN3A2	0.560722	0.0962153	0.185	0.173
FBXO32	0.00439139	0.39012	0.573	0.437		COQ3	0.734063	0.253448	0.179	0.15		MT1M	0.223081	0.2935	0.401	0.327		COQ3	0.734063	0.253448	0.179	0.15		SPIRE2	0.208771	0.275634	0.137	0.113		ULK1	0.0414017	0.304153	0.483	0.391		PELO	0.000914335	0.2227	0.782	0.67		ZNF280C	0.608169	0.0962153	0.185	0.173
SLC2A3	0.0628026	0.389771	0.565	0.431		S1PR3	0.738062	0.253448	0.179	0.15		PBXIP1	0.515814	0.293359	0.124	0.101		S1PR3	0.738062	0.253448	0.179	0.15		LRBA	0.143425	0.275463	0.442	0.365		PIP5K1C	0.361799	0.304153	0.483	0.391		TMEM241	0.67918	0.222392	0.125	0.107		CRKL	0.635653	0.095397	0.546	0.511
PMM1	0.592239	0.389487	0.54	0.412		XXYLT1	0.738532	0.253448	0.359	0.301		GPD1L	0.738697	0.293359	0.124	0.101		XXYLT1	0.738532	0.253448	0.359	0.301		PHYH	0.481182	0.275418	0.35	0.289		CAP2	0.295206	0.302646	0.575	0.466		WASL	0.00537324	0.2215	0.807	0.692		STARD10	0.202844	0.0947782	0.345	0.323
ABCB7	0.170086	0.389412	0.371	0.283		SPATA6	0.775887	0.253448	0.179	0.15		FRS2	0.399334	0.293317	0.336	0.274		SPATA6	0.775887	0.253448	0.179	0.15		NOSIP	0.0579946	0.274507	0.807	0.667		ZNF75D	0.0724195	0.301827	0.195	0.158		HSBP1L1	0.0230514	0.221415	0.737	0.632		FBXL7	0.622987	0.0947782	0.345	0.323
C1orf56	0.525586	0.389212	0.202	0.154		ZNF646	0.0997176	0.252607	0.385	0.323		ZNF219	0.172884	0.292782	0.146	0.119		ZNF646	0.0997176	0.252607	0.385	0.323		DCAF11	0.309428	0.274394	0.305	0.252		PRELID3A	0.234058	0.301827	0.195	0.158		IDH3A	0.0376351	0.22097	0.506	0.434		GPSM3	0.907795	0.0947782	0.345	0.323
PIGV	0.87498	0.389212	0.202	0.154		PRKAB2	0.113082	0.252607	0.385	0.323		C10orf143	0.365724	0.292782	0.146	0.119		PRKAB2	0.113082	0.252607	0.385	0.323		RDH5	0.520256	0.274175	0.259	0.214		NEURL1B	0.354681	0.301827	0.195	0.158		UBA6	0.00520312	0.219678	0.707	0.607		COG8	0.127648	0.0947044	0.361	0.338
HFE	0.425131	0.388271	0.177	0.135		MT1M	0.161358	0.252607	0.385	0.323		PTPRJ	0.576512	0.292782	0.489	0.399		MT1M	0.161358	0.252607	0.385	0.323		PI4KA	0.96843	0.273861	0.213	0.176		FUCA1	0.495627	0.301827	0.195	0.158		WDHD1	0.0811165	0.21901	0.567	0.487		MYNN	0.338231	0.0927352	0.513	0.481
USP6NL	0.64702	0.388271	0.177	0.135		PIMREG	0.503114	0.252607	0.385	0.323		LAMC3	0.759585	0.292782	0.146	0.119		PIMREG	0.503114	0.252607	0.385	0.323		IER5L	0.0783321	0.273692	0.624	0.516		P2RX4	0.712016	0.301827	0.195	0.158		PLEKHM2	0.0909556	0.218713	0.717	0.616		RPA1	0.0472077	0.0927013	0.706	0.662
AC008124.1	0.113602	0.388162	0.194	0.148		TENT4A	0.442449	0.250323	0.564	0.474		ZNF28	0.882478	0.292641	0.255	0.208		TENT4A	0.442449	0.250323	0.564	0.474		VPS13D	0.318192	0.273018	0.289	0.239		ATL2	0.137581	0.301656	0.529	0.429		SERPINE2	0.0283086	0.21864	0.703	0.604		TKFC	0.0602817	0.0925661	0.176	0.165
ARHGAP26	0.38458	0.388162	0.194	0.148		DYNC2H1	0.215808	0.243557	0.205	0.173		KLF11	0.480092	0.292393	0.277	0.226		DYNC2H1	0.215808	0.243557	0.205	0.173		TIFA	0.318942	0.273018	0.289	0.239		ATP6V0A1	0.250129	0.29956	0.287	0.233		ANKMY1	0.237047	0.21818	0.113	0.097		CEP83	0.105062	0.0925661	0.353	0.331
POLDIP3	0.159061	0.387293	0.411	0.314		DDX28	0.2885	0.243557	0.205	0.173		HINFP	0.599313	0.292393	0.277	0.226		DDX28	0.2885	0.243557	0.205	0.173		THAP5	0.181643	0.270452	0.584	0.484		STOML1	0.442835	0.29956	0.287	0.233		CARF	0.407164	0.21818	0.113	0.097		C1R	0.177981	0.0925661	0.176	0.165
ME3	0.334773	0.387293	0.411	0.314		ATP9B	0.726045	0.243557	0.205	0.173		RBAK	0.609146	0.292393	0.277	0.226		ATP9B	0.726045	0.243557	0.205	0.173		WFS1	0.313344	0.270452	0.467	0.387		TENM3	0.519044	0.29956	0.287	0.233		NISCH	0.0433005	0.217863	0.37	0.318		DLGAP1-AS2	0.428628	0.0925661	0.176	0.165
FAM117A	0.682362	0.387023	0.169	0.129		SARM1	0.931312	0.243557	0.205	0.173		ANAPC10	0.194895	0.291363	0.431	0.352		SARM1	0.931312	0.243557	0.205	0.173		ALDH1B1	0.332333	0.270358	0.315	0.261		TMEM260	0.00304742	0.298393	0.379	0.308		AC092718.4	0.144296	0.217591	0.249	0.214		GSDME	0.494445	0.0925661	0.176	0.165
SAP130	0.0451661	0.386748	0.403	0.308		PRMT6	0.651715	0.243271	0.231	0.195		EPOR	0.110694	0.29042	0.35	0.286		PRMT6	0.651715	0.243271	0.231	0.195		FITM2	0.469289	0.270266	0.239	0.198		INPP5F	0.266352	0.298393	0.379	0.308		PREB	0.200113	0.217418	0.578	0.497		ZNF841	0.684117	0.0925661	0.176	0.165
CACTIN	0.453055	0.386183	0.395	0.302		MRNIP	0.691289	0.243271	0.231	0.195		KIAA1522	0.206611	0.290237	0.438	0.358		MRNIP	0.691289	0.243271	0.231	0.195		PBXIP1	0.550353	0.270089	0.122	0.101		COIL	0.138005	0.297681	0.471	0.383		USP11	0.294256	0.216594	0.537	0.462		ZNF486	0.279552	0.0925121	0.16	0.15
MIPEP	0.366482	0.385654	0.161	0.123		SCRN3	0.692615	0.243271	0.231	0.195		TBC1D7	0.45895	0.290237	0.438	0.358		SCRN3	0.692615	0.243271	0.231	0.195		MRM1	0.987993	0.270089	0.122	0.101		DCAF17	0.216143	0.297681	0.471	0.383		DNAJC16	0.0203608	0.216449	0.322	0.277		PGAP2	0.608756	0.0925121	0.16	0.15
MCTP1	0.68914	0.385654	0.161	0.123		PRR5	0.811957	0.243271	0.231	0.195		RELL1	0.497103	0.290237	0.438	0.358		PRR5	0.811957	0.243271	0.231	0.195		ZFYVE1	0.162403	0.269348	0.228	0.189		ZNF276	0.199928	0.296241	0.333	0.271		WASHC2A	0.0324379	0.213707	0.551	0.475		CALHM5	0.664488	0.0925121	0.16	0.15
ZNF708	0.795101	0.385654	0.161	0.123		SENP3	0.833724	0.243271	0.231	0.195		PARG	0.271235	0.288245	0.38	0.311		SENP3	0.833724	0.243271	0.231	0.195		BRD1	0.791648	0.269348	0.228	0.189		PITPNA-AS1	0.219261	0.296241	0.333	0.271		EGLN2	0.0857144	0.212591	0.488	0.421		TRIP11	0.0285175	0.0912681	0.521	0.489
PIGO	0.868411	0.385654	0.161	0.123		FAM50B	0.951784	0.243271	0.231	0.195		MOB2	0.287091	0.288217	0.496	0.406		FAM50B	0.951784	0.243271	0.231	0.195		COMMD8	0.0985432	0.268898	0.64	0.531		THBS1	0.364725	0.294157	0.655	0.534		ZNF528-AS1	0.330567	0.212221	0.211	0.182		TBC1D7	0.164926	0.0904807	0.328	0.308
ANAPC10	0.118008	0.385099	0.46	0.352		ERP44	0.517403	0.239495	0.692	0.586		AVEN	0.0301478	0.287802	0.657	0.538		ERP44	0.517403	0.239495	0.692	0.586		IFT43	0.12519	0.268817	0.599	0.497		AKNA	0.205313	0.292977	0.184	0.15		AL118506.1	0.182175	0.211504	0.109	0.094		LCLAT1	0.750078	0.0904807	0.328	0.308
DIPK2A	0.132993	0.385099	0.46	0.352		SGCE	0.0578286	0.234135	0.513	0.436		BDH1	0.226533	0.28739	0.453	0.371		SGCE	0.0578286	0.234135	0.513	0.436		NAPEPLD	0.326872	0.267933	0.117	0.097		GIN1	0.229521	0.292977	0.184	0.15		TNFRSF1B	0.251728	0.211504	0.197	0.17		ARNTL2	0.310857	0.0898233	0.496	0.466
LTO1	0.209962	0.385099	0.46	0.352		FBXL15	0.223511	0.234135	0.513	0.436		PAPSS1	0.334483	0.2852	0.445	0.365		FBXL15	0.223511	0.234135	0.513	0.436		BFSP1	0.602457	0.267933	0.117	0.097		ZNF582	0.324689	0.292977	0.184	0.15		RNF149	0.125306	0.211121	0.594	0.513		GSE1	0.359935	0.0882658	0.336	0.316
RNF121	0.132879	0.384575	0.452	0.346		HIP1R	0.19216	0.230837	0.256	0.218		ZBED1	0.496928	0.284568	0.161	0.132		HIP1R	0.19216	0.230837	0.256	0.218		E2F2	0.661701	0.267933	0.117	0.097		PSD4	0.371301	0.292977	0.184	0.15		UTP25	0.535023	0.210804	0.433	0.374		PDE1C	0.517093	0.0882658	0.336	0.316
DIS3L	0.127524	0.38448	0.435	0.333		MBP	0.232498	0.230837	0.256	0.218		TYMSOS	0.110336	0.28406	0.234	0.192		MBP	0.232498	0.230837	0.256	0.218		SCLT1	0.482216	0.267872	0.477	0.396		ZNF486	0.549114	0.292977	0.184	0.15		RRS1	0.207787	0.210567	0.404	0.349		FRMD6-AS1	0.578406	0.0882658	0.336	0.316
H6PD	0.0951155	0.383605	0.226	0.173		MAP3K5	0.349447	0.230837	0.256	0.218		NIPBL-DT	0.439316	0.28406	0.234	0.192		MAP3K5	0.349447	0.230837	0.256	0.218		ZNF160	0.0680967	0.267696	0.371	0.308		AC005921.2	0.627337	0.292977	0.184	0.15		HPF1	0.0520168	0.210453	0.721	0.623		BHLHE40	0.89427	0.0882658	0.336	0.316
MCPH1	0.180228	0.383605	0.226	0.173		DPY19L2	0.451476	0.230837	0.256	0.218		TMEM186	0.132743	0.283793	0.307	0.252		DPY19L2	0.451476	0.230837	0.256	0.218		KAT6A	0.138382	0.266154	0.462	0.384		ZNF445	0.52091	0.291826	0.414	0.338		TSC22D1	0.426392	0.21036	0.397	0.343		ZNF823	0.407476	0.0879965	0.168	0.158
MROH1	0.000843761	0.382682	0.484	0.371		NHEJ1	0.479185	0.230837	0.256	0.218		TXNDC16	0.847419	0.283793	0.307	0.252		NHEJ1	0.479185	0.230837	0.256	0.218		PARP3	0.136373	0.266075	0.284	0.236		IL17RC	0.133781	0.290996	0.322	0.263		HARS	0.00637474	0.209838	0.819	0.708		CEP126	0.713243	0.0879965	0.168	0.158
ZNF891	0.323344	0.38247	0.218	0.167		KLHL29	0.975331	0.230837	0.256	0.218		PLPP4	0.0534395	0.282884	0.482	0.396		KLHL29	0.975331	0.230837	0.256	0.218		VASN	0.114552	0.265759	0.635	0.528		TMEM68	0.0633918	0.290957	0.552	0.451		PIK3C3	0.367105	0.209751	0.302	0.261		MTMR12	0.0549368	0.0867116	0.479	0.451
PTPN23	0.0329584	0.380272	0.573	0.44		BMP4	0.897149	0.229218	0.564	0.481		MAP2K4	0.129499	0.2824	0.314	0.258		BMP4	0.897149	0.229218	0.564	0.481		SCAF4	0.18759	0.265461	0.594	0.494		BUB1B	0.00757323	0.290202	0.46	0.376		COPS7B	0.0739625	0.209625	0.524	0.453		KMT2B	0.0341733	0.0858717	0.622	0.586
MDM1	0.0474565	0.380184	0.258	0.198		SEL1L	0.514864	0.228651	0.538	0.459		POLRMT	0.0926308	0.282123	0.562	0.462		SEL1L	0.514864	0.228651	0.538	0.459		AC008124.1	0.174069	0.264647	0.178	0.148		MSH5	0.135639	0.289507	0.23	0.188		INTS5	0.187691	0.208587	0.363	0.314		PCGF1	0.587123	0.0857299	0.311	0.293
KLF4	0.0945074	0.379848	0.323	0.248		BIN3	0.47828	0.227069	0.308	0.263		MAN1B1-DT	0.460019	0.281938	0.168	0.138		BIN3	0.47828	0.227069	0.308	0.263		MCPH1	0.131721	0.264416	0.208	0.173		COL7A1	0.0864456	0.289072	0.368	0.301		ANO10	0.279226	0.208399	0.512	0.443		GEM	0.537048	0.0847503	0.63	0.594
ZNF830	0.605428	0.379848	0.323	0.248		ADA	0.521363	0.227069	0.308	0.263		TRAF3IP2	0.313915	0.281068	0.321	0.264		ADA	0.521363	0.227069	0.308	0.263		AC092329.4	0.322744	0.264416	0.208	0.173		TP53I11	0.811059	0.289072	0.368	0.301		BACH1	0.0296773	0.207738	0.603	0.522		KNTC1	0.376233	0.0835234	0.319	0.301
TMEM184B	0.22303	0.379563	0.548	0.421		TTLL4	0.624003	0.227069	0.308	0.263		IFNGR1	0.732919	0.281068	0.321	0.264		TTLL4	0.624003	0.227069	0.308	0.263		SARS2	0.082436	0.263686	0.442	0.368		FBXO31	0.0944436	0.287194	0.276	0.226		FARP1	0.320333	0.207233	0.283	0.245		AMOTL1	0.450422	0.0833789	0.462	0.436
SDC2	0.469179	0.379287	0.185	0.142		SMPDL3A	0.927942	0.227069	0.308	0.263		TRAF3IP2-AS1	0.597203	0.279654	0.226	0.186		SMPDL3A	0.927942	0.227069	0.308	0.263		WASHC2C	0.702801	0.262359	0.426	0.355		AC098487.1	0.153884	0.287194	0.276	0.226		BMP4	0.0145432	0.205609	0.526	0.456		LRWD1	0.583111	0.0833789	0.462	0.436
QTRT1	0.00408671	0.378512	0.597	0.459		CUX1	0.134527	0.226875	0.59	0.504		SHOX2	0.351958	0.277664	0.336	0.277		CUX1	0.134527	0.226875	0.59	0.504		MAP11	0.295138	0.261807	0.234	0.195		GTF2H2C	0.400454	0.287194	0.276	0.226		STIMATE	0.0350128	0.205064	0.399	0.346		AIP	0.755414	0.0833026	0.605	0.571
ZNF557	0.0908751	0.377918	0.242	0.186		LTO1	0.464439	0.226875	0.59	0.504		HSBP1L1	0.0111374	0.277021	0.766	0.632		LTO1	0.464439	0.226875	0.59	0.504		PNPLA3	0.365094	0.261807	0.234	0.195		IRF7	0.0275965	0.286051	0.138	0.113		TRPT1	0.27496	0.204014	0.272	0.236		ZNF506	0.32941	0.0824622	0.143	0.135
SMARCD3	0.106635	0.37752	0.29	0.223		TRIM39	0.183736	0.225795	0.282	0.241		DNAJC4	0.520269	0.276518	0.343	0.283		TRIM39	0.183736	0.225795	0.282	0.241		HECW2	0.151498	0.261265	0.162	0.135		ZNF709	0.0956013	0.286051	0.138	0.113		SLC41A2	0.126305	0.202817	0.243	0.211		PAG1	0.397728	0.0824622	0.143	0.135
WRAP53	0.149196	0.37752	0.29	0.223		ID3	0.535317	0.225795	0.282	0.241		DEPDC1	0.228964	0.276253	0.613	0.506		ID3	0.535317	0.225795	0.282	0.241		GANC	0.347149	0.261265	0.162	0.135		LINC00174	0.231624	0.286051	0.138	0.113		CCHCR1	0.184703	0.202083	0.481	0.418		CDKN1C	0.445179	0.0824622	0.143	0.135
DXO	0.498384	0.376854	0.347	0.267		CIR1	0.105055	0.223142	0.641	0.549		METTL3	0.189459	0.27621	0.263	0.217		CIR1	0.105055	0.223142	0.641	0.549		DOP1A	0.456381	0.261265	0.162	0.135		ACSS3	0.260007	0.286051	0.138	0.113		SCRIB	0.32037	0.200123	0.524	0.456		AL133477.2	0.673173	0.0824622	0.143	0.135
PIK3R4	0.260561	0.376474	0.282	0.217		MKNK2	0.23617	0.223142	0.641	0.549		GBP1	0.610886	0.274757	0.518	0.428		MKNK2	0.23617	0.223142	0.641	0.549		STON1	0.989512	0.261265	0.162	0.135		B3GNTL1	0.306762	0.286051	0.138	0.113		RTTN	0.0299991	0.19977	0.231	0.201		CARD19	0.0347424	0.0823501	0.756	0.714
MLLT6	0.0972241	0.375968	0.339	0.261		HADH	0.230308	0.22039	0.359	0.308		PLEKHA5	0.737431	0.274251	0.438	0.362		HADH	0.230308	0.22039	0.359	0.308		ZFP37	0.878451	0.260867	0.132	0.11		ZNF526	0.382584	0.286051	0.138	0.113		SERTAD4	0.19718	0.199609	0.177	0.154		PCGF3	0.453332	0.0815299	0.454	0.429
SATB2	0.186012	0.375968	0.339	0.261		SNN	0.314611	0.22039	0.359	0.308		ZNF77	0.0976876	0.273648	0.19	0.157		SNN	0.314611	0.22039	0.359	0.308		RCL1	0.212999	0.26046	0.223	0.186		CDH24	0.443559	0.286051	0.138	0.113		MLF1	0.0243357	0.199108	0.798	0.695		ELP4	0.163066	0.0804498	0.294	0.278
ZC3H6	0.800527	0.375968	0.339	0.261		DNAJC12	0.518504	0.22039	0.359	0.308		FAM160A1	0.766687	0.273648	0.19	0.157		DNAJC12	0.518504	0.22039	0.359	0.308		PCED1A	0.301323	0.26046	0.223	0.186		SIRPA	0.646151	0.286051	0.138	0.113		TIMM10B	0.00609174	0.198581	0.66	0.575		INO80B	0.495084	0.0804498	0.294	0.278
FAM122A	0.0818776	0.375099	0.379	0.292		ZNF865	0.530249	0.22039	0.359	0.308		ZNF518A	0.0639617	0.273521	0.358	0.296		ZNF865	0.530249	0.22039	0.359	0.308		TEF	0.216442	0.260236	0.102	0.085		DNAJC5	0.433798	0.285734	0.678	0.556		PBXIP1	0.213841	0.197939	0.116	0.101		COQ6	0.607668	0.0804498	0.294	0.278
WDR12	0.00267687	0.374474	0.677	0.522		ZC3H12C	0.155869	0.218797	0.333	0.286		ID3	0.0444052	0.271484	0.547	0.453		ZC3H12C	0.155869	0.218797	0.333	0.286		ITPKA	0.233218	0.260236	0.102	0.085		WDR75	0.00329919	0.283694	0.632	0.519		NFKBIE	0.423056	0.19773	0.202	0.176		CARS2	0.429327	0.0801703	0.739	0.699
RPAIN	0.0320054	0.374474	0.677	0.522		TUBD1	0.356341	0.218797	0.333	0.286		BAIAP2	0.596836	0.271194	0.46	0.381		TUBD1	0.356341	0.218797	0.333	0.286		ASH1L-AS1	0.545487	0.260236	0.102	0.085		BLOC1S5	0.442625	0.283095	0.448	0.368		SNX8	0.00567389	0.197337	0.703	0.613		TOB2	0.218411	0.0798007	0.445	0.421
LINC00461	0.217409	0.373352	0.306	0.236		SRBD1	0.615809	0.218797	0.333	0.286		MTMR9	0.114734	0.271128	0.285	0.236		SRBD1	0.615809	0.218797	0.333	0.286		TTC38	0.586747	0.260236	0.102	0.085		RHOQ	0.0057515	0.282564	0.713	0.586		VIRMA	0.0329994	0.197337	0.703	0.613		CYTH3	0.206334	0.0791065	0.58	0.549
BRWD3	0.0803673	0.372446	0.355	0.274		NECTIN1	0.435726	0.217418	0.385	0.331		MRPS31	0.783105	0.269944	0.292	0.242		NECTIN1	0.435726	0.217418	0.385	0.331		ZNF91	0.315227	0.25934	0.467	0.39		NDUFAF7	0.0725677	0.280108	0.356	0.293		RALGPS2	0.00621813	0.197301	0.664	0.579		TRIB3	0.0627279	0.0780025	0.151	0.143
SOCS6	0.219192	0.371969	0.395	0.305		KIAA1671	0.51602	0.215389	0.41	0.353		AC105285.1	0.376952	0.269607	0.175	0.145		KIAA1671	0.51602	0.215389	0.41	0.353		INTS5	0.0453389	0.259213	0.376	0.314		INPP4A	0.101432	0.280108	0.356	0.293		FBXO32	0.0314694	0.196756	0.501	0.437		HIST1H1E	0.78234	0.0780025	0.151	0.143
EOGT	0.562671	0.371969	0.395	0.305		GON7	0.669341	0.215389	0.41	0.353		BAHCC1	0.479475	0.269607	0.175	0.145		GON7	0.669341	0.215389	0.41	0.353		PYM1	0.456312	0.259213	0.376	0.314		C2orf76	0.240192	0.280108	0.356	0.293		GNPDA1	0.000193666	0.19651	0.8	0.698		ARFIP2	0.471316	0.0777223	0.571	0.541
RNF103	0.188412	0.37158	0.435	0.336		CDK5	0.762961	0.215389	0.41	0.353		SLC20A2	0.483019	0.268817	0.299	0.248		CDK5	0.762961	0.215389	0.41	0.353		NHEJ1	0.114529	0.259087	0.218	0.182		NECAB3	0.262008	0.280108	0.356	0.293		DOCK11	0.229507	0.196006	0.306	0.267		TMEM255B	0.122227	0.0774441	0.286	0.271
AAGAB	0.102991	0.371397	0.444	0.343		SLC38A6	0.201609	0.214623	0.462	0.398		BAHD1	0.369733	0.267933	0.117	0.097		SLC38A6	0.201609	0.214623	0.462	0.398		PLAG1	0.234204	0.259087	0.218	0.182		KMT5B	0.00579336	0.279597	0.402	0.331		TENT5B	0.485629	0.195551	0.141	0.123		MID1	0.038178	0.0774315	0.42	0.398
P3H3	0.579498	0.371397	0.444	0.343		SLC2A6	0.891484	0.214623	0.462	0.398		TMCO6	0.478705	0.267933	0.117	0.097		SLC2A6	0.891484	0.214623	0.462	0.398		TMEM150A	0.384373	0.258462	0.188	0.157		XRRA1	0.0671568	0.279597	0.402	0.331		TBCD	0.158161	0.195301	0.465	0.406		SPATA20	0.234708	0.0772819	0.555	0.526
APTR	0.580463	0.37078	0.427	0.33		VPS8	0.171796	0.213069	0.436	0.376		RAB4B	0.670501	0.267933	0.117	0.097		VPS8	0.171796	0.213069	0.436	0.376		ACADSB	0.311526	0.258425	0.249	0.208		SMARCAD1	0.0623084	0.278618	0.483	0.398		TRRAP	0.0370037	0.195295	0.544	0.475		EIF2B5	0.359686	0.0761563	0.563	0.534
CLASP2	0.196043	0.370368	0.476	0.368		SLC10A3	0.486674	0.213069	0.436	0.376		PAX8	0.793037	0.267933	0.117	0.097		SLC10A3	0.486674	0.213069	0.436	0.376		LIG3	0.540618	0.258425	0.249	0.208		STX17	0.0715885	0.278618	0.483	0.398		ANKHD1	0.00326672	0.194055	0.73	0.638		USP40	0.387554	0.0752881	0.412	0.391
KIAA1109	0.346569	0.370368	0.476	0.368		SLC38A9	0.587283	0.213069	0.436	0.376		TADA1	0.358876	0.267772	0.182	0.151		SLC38A9	0.587283	0.213069	0.436	0.376		IFIT3	0.0941644	0.258312	0.365	0.305		GGA1	0.0123619	0.278359	0.529	0.436		VCPKMT	0.332549	0.193508	0.238	0.208		RANBP6	0.628667	0.074547	0.277	0.263
DDX19B	0.439403	0.370368	0.476	0.368		GATA2	0.0670946	0.209638	0.487	0.421		TIMM21	0.343454	0.267753	0.489	0.406		GATA2	0.0670946	0.209638	0.487	0.421		C18orf21	0.158814	0.257575	0.421	0.352		SLC25A40	0.0369095	0.275146	0.31	0.256		JAM2	0.169293	0.193246	0.342	0.299		HPS3	0.293295	0.0741415	0.538	0.511
TCEA2	0.099902	0.369618	0.468	0.362		RIPK2	0.227934	0.209638	0.487	0.421		DUSP16	0.448362	0.267104	0.212	0.176		RIPK2	0.227934	0.209638	0.487	0.421		BCHE	0.424496	0.257158	0.391	0.327		CEP170B	0.0977256	0.275146	0.31	0.256		SNRNP27	0.00691799	0.193157	0.805	0.704		AC008966.1	0.421047	0.0734211	0.261	0.248
PBX2	0.177941	0.367881	0.621	0.481		PCOLCE	0.749464	0.207963	0.513	0.444		ZFPL1	0.1799	0.26628	0.533	0.443		PCOLCE	0.749464	0.207963	0.513	0.444		AC004816.1	0.061986	0.255257	0.147	0.123		CERS4	0.120332	0.275146	0.31	0.256		TXNIP	0.211038	0.193075	0.478	0.418		ATXN7L3	0.549531	0.0734211	0.261	0.248
SNAP47	0.0221763	0.366128	0.637	0.494		DNAJB14	0.191721	0.207014	0.59	0.511		INPP4A	0.28868	0.265785	0.314	0.261		DNAJB14	0.191721	0.207014	0.59	0.511		PIGO	0.441409	0.255257	0.147	0.123		SLC25A17	0.380279	0.275146	0.31	0.256		ACO1	0.00863134	0.192956	0.662	0.579		SELENOO	0.0798359	0.073249	0.403	0.383
ZNF182	0.326197	0.361555	0.202	0.157		SLC25A25	0.227523	0.207014	0.59	0.511		ZNF688	0.588848	0.265785	0.314	0.261		SLC25A25	0.227523	0.207014	0.59	0.511		MCAT	0.171869	0.255097	0.289	0.242		FAS	0.4772	0.275146	0.31	0.256		C11orf49	0.148283	0.192645	0.327	0.286		NABP2	0.449149	0.073249	0.403	0.383
C17orf75	0.236633	0.359896	0.153	0.119		DPY19L3	0.339371	0.206863	0.538	0.466		SLC35E2B	0.705352	0.26566	0.219	0.182		DPY19L3	0.339371	0.206863	0.538	0.466		TDRD7	0.65197	0.254573	0.203	0.17		HIP1R	0.418607	0.275061	0.264	0.218		PPARG	0.0785442	0.192645	0.431	0.377		ADGRA3	0.241722	0.0730292	0.546	0.519
FAM118A	0.844445	0.359896	0.153	0.119		TIGAR	0.067006	0.205469	0.564	0.489		DOCK11	0.299667	0.264828	0.321	0.267		TIGAR	0.067006	0.205469	0.564	0.489		NGEF	0.945309	0.254573	0.203	0.17		ACVR1B	0.423129	0.275061	0.264	0.218		EIF2B4	0.233186	0.191659	0.417	0.365		RIOK3	0.331161	0.0730292	0.546	0.519
NHLRC2	0.115429	0.359816	0.597	0.465		ZDHHC24	0.793387	0.205469	0.564	0.489		PARP6	0.29918	0.263034	0.197	0.164		ZDHHC24	0.793387	0.205469	0.564	0.489		TSPYL4	0.218955	0.254183	0.259	0.217		ZFPM1	0.00304033	0.274941	0.437	0.361		SGO1	0.0503735	0.191096	0.531	0.465		CERS5	0.0281686	0.0724358	0.387	0.368
ARSB	0.235801	0.359542	0.339	0.264		TLR4	0.101095	0.192645	0.103	0.09		METTL4	0.518811	0.263034	0.197	0.164		TLR4	0.101095	0.192645	0.103	0.09		UBE3D	0.597712	0.254183	0.259	0.217		MCM9	0.0689966	0.274941	0.218	0.18		AGA	0.834678	0.190684	0.104	0.091		ZNF584	0.244468	0.0724358	0.387	0.368
CBWD5	0.242212	0.359542	0.339	0.264		CD83	0.260479	0.192645	0.103	0.09		DCLRE1A	0.732692	0.263034	0.197	0.164		CD83	0.260479	0.192645	0.103	0.09		SMIM10	0.294582	0.253757	0.619	0.519		UBR3	0.3232	0.274941	0.437	0.361		SARS2	0.058324	0.190199	0.42	0.368		FOXRED2	0.186054	0.071191	0.269	0.256
MAFF	0.337291	0.359403	0.194	0.151		JMJD7	0.349036	0.192645	0.103	0.09		SH3PXD2B	0.87274	0.263034	0.197	0.164		JMJD7	0.349036	0.192645	0.103	0.09		PRRT3	0.230321	0.253119	0.173	0.145		COL8A1	0.707013	0.274941	0.437	0.361		SPTLC3	0.14294	0.189478	0.129	0.113		DCAF4	0.284239	0.071191	0.269	0.256
FAM214B	0.123847	0.35925	0.371	0.289		AC004241.1	0.428356	0.192645	0.103	0.09		CTXN1	0.209234	0.262178	0.336	0.28		AC004241.1	0.428356	0.192645	0.103	0.09		AC097448.1	0.25044	0.253119	0.173	0.145		RHBDD1	0.712786	0.274941	0.218	0.18		BHLHE41	0.376616	0.189478	0.129	0.113		B4GALNT4	0.304566	0.071191	0.269	0.256
INTS5	0.157683	0.359003	0.403	0.314		MBLAC2	0.444245	0.192645	0.103	0.09		RRAD	0.844544	0.262036	0.577	0.481		MBLAC2	0.444245	0.192645	0.103	0.09		EXD2	0.26509	0.253119	0.173	0.145		UBIAD1	0.0530871	0.27486	0.391	0.323		ZNF696	0.604605	0.189478	0.129	0.113		CSPG4	0.623772	0.071191	0.269	0.256
MEF2D	0.17779	0.359003	0.403	0.314		TMEM71	0.520108	0.192645	0.103	0.09		MAP11	0.194864	0.261807	0.234	0.195		TMEM71	0.520108	0.192645	0.103	0.09		ALDH4A1	0.965606	0.253119	0.173	0.145		ANKMY2	0.513317	0.27486	0.391	0.323		EXTL3	0.118255	0.188662	0.154	0.135		PTPDC1	0.631553	0.071191	0.269	0.256
PTX3	0.567268	0.35887	0.444	0.346		AC007952.4	0.535157	0.192645	0.103	0.09		PLD1	0.240563	0.261628	0.204	0.17		AC007952.4	0.535157	0.192645	0.103	0.09		USP30	0.493757	0.252981	0.142	0.119		GGCX	0.000670257	0.26976	0.644	0.534		ACTR3B	0.517709	0.188072	0.179	0.157		CCNG1	0.0287719	0.0711488	0.664	0.632
ZCCHC3	0.78468	0.358597	0.258	0.201		AC010359.3	0.546977	0.192645	0.103	0.09		LBH	0.420539	0.260652	0.241	0.201		AC010359.3	0.546977	0.192645	0.103	0.09		ARFGAP1	0.313541	0.251746	0.33	0.277		SRBD1	0.157485	0.269721	0.345	0.286		NOP16	0.0359071	0.186799	0.773	0.679		INSYN2B	0.206822	0.0709359	0.395	0.376
ATF2	0.0337546	0.358327	0.581	0.453		PBXIP1	0.590433	0.192645	0.103	0.09		MIOS	0.521888	0.26057	0.35	0.292		PBXIP1	0.590433	0.192645	0.103	0.09		ZNF627	0.313864	0.250323	0.112	0.094		AP4E1	0.326917	0.268817	0.299	0.248		ZDHHC16	0.079802	0.186012	0.619	0.544		SCOC-AS1	0.165528	0.0698214	0.126	0.12
GTF2IRD1	0.303018	0.358231	0.331	0.258		CROCC	0.644029	0.192645	0.103	0.09		ZNF20	0.373256	0.260236	0.102	0.085		CROCC	0.644029	0.192645	0.103	0.09		NKIRAS1	0.784135	0.250267	0.269	0.226		SAMD12	0.385493	0.268817	0.299	0.248		EXOC6B	0.151785	0.185032	0.215	0.189		EVI2A	0.226041	0.0698214	0.126	0.12
ZNF141	0.107352	0.358048	0.363	0.283		MBNL3	0.666872	0.192645	0.103	0.09		PCYOX1L	0.519807	0.260236	0.102	0.085		MBNL3	0.666872	0.192645	0.103	0.09		ELP6	0.0466382	0.249873	0.741	0.623		USP40	0.010595	0.267933	0.471	0.391		QRICH1	0.134608	0.184667	0.54	0.475		CUL9	0.300527	0.0698214	0.126	0.12
SKI	0.17454	0.357744	0.468	0.365		SYNE3	0.739222	0.192645	0.103	0.09		TEF	0.540816	0.260236	0.102	0.085		SYNE3	0.739222	0.192645	0.103	0.09		OGG1	0.646481	0.249195	0.497	0.418		ZNF431	0.137828	0.267933	0.471	0.391		TMEM60	0.192321	0.184167	0.508	0.447		KANSL1-AS1	0.328195	0.0698214	0.126	0.12
PPP2R3A	0.100253	0.357642	0.5	0.39		AC239799.2	0.757252	0.192645	0.103	0.09		AC007773.1	0.659896	0.260236	0.102	0.085		AC239799.2	0.757252	0.192645	0.103	0.09		CA11	0.374865	0.248498	0.157	0.132		TAF3	0.227778	0.267933	0.471	0.391		COX10	0.0567386	0.183446	0.2	0.176		TMEM126B	0.156763	0.0694479	0.765	0.729
AL451165.2	0.233966	0.357157	0.113	0.088		AC017083.1	0.885393	0.192645	0.103	0.09		CAPN5	0.310771	0.26	0.569	0.475		AC017083.1	0.885393	0.192645	0.103	0.09		CCDC189	0.701669	0.248498	0.157	0.132		FARP2	0.132024	0.267104	0.425	0.353		PIGV	0.035418	0.183307	0.175	0.154		COPS4	0.206222	0.0689866	0.513	0.489
STARD4-AS1	0.804595	0.357157	0.113	0.088		SAP25	0.924669	0.192645	0.103	0.09		ALG5	0.348016	0.26	0.569	0.475		SAP25	0.924669	0.192645	0.103	0.09		CASP7	0.289818	0.247709	0.411	0.346		AC026124.1	0.251725	0.264703	0.172	0.143		IRAK3	0.693872	0.183307	0.175	0.154		AFMID	0.120195	0.0676698	0.37	0.353
MGARP	0.246015	0.356935	0.145	0.113		ZBTB10	0.950085	0.192645	0.103	0.09		FAM104B	0.0499956	0.25934	0.467	0.39		ZBTB10	0.950085	0.192645	0.103	0.09		C22orf39	0.94787	0.247348	0.31	0.261		BMPR1B	0.39116	0.264703	0.172	0.143		STEAP2	0.782282	0.182864	0.293	0.258		CDK5	0.225578	0.0676698	0.37	0.353
FBXL17	0.50318	0.356935	0.218	0.17		EEFSEC	0.240832	0.188662	0.154	0.135		UBR7	0.177343	0.259021	0.358	0.299		EEFSEC	0.240832	0.188662	0.154	0.135		RPGR	0.448797	0.246747	0.228	0.192		ABCB10	0.519921	0.264703	0.172	0.143		SIGIRR	0.0563822	0.182591	0.714	0.629		TMEM104	0.537818	0.0676698	0.37	0.353
P2RX4	0.807761	0.356935	0.218	0.17		ZBTB47	0.320145	0.188662	0.154	0.135		HYAL2	0.345542	0.258883	0.693	0.579		ZBTB47	0.320145	0.188662	0.154	0.135		VGF	0.233307	0.246161	0.254	0.214		AC018521.5	0.520444	0.264703	0.172	0.143		AK9	0.287739	0.182478	0.1	0.088		ZNF473	0.313121	0.0662732	0.244	0.233
NBPF15	0.874641	0.356935	0.145	0.113		ZNF506	0.515637	0.188662	0.154	0.135		MTERF3	0.796476	0.258656	0.328	0.274		ZNF506	0.515637	0.188662	0.154	0.135		SOCS2	0.346233	0.245112	0.127	0.107		ZNF436	0.572924	0.264703	0.172	0.143		SETDB1	0.0363955	0.18206	0.193	0.17		ANKFY1	0.10899	0.0662082	0.378	0.361
USPL1	0.893786	0.356935	0.218	0.17		ZNF250	0.747096	0.188662	0.154	0.135		HIST1H2BG	0.347687	0.257798	0.109	0.091		ZNF250	0.747096	0.188662	0.154	0.135		ZNF250	0.388508	0.245112	0.127	0.107		ZNF117	0.581434	0.264703	0.172	0.143		HECA	0.018898	0.181384	0.236	0.208		FAM72C	0.0540958	0.0655883	0.134	0.128
AC108047.1	0.653649	0.356834	0.25	0.195		AC091729.3	0.778681	0.188662	0.154	0.135		PARS2	0.509485	0.257798	0.109	0.091		AC091729.3	0.778681	0.188662	0.154	0.135		TOE1	0.403168	0.245112	0.447	0.377		FNBP1	0.00484596	0.264403	0.632	0.526		ZNF793	0.0747227	0.181026	0.211	0.186		LINC01588	0.188062	0.0655883	0.134	0.128
TMEM171	0.0672949	0.356792	0.355	0.277		TSPAN13	0.923452	0.188662	0.154	0.135		ZBTB45	0.140301	0.25763	0.372	0.311		TSPAN13	0.923452	0.188662	0.154	0.135		RHBDF1	0.176631	0.245004	0.492	0.415		ATG9A	0.0221144	0.264403	0.632	0.526		ATG7	0.0963762	0.180367	0.467	0.412		ZNF678	0.240366	0.0655883	0.134	0.128
ZNF726	0.414199	0.356792	0.177	0.138		YBEY	0.231004	0.187316	0.385	0.338		GLIS3	0.71908	0.25763	0.372	0.311		YBEY	0.231004	0.187316	0.385	0.338		ZNF518B	0.455031	0.244569	0.294	0.248		PPIP5K2	0.107412	0.264403	0.632	0.526		OAF	0.00917877	0.179324	0.769	0.679		ADNP-AS1	0.302344	0.0655883	0.134	0.128
YY2	0.70732	0.356792	0.177	0.138		KCNIP3	0.241691	0.187316	0.385	0.338		TOMM40L	0.671266	0.256693	0.226	0.189		KCNIP3	0.241691	0.187316	0.385	0.338		PLPP5	0.453981	0.244022	0.391	0.33		R3HDM2	0.0875714	0.261517	0.379	0.316		XPO4	0.104198	0.178475	0.274	0.242		FAM53A	0.340742	0.0655883	0.134	0.128
STXBP2	0.114749	0.356756	0.282	0.22		RNPEPL1	0.383425	0.187316	0.385	0.338		INSR	0.268258	0.256492	0.263	0.22		RNPEPL1	0.383425	0.187316	0.385	0.338		PDHX	0.337242	0.241973	0.543	0.459		ABCC10	0.0318242	0.260764	0.253	0.211		GPALPP1	0.173643	0.178146	0.395	0.349		IDH1	0.504247	0.0655883	0.134	0.128
LMTK2	0.254975	0.356756	0.282	0.22		DUSP22	0.763781	0.187316	0.385	0.338		RUSC2	0.764157	0.256492	0.263	0.22		DUSP22	0.763781	0.187316	0.385	0.338		FAM229B	0.0386114	0.241706	0.751	0.635		CBR3-AS1	0.0763545	0.260764	0.126	0.105		HLTF	0.000456414	0.17585	0.853	0.755		ABHD18	0.61217	0.0655883	0.134	0.128
ITGB8	0.067632	0.356739	0.387	0.302		DDHD1	0.772641	0.187316	0.385	0.338		PLPP5	0.255972	0.255021	0.394	0.33		DDHD1	0.772641	0.187316	0.385	0.338		TAB3	0.341269	0.24054	0.279	0.236		USP54	0.158176	0.260764	0.253	0.211		HSD17B4	0.386266	0.174538	0.508	0.45		WARS2-AS1	0.671685	0.0655883	0.134	0.128
IER5L	0.17554	0.356667	0.661	0.516		NPTXR	0.18829	0.186655	0.205	0.18		THG1L	0.0355807	0.254447	0.401	0.336		NPTXR	0.18829	0.186655	0.205	0.18		C2orf76	0.400515	0.24054	0.279	0.236		ALG12	0.165525	0.260764	0.253	0.211		ENGASE	0.584368	0.17433	0.245	0.217		MORN1	0.747402	0.0655883	0.134	0.128
TRAK1	0.0258296	0.355809	0.516	0.403		PRDM10	0.413753	0.186655	0.205	0.18		HIST1H2AC	0.322551	0.254447	0.401	0.336		PRDM10	0.413753	0.186655	0.205	0.18		PEX14	0.260992	0.239892	0.234	0.198		STXBP4	0.18164	0.260764	0.126	0.105		MRPS26	0.012007	0.174029	0.791	0.701		MAGT1	0.0267365	0.0644887	0.731	0.699
TRPC1	0.41602	0.355536	0.379	0.296		STAT5B	0.524586	0.186655	0.205	0.18		HOMER1	0.884064	0.254447	0.401	0.336		STAT5B	0.524586	0.186655	0.205	0.18		ZNF44	0.417589	0.239892	0.234	0.198		ANKRD18B	0.331941	0.260764	0.126	0.105		SNAP29	0.0868857	0.173536	0.599	0.531		YTHDF3	0.107203	0.0632649	0.605	0.579
CCDC15	0.266911	0.355095	0.274	0.214		PARP3	0.532618	0.186655	0.205	0.18		CHAF1B	0.293323	0.253341	0.533	0.447		PARP3	0.532618	0.186655	0.205	0.18		DDIT4	0.890199	0.239871	0.345	0.292		LINC01534	0.411285	0.260764	0.126	0.105		COA7	0.151083	0.173065	0.574	0.509		DENND5B	0.202844	0.0624641	0.353	0.338
PUS3	0.280532	0.354957	0.242	0.189		FAM13A	0.578977	0.186655	0.205	0.18		SNHG20	0.0804162	0.252981	0.285	0.239		FAM13A	0.578977	0.186655	0.205	0.18		ZBTB40	0.707035	0.239754	0.208	0.176		GMPPA	0.11873	0.260579	0.586	0.489		ZNF800	0.166394	0.172389	0.585	0.519		RHBDD3	0.389134	0.0624641	0.353	0.338
TOMM40L	0.652592	0.354957	0.242	0.189		RNF214	0.651133	0.186655	0.205	0.18		FAM215B	0.0940402	0.252981	0.285	0.239		RNF214	0.651133	0.186655	0.205	0.18		ZFPL1	0.42686	0.239007	0.523	0.443		LARS2	0.00969183	0.259583	0.333	0.278		KLF3	0.0152748	0.17148	0.347	0.308		SEPSECS	0.233917	0.0619277	0.118	0.113
ZNF747	0.546815	0.354777	0.21	0.164		C18orf25	0.028702	0.186527	0.436	0.383		CXorf40A	0.581034	0.252387	0.161	0.135		C18orf25	0.028702	0.186527	0.436	0.383		MED12	0.919259	0.237395	0.289	0.245		NPRL2	0.0610227	0.259583	0.333	0.278		GRPEL2	0.202764	0.171404	0.365	0.324		PRPF40B	0.255485	0.0619277	0.118	0.113
SH3PXD2B	0.80104	0.354777	0.21	0.164		E4F1	0.778902	0.186527	0.436	0.383		BTN3A1	0.616885	0.252387	0.161	0.135		E4F1	0.778902	0.186527	0.436	0.383		RING1	0.00543699	0.236476	0.548	0.465		PPP2R3B	0.186329	0.259583	0.333	0.278		DEDD	0.442611	0.170516	0.304	0.27		MIR762HG	0.288003	0.0619277	0.118	0.113
ZNF570	0.207457	0.354109	0.169	0.132		TMEM35B	0.31114	0.185983	0.462	0.406		ARHGEF10L	0.772926	0.252387	0.161	0.135		TMEM35B	0.31114	0.185983	0.462	0.406		FAM174A	0.224946	0.236399	0.482	0.409		AAAS	0.330822	0.259583	0.333	0.278		TMEM53	0.0018557	0.169925	0.134	0.119		INTS6L	0.317853	0.0619277	0.118	0.113
RELA-DT	0.944905	0.354109	0.169	0.132		CACNA2D1	0.434397	0.185983	0.462	0.406		PLAA	0.124199	0.252187	0.423	0.355		CACNA2D1	0.434397	0.185983	0.462	0.406		NR2F2-AS1	0.15017	0.235888	0.178	0.151		AMFR	0.229208	0.259306	0.54	0.451		USP6NL	0.589564	0.169925	0.152	0.135		AC100861.1	0.350365	0.0619277	0.118	0.113
HDX	0.961506	0.354109	0.169	0.132		MUC1	0.54288	0.185983	0.462	0.406		MICAL2	0.486988	0.252187	0.423	0.355		MUC1	0.54288	0.185983	0.462	0.406		ZNF10	0.917041	0.235888	0.178	0.151		GAS2L3	0.158506	0.258403	0.621	0.519		CENPU	0.0505623	0.169622	0.594	0.528		PHKG1	0.520694	0.0619277	0.118	0.113
UVSSA	0.456176	0.353637	0.137	0.107		TTC7A	0.350084	0.185556	0.231	0.203		CXCL8	0.131231	0.251539	0.124	0.104		TTC7A	0.350084	0.185556	0.231	0.203		DENND11	0.502102	0.23502	0.152	0.129		PIKFYVE	0.297169	0.258176	0.414	0.346		ANXA4	0.271487	0.169622	0.594	0.528		AL359764.2	0.626299	0.0619277	0.118	0.113
TMCO4	0.574461	0.353337	0.266	0.208		ROGDI	0.455622	0.185556	0.231	0.203		GSTZ1	0.247965	0.251539	0.599	0.503		ROGDI	0.455622	0.185556	0.231	0.203		SEMA4C	0.761071	0.23502	0.152	0.129		YIPF4	0.000335295	0.258111	0.701	0.586		ENO2	0.0308013	0.169281	0.279	0.248		FAM114A2	0.221855	0.0595888	0.345	0.331
CCDC159	0.802285	0.352881	0.105	0.082		PLXND1	0.46914	0.185446	0.513	0.451		VIM-AS1	0.354294	0.251539	0.124	0.104		PLXND1	0.46914	0.185446	0.513	0.451		KIFC2	0.346263	0.233591	0.193	0.164		FIG4	0.158159	0.257496	0.207	0.173		R3HCC1L	0.278068	0.169281	0.279	0.248		SAMD9L	0.24101	0.0595888	0.345	0.331
ADCY7	0.87996	0.352881	0.105	0.082		LTBP2	0.9827	0.184656	0.282	0.248		HERC6	0.605784	0.251539	0.124	0.104		LTBP2	0.9827	0.184656	0.282	0.248		ARHGAP1	0.269994	0.232446	0.503	0.428		BBS4	0.186626	0.257496	0.207	0.173		BEX4	0.531418	0.169158	0.234	0.208		ZNF266	0.415941	0.0595888	0.345	0.331
GPR157	0.247593	0.349942	0.129	0.101		ADK	0.467728	0.184637	0.615	0.541		TCTE3	0.699559	0.251539	0.124	0.104		ADK	0.467728	0.184637	0.615	0.541		SBF2	0.276481	0.232446	0.503	0.428		DIPK1A	0.338037	0.257496	0.207	0.173		NOC4L	0.159424	0.167457	0.583	0.519		TRMT13	0.622375	0.0595888	0.345	0.331
PBXIP1	0.656986	0.349942	0.129	0.101		TOP1MT	0.330218	0.184	0.308	0.271		AMBRA1	0.617597	0.249978	0.131	0.11		TOP1MT	0.330218	0.184	0.308	0.271		BTBD6	0.361916	0.232446	0.503	0.428		ZNF585B	0.348948	0.257496	0.207	0.173		CDKN1A	0.223883	0.167351	0.209	0.186		LRPPRC	0.116476	0.0595568	0.815	0.782
MRM1	0.82891	0.349942	0.129	0.101		DNASE1	0.620745	0.184	0.308	0.271		CBX2	0.847219	0.249978	0.131	0.11		DNASE1	0.620745	0.184	0.308	0.271		AGA	0.0470825	0.231326	0.107	0.091		EIF3J-DT	0.400421	0.257496	0.207	0.173		SIAE	0.85131	0.16601	0.229	0.204		RCCD1	0.529397	0.058103	0.227	0.218
RBMXL1	0.189207	0.349334	0.185	0.145		SMAD7	0.682177	0.184	0.308	0.271		AASDH	0.129366	0.249978	0.307	0.258		SMAD7	0.682177	0.184	0.308	0.271		ZNF558	0.241023	0.231326	0.107	0.091		NBPF19	0.404165	0.257496	0.207	0.173		EIF5A2	0.0933764	0.165142	0.526	0.469		AL133453.1	0.541527	0.058103	0.227	0.218
AC105285.1	0.468303	0.349334	0.185	0.145		HIF1A	0.116617	0.183786	0.718	0.632		CEP85L	0.950864	0.249359	0.314	0.264		HIF1A	0.116617	0.183786	0.718	0.632		CDPF1	0.370266	0.231326	0.107	0.091		BTN3A2	0.735761	0.257496	0.207	0.173		CPSF7	0.0555611	0.164916	0.61	0.544		GALM	0.598552	0.058103	0.227	0.218
SLC6A6	0.288422	0.347923	0.573	0.45		PLPP4	0.170564	0.183514	0.359	0.316		VARS2	0.480965	0.248768	0.321	0.27		PLPP4	0.170564	0.183514	0.359	0.316		GSTK1	0.019635	0.2304	0.812	0.692		CAPN10	0.00303156	0.256014	0.368	0.308		LINC02693	0.327104	0.164907	0.286	0.255		BHLHE41	0.663008	0.058103	0.227	0.218
CLU	0.410344	0.347666	0.508	0.399		GSE1	0.196578	0.183514	0.359	0.316		BACH1	0.14611	0.247782	0.62	0.522		GSE1	0.196578	0.183514	0.359	0.316		WDR70	0.450035	0.230093	0.406	0.346		NFKBIE	0.241976	0.256014	0.368	0.308		ARFIP2	0.0718298	0.164456	0.723	0.645		GART	0.573247	0.0576783	0.79	0.759
OTUD7B	0.435059	0.347666	0.508	0.399		TFAP4	0.495835	0.183514	0.359	0.316		CIAO2A	0.106355	0.247258	0.672	0.566		TFAP4	0.495835	0.183514	0.359	0.316		SGSM3	0.317614	0.229926	0.447	0.381		SERPINB8	0.832012	0.256014	0.368	0.308		SLC25A53	0.194759	0.163976	0.12	0.107		IMMT	0.133286	0.0570892	0.798	0.767
IREB2	0.604668	0.346746	0.556	0.437		ATP10D	0.108551	0.183149	0.41	0.361		WDFY2	0.478322	0.247243	0.526	0.443		ATP10D	0.108551	0.183149	0.41	0.361		WDCP	0.414594	0.229787	0.162	0.138		CDCA4	0.152484	0.252665	0.609	0.511		ZC3H12A	0.778139	0.163976	0.12	0.107		PTPRJ	0.122203	0.0567548	0.336	0.323
DHX8	0.0197495	0.344862	0.427	0.336		EDEM2	0.23473	0.183149	0.41	0.361		DEPDC7	0.410822	0.246512	0.19	0.16		EDEM2	0.23473	0.183149	0.41	0.361		ARG2	0.00630879	0.229	0.619	0.528		ZNF506	0.0736897	0.252387	0.161	0.135		NOC3L	0.0208457	0.163358	0.821	0.733		SHB	0.360492	0.0567548	0.336	0.323
UBA5	0.0857458	0.344797	0.46	0.362		VRK2	0.267037	0.183149	0.41	0.361		ZNF350	0.633397	0.246512	0.19	0.16		VRK2	0.267037	0.183149	0.41	0.361		HMG20A	0.00527472	0.228819	0.299	0.255		FBXO43	0.153567	0.252387	0.161	0.135		INA	0.472061	0.16319	0.56	0.5		C22orf39	0.699418	0.0567548	0.336	0.323
HBP1	0.305867	0.344412	0.484	0.381		ZFYVE27	0.27752	0.183149	0.41	0.361		CEP70	0.471144	0.246296	0.496	0.418		ZFYVE27	0.27752	0.183149	0.41	0.361		NTNG2	0.0115884	0.228819	0.299	0.255		LRSAM1	0.625876	0.252387	0.161	0.135		MAP9	0.255596	0.163136	0.317	0.283		KIN	0.711954	0.0567548	0.336	0.323
POT1	0.345503	0.343779	0.315	0.248		MLH3	0.319343	0.182544	0.487	0.429		IFFO1	0.440496	0.245476	0.146	0.123		MLH3	0.319343	0.182544	0.487	0.429		CXCL1	0.465618	0.228269	0.122	0.104		WASHC3	0.018057	0.252151	0.448	0.376		TRAPPC9	0.0506011	0.162939	0.102	0.091		AC006141.1	0.361074	0.0560946	0.235	0.226
TTLL4	0.695454	0.343779	0.315	0.248		ATAD1	0.436551	0.182358	0.538	0.474		CCDC125	0.93737	0.245476	0.146	0.123		ATAD1	0.436551	0.182358	0.538	0.474		LINC00174	0.684016	0.228269	0.122	0.104		SHQ1	0.0232547	0.252151	0.448	0.376		AC008014.1	0.256865	0.162939	0.102	0.091		ZNF625	0.687831	0.0560946	0.235	0.226
ANKRD54	0.269727	0.342888	0.363	0.286		CYP2R1	0.121497	0.179076	0.256	0.226		MELK	0.0243262	0.24543	0.504	0.425		CYP2R1	0.121497	0.179076	0.256	0.226		AR	0.879654	0.228269	0.122	0.104		ADD3	0.0920326	0.251062	0.287	0.241		RAB3IP	0.0722039	0.161967	0.451	0.403		SH3PXD2A	0.373461	0.055546	0.555	0.534
RNF2	0.470723	0.34192	0.435	0.343		ARRDC2	0.204243	0.179076	0.256	0.226		FAM117A	0.32505	0.244419	0.153	0.129		ARRDC2	0.204243	0.179076	0.256	0.226		C11orf49	0.206061	0.22741	0.335	0.286		ZNF623	0.170417	0.251062	0.287	0.241		TGFBR3L	0.226336	0.160891	0.397	0.355		NREP	0.185418	0.0536879	0.437	0.421
SPOCK1	0.530151	0.341616	0.331	0.261		ANKRD29	0.492862	0.179076	0.256	0.226		SLC25A26	0.374631	0.244237	0.365	0.308		ANKRD29	0.492862	0.179076	0.256	0.226		TTI2	0.424742	0.22741	0.239	0.204		PDSS1	0.244147	0.251062	0.287	0.241		TAGLN	0.23671	0.160663	0.426	0.381		PLAA	0.435019	0.0536879	0.437	0.421
BHLHE40	0.344427	0.341307	0.355	0.28		CPA3	0.854468	0.179076	0.256	0.226		AC058791.1	0.0771706	0.243824	0.372	0.314		CPA3	0.854468	0.179076	0.256	0.226		CYB5D2	0.689433	0.226509	0.35	0.299		CBX4	0.392782	0.251062	0.287	0.241		SURF1	0.311992	0.159941	0.485	0.434		FMC1	0.516908	0.0536879	0.437	0.421
USP25	0.0842567	0.339292	0.605	0.478		AXIN2	0.484391	0.17897	0.179	0.158		UBQLN2	0.541529	0.243824	0.372	0.314		AXIN2	0.484391	0.17897	0.179	0.158		PICALM	0.167199	0.226313	0.736	0.629		CASD1	0.633646	0.251062	0.287	0.241		PRDM4	0.190651	0.158625	0.46	0.412		BTAF1	0.495241	0.0527071	0.445	0.429
TTC21B	0.594849	0.337328	0.258	0.204		C19orf44	0.801784	0.17897	0.179	0.158		SLC66A2	0.429816	0.243712	0.533	0.45		C19orf44	0.801784	0.17897	0.179	0.158		SIGIRR	0.288812	0.226313	0.736	0.629		L3HYPDH	0.147141	0.249978	0.483	0.406		USP15	0.100378	0.158407	0.576	0.516		ELF1	0.649909	0.0527071	0.445	0.429
AC091607.2	0.664999	0.337328	0.258	0.204		SPICE1	0.950511	0.17897	0.179	0.158		HRH1	0.842755	0.243003	0.328	0.277		SPICE1	0.950511	0.17897	0.179	0.158		ZNF583	0.666056	0.226169	0.254	0.217		RHBDD3	0.324418	0.249495	0.402	0.338		HYLS1	0.458895	0.158148	0.365	0.327		CSNK1G3	0.140834	0.0514903	0.655	0.632
ZNF568	0.793827	0.337328	0.258	0.204		C20orf194	0.28323	0.178337	0.128	0.113		FKBPL	0.0724606	0.242005	0.394	0.333		C20orf194	0.28323	0.178337	0.128	0.113		CEP250	0.0179089	0.226148	0.64	0.547		USP19	0.503028	0.247928	0.322	0.271		CARD6	0.259414	0.158117	0.288	0.258		TAF1	0.133518	0.0512253	0.429	0.414
VPS18	0.406407	0.337282	0.306	0.242		PHF11	0.382041	0.178337	0.128	0.113		NTPCR	0.198835	0.241929	0.569	0.481		PHF11	0.382041	0.178337	0.128	0.113		TRAPPC2B	0.884217	0.225881	0.482	0.412		TENT4A	0.0442387	0.247768	0.563	0.474		COPS5	0.178252	0.158086	0.712	0.638		IDI1	0.309054	0.0512253	0.429	0.414
RBM12B	0.129901	0.335527	0.452	0.358		SIRPA	0.469097	0.178337	0.128	0.113		CCDC144A	0.212225	0.241008	0.168	0.142		SIRPA	0.469097	0.178337	0.128	0.113		GTPBP8	0.113974	0.224646	0.533	0.456		JAGN1	0.0109212	0.247396	0.678	0.571		PDHB	0.0057736	0.157984	0.751	0.673		ULK2	0.417032	0.0506261	0.202	0.195
VPS13B	0.12169	0.334695	0.226	0.179		IRF7	0.530838	0.178337	0.128	0.113		HELZ2	0.487141	0.241008	0.168	0.142		IRF7	0.530838	0.178337	0.128	0.113		CNPY4	0.252646	0.223965	0.305	0.261		UBR7	0.831412	0.24731	0.437	0.368		MTHFS	0.257125	0.15724	0.551	0.494		HADH	0.0522507	0.0504651	0.319	0.308
SPRYD3	0.700163	0.334695	0.226	0.179		ATP2A1-AS1	0.592248	0.178337	0.128	0.113		TMEM97	0.323052	0.240688	0.409	0.346		ATP2A1-AS1	0.592248	0.178337	0.128	0.113		ARHGAP26	0.669406	0.223775	0.173	0.148		DENND3	0.0687178	0.246438	0.241	0.203		RFFL	0.0551106	0.157183	0.154	0.138		PHC3	0.296491	0.0504651	0.639	0.617
MBNL1-AS1	0.838136	0.334695	0.226	0.179		PROSER2	0.59675	0.178337	0.128	0.113		RFPL1S	0.911665	0.240263	0.175	0.148		PROSER2	0.59675	0.178337	0.128	0.113		NUPR1	0.0016687	0.223734	0.716	0.613		TRMO	0.101558	0.246438	0.241	0.203		SEC61A2	0.268463	0.157183	0.154	0.138		COQ8A	0.371443	0.0504651	0.319	0.308
SH3BP5	0.150113	0.334651	0.54	0.428		AC007066.2	0.631545	0.178337	0.128	0.113		SUOX	0.924344	0.240263	0.175	0.148		AC007066.2	0.631545	0.178337	0.128	0.113		GALNS	0.255392	0.2233	0.264	0.226		MYLK-AS1	0.20377	0.246438	0.241	0.203		CXCL1	0.558928	0.156119	0.116	0.104		CDC45	0.403876	0.0504651	0.319	0.308
GATAD2B	0.017535	0.33454	0.516	0.409		C1S	0.741806	0.178337	0.128	0.113		PAPOLG	0.924684	0.240263	0.175	0.148		C1S	0.741806	0.178337	0.128	0.113		FAM114A2	0.609684	0.222976	0.411	0.352		LMBRD1	0.478449	0.246438	0.241	0.203		ZNF211	0.334419	0.155651	0.175	0.157		POLE	0.398669	0.0498485	0.529	0.511
FRMD8	0.0674194	0.33454	0.516	0.409		JHY	0.782493	0.178337	0.128	0.113		CNNM1	0.116701	0.239928	0.606	0.513		JHY	0.782493	0.178337	0.128	0.113		WDR90	0.0316634	0.222392	0.426	0.365		GLA	0.0697706	0.245319	0.517	0.436		WDR59	0.4557	0.15557	0.224	0.201		UIMC1	0.663772	0.0498485	0.529	0.511
AC016747.1	0.708724	0.33454	0.516	0.409		AC073332.1	0.943951	0.178337	0.128	0.113		INVS	0.564765	0.239892	0.234	0.198		AC073332.1	0.943951	0.178337	0.128	0.113		KCNK15	0.336431	0.222392	0.503	0.431		DCP1A	0.0070373	0.243857	0.552	0.466		STK32C	0.168543	0.154886	0.333	0.299		PAK1	0.191197	0.049753	0.412	0.398
CLN8	0.0856753	0.334137	0.444	0.352		MIR762HG	0.987496	0.178337	0.128	0.113		HSPBAP1	0.687252	0.239892	0.234	0.198		MIR762HG	0.987496	0.178337	0.128	0.113		RBMS3	0.147539	0.22094	0.33	0.283		SRF	0.26702	0.243857	0.552	0.466		OXA1L	0.0442467	0.154291	0.63	0.566		ASXL2	0.391524	0.0488308	0.63	0.609
CDR2	0.125541	0.33331	0.508	0.403		INTS6L	0.99408	0.178337	0.128	0.113		DMXL2	0.48699	0.239575	0.182	0.154		INTS6L	0.99408	0.178337	0.128	0.113		RNF38	0.155431	0.219781	0.183	0.157		GPATCH8	0.152014	0.242398	0.471	0.398		ZNF329	0.2899	0.152674	0.238	0.214		BTBD3	0.554844	0.0486738	0.21	0.203
KAT6A	0.0465827	0.333126	0.484	0.384		MTG1	0.468079	0.166958	0.667	0.594		MIR210HG	0.505794	0.239575	0.182	0.154		MTG1	0.468079	0.166958	0.667	0.594		ZNF211	0.298065	0.219781	0.183	0.157		CD163L1	0.226153	0.241376	0.356	0.301		SYVN1	0.0595192	0.152352	0.458	0.412		ZNF609	0.548821	0.0482552	0.303	0.293
TRERF1	0.534497	0.332923	0.46	0.365		POLD1	0.319674	0.165355	0.59	0.526		MAP4K2	0.645299	0.239575	0.182	0.154		POLD1	0.319674	0.165355	0.59	0.526		NPC1	0.0522079	0.218924	0.553	0.475		GM2A	0.258616	0.241376	0.356	0.301		NKIRAS2	0.202644	0.151452	0.29	0.261		ISG15	0.384194	0.0480943	0.731	0.707
DDX59	0.198328	0.332355	0.242	0.192		COL5A1	0.303755	0.161967	0.564	0.504		ZNF568	0.498736	0.239383	0.241	0.204		COL5A1	0.303755	0.161967	0.564	0.504		KANK2	0.00283867	0.218672	0.838	0.72		COQ8B	0.325899	0.241376	0.356	0.301		FGF1	0.130847	0.149621	0.537	0.484		WDR43	0.575044	0.0480054	0.824	0.797
CERS4	0.987695	0.331206	0.194	0.154		NID1	0.332257	0.161252	0.538	0.481		BRMS1L	0.707434	0.239383	0.241	0.204		NID1	0.332257	0.161252	0.538	0.481		RNF123	0.286051	0.218305	0.234	0.201		ZNF75A	0.0657875	0.240115	0.586	0.496		AARSD1	0.512926	0.147976	0.317	0.286		TXNL4B	0.332227	0.0469975	0.311	0.301
SBF2-AS1	0.058631	0.330149	0.395	0.314		FRMD4A	0.533929	0.159248	0.487	0.436		CCNF	0.302697	0.238918	0.438	0.371		FRMD4A	0.533929	0.159248	0.487	0.436		DNAJC30	0.184526	0.217674	0.406	0.349		AAMDC	0.292761	0.240115	0.586	0.496		A1BG-AS1	0.00299582	0.147754	0.338	0.305		ZNF408	0.669382	0.0469975	0.311	0.301
PTPRG	0.884628	0.330149	0.395	0.314		SPINT2	0.936759	0.159248	0.487	0.436		TRMT1	0.24668	0.238741	0.635	0.538		SPINT2	0.936759	0.159248	0.487	0.436		UGT8	0.437923	0.217591	0.249	0.214		ZNF699	0.135301	0.23967	0.195	0.165		BRD8	0.052321	0.145173	0.678	0.613		BRMS1L	0.250284	0.0468666	0.218	0.211
ZNF793	0.161991	0.329622	0.234	0.186		BCHE	0.0827207	0.157901	0.462	0.414		MAD2L1BP	0.552583	0.238657	0.445	0.377		BCHE	0.0827207	0.157901	0.462	0.414		L3HYPDH	0.237166	0.217319	0.614	0.528		DGKA	0.151582	0.23967	0.195	0.165		FAM106A	0.0164329	0.14439	0.104	0.094		DUSP16	0.739055	0.0468666	0.218	0.211
HYLS1	0.846826	0.328949	0.411	0.327		KLHL12	0.29892	0.157901	0.462	0.414		BLOC1S4	0.626965	0.237424	0.401	0.34		KLHL12	0.29892	0.157901	0.462	0.414		MRFAP1L1	0.137359	0.216735	0.508	0.437		AC073896.2	0.481163	0.23967	0.195	0.165		TBC1D5	0.232243	0.144123	0.567	0.513		MAML1	0.281265	0.0443941	0.395	0.383
TMEM268	0.468122	0.328782	0.21	0.167		USP37	0.328727	0.157901	0.462	0.414		SH3BP5L	0.281507	0.237039	0.263	0.223		USP37	0.328727	0.157901	0.462	0.414		PCYT2	0.125375	0.215729	0.431	0.371		CPT1C	0.485822	0.23967	0.195	0.165		MMP1	0.596649	0.140178	0.107	0.097		NID1	0.640407	0.0442127	0.496	0.481
GMEB1	0.269509	0.32845	0.387	0.308		AP5M1	0.971635	0.157901	0.462	0.414		TUBB3	0.0829142	0.235888	0.715	0.607		AP5M1	0.971635	0.157901	0.462	0.414		PPP1R3C	0.45126	0.215506	0.208	0.179		POMZP3	0.553285	0.23967	0.195	0.165		HMOX1	0.636523	0.140178	0.107	0.097		NCOA1	0.220696	0.0435016	0.403	0.391
SF3A2	0.44516	0.327675	0.565	0.45		FOXP4	0.190787	0.15678	0.436	0.391		DCP2	0.150398	0.234956	0.518	0.44		FOXP4	0.190787	0.15678	0.436	0.391		BAG5	0.194578	0.21544	0.482	0.415		ID1	0.923113	0.23967	0.391	0.331		BAHD1	0.699914	0.140178	0.107	0.097		ECM1	0.373143	0.0435016	0.504	0.489
FSD1	0.0630541	0.327242	0.339	0.27		NPAT	0.667465	0.15678	0.436	0.391		SLC9B2	0.441473	0.234755	0.292	0.248		NPAT	0.667465	0.15678	0.436	0.391		HPS5	0.298665	0.21544	0.482	0.415		IFT46	0.14775	0.237039	0.23	0.195		PIK3CB	0.423836	0.14003	0.399	0.362		AHCYL2	0.214458	0.0430687	0.101	0.098
ZMAT5	0.619399	0.325191	0.331	0.264		DOCK5	0.0565529	0.155518	0.41	0.368		DTD2	0.394914	0.234465	0.219	0.186		DOCK5	0.0565529	0.155518	0.41	0.368		MTFMT	0.969223	0.215013	0.259	0.223		ARHGAP31	0.153399	0.237039	0.23	0.195		SNX29	0.335005	0.139886	0.302	0.274		AC009237.14	0.296978	0.0430687	0.101	0.098
FAM161A	0.302873	0.323392	0.492	0.393		TPCN1	0.060288	0.155518	0.41	0.368		SNX25	0.54818	0.234091	0.226	0.192		TPCN1	0.060288	0.155518	0.41	0.368		BMERB1	0.689417	0.214898	0.223	0.192		AC139530.1	0.165517	0.237039	0.23	0.195		LRRC61	0.107594	0.139858	0.551	0.5		AC008764.6	0.345469	0.0430687	0.101	0.098
ANKZF1	0.121777	0.323042	0.323	0.258		TBC1D22B	0.96954	0.153665	0.385	0.346		TTC8	0.890236	0.234091	0.226	0.192		TBC1D22B	0.96954	0.153665	0.385	0.346		CYP1B1	0.612558	0.214545	0.274	0.236		CYB5R2	0.229568	0.237039	0.23	0.195		COPB1	0.0361261	0.137845	0.844	0.767		DNLZ	0.596196	0.0430687	0.101	0.098
THRB	0.428733	0.323042	0.323	0.258		VGF	0.405144	0.152003	0.359	0.323		SSBP2	0.557433	0.233364	0.307	0.261		VGF	0.405144	0.152003	0.359	0.323		TGFBR1	0.347963	0.214302	0.325	0.28		SENP3	0.28028	0.237039	0.23	0.195		SAFB	0.0597153	0.137845	0.844	0.767		MIPEP	0.701899	0.0430687	0.101	0.098
ARHGAP12	0.700607	0.323042	0.323	0.258		GMDS	0.733959	0.152003	0.359	0.323		POLI	0.20249	0.231816	0.255	0.217		GMDS	0.733959	0.152003	0.359	0.323		C19orf47	0.00467921	0.213734	0.442	0.381		RAP1GAP2	0.304648	0.237039	0.23	0.195		OSBPL9	0.250677	0.135189	0.435	0.396		CTSS	0.853894	0.0430687	0.101	0.098
HEXIM1	0.0632532	0.321928	0.444	0.355		ARHGEF2	0.462334	0.148999	0.692	0.624		INPP4B	0.210407	0.231698	0.336	0.286		ARHGEF2	0.462334	0.148999	0.692	0.624		NAGPA	0.613502	0.212485	0.386	0.333		HS1BP3	0.374129	0.237039	0.23	0.195		ABHD5	0.03055	0.134173	0.821	0.748		EID1	0.237444	0.0426767	0.891	0.865
GSTZ1	0.154658	0.321928	0.629	0.503		BACH1	0.556573	0.148999	0.692	0.624		CDK10	0.0338351	0.231428	0.613	0.522		BACH1	0.556573	0.148999	0.692	0.624		CENPP	0.380903	0.212408	0.335	0.289		HIST1H1D	0.394131	0.237039	0.23	0.195		TICAM1	0.258617	0.133798	0.349	0.318		GOLPH3	0.206859	0.0419418	0.697	0.677
HIST1H1A	0.439412	0.321928	0.169	0.135		ILKAP	0.726057	0.14769	0.667	0.602		TWNK	0.563754	0.2304	0.27	0.23		ILKAP	0.726057	0.14769	0.667	0.602		BRAP	0.521547	0.212408	0.335	0.289		SPAG16	0.570652	0.236377	0.31	0.263		HMGCS1	0.318536	0.132682	0.238	0.217		SLC10A3	0.141883	0.0414921	0.387	0.376
SENP1	0.528419	0.321928	0.444	0.355		HARS2	0.112385	0.147342	0.308	0.278		KIF18A	0.139958	0.229225	0.387	0.33		HARS2	0.112385	0.147342	0.308	0.278		GCHFR	0.450642	0.212304	0.284	0.245		EEF1AKMT4	0.649259	0.236377	0.31	0.263		GOLGA8B	0.0247992	0.132307	0.193	0.176		ZNF329	0.899554	0.0407856	0.286	0.278
SLC22A5	0.567363	0.321928	0.169	0.135		RFX2	0.335902	0.147342	0.308	0.278		FBXL3	0.26201	0.229225	0.387	0.33		RFX2	0.335902	0.147342	0.308	0.278		MIB2	0.0164705	0.212153	0.467	0.403		MBTPS1	0.179006	0.236018	0.655	0.556		ZFP62	0.173132	0.132307	0.193	0.176		MIS12	0.178187	0.0396642	0.294	0.286
BNIP2	0.10473	0.321333	0.605	0.484		IQCK	0.343813	0.147342	0.308	0.278		SOS2	0.756124	0.229225	0.387	0.33		IQCK	0.343813	0.147342	0.308	0.278		DNAAF2	0.472122	0.212153	0.35	0.302		GPNMB	0.0810888	0.234956	0.345	0.293		DGKQ	0.0271181	0.132104	0.159	0.145		NKRF	0.179145	0.0396642	0.294	0.286
ZDHHC18	0.495487	0.320787	0.315	0.252		ZBTB25	0.635333	0.147342	0.308	0.278		LIN37	0.549086	0.227517	0.328	0.28		ZBTB25	0.635333	0.147342	0.308	0.278		RECK	0.396088	0.211055	0.168	0.145		TMEM42	0.151056	0.234956	0.345	0.293		MRPS9	0.455596	0.131475	0.596	0.544		DNAJC18	0.63376	0.0396642	0.294	0.286
SEC24C	0.166414	0.320769	0.621	0.497		INPP5E	0.64817	0.147342	0.308	0.278		PGM2L1	0.79997	0.226636	0.453	0.387		INPP5E	0.64817	0.147342	0.308	0.278		TGFBR3L	0.0548024	0.210767	0.411	0.355		CD276	0.167078	0.234956	0.345	0.293		CMTM7	0.122055	0.129739	0.592	0.541		PARP3	0.106424	0.0393129	0.185	0.18
CCZ1B	0.163908	0.31958	0.613	0.491		CYP1B1	0.687947	0.147342	0.308	0.278		SPECC1L	0.342379	0.226571	0.46	0.393		CYP1B1	0.687947	0.147342	0.308	0.278		AL451165.2	0.843136	0.210767	0.102	0.088		INTU	0.646219	0.234956	0.345	0.293		HECTD3	0.000893113	0.128948	0.268	0.245		ZFYVE9	0.113186	0.0393129	0.185	0.18
MMUT	0.501753	0.319542	0.452	0.362		COQ6	0.903339	0.147342	0.308	0.278		SIRT1	0.323399	0.225619	0.372	0.318		COQ6	0.903339	0.147342	0.308	0.278		DDX19B	0.345752	0.210615	0.426	0.368		SATB2	0.856218	0.234956	0.345	0.293		CCDC68	0.0103952	0.128515	0.175	0.16		RNF157	0.539646	0.0393129	0.185	0.18
STK26	0.648469	0.319542	0.452	0.362		FOS	0.227928	0.1453	0.333	0.301		TSC22D1	0.886606	0.224787	0.401	0.343		FOS	0.227928	0.1453	0.333	0.301		MXI1	0.386696	0.210615	0.426	0.368		ATG7	0.0365397	0.234864	0.425	0.361		CHMP2B	0.110044	0.128369	0.739	0.676		RALY-AS1	0.57199	0.0393129	0.185	0.18
FAM120C	0.328618	0.31811	0.282	0.226		ZNF408	0.631778	0.1453	0.333	0.301		RGS9	0.187851	0.224538	0.672	0.575		ZNF408	0.631778	0.1453	0.333	0.301		CCDC6	0.0260309	0.210538	0.706	0.61		PSRC1	0.550867	0.233913	0.46	0.391		HIF1A-AS3	0.00953721	0.127886	0.612	0.56		TTC7B	0.869201	0.0393129	0.185	0.18
PRR5	0.231446	0.317482	0.161	0.129		BAIAP2L1	0.342781	0.145253	0.615	0.556		UBA5	0.428379	0.224095	0.423	0.362		BAIAP2L1	0.342781	0.145253	0.615	0.556		PPT2	0.474558	0.210453	0.36	0.311		NDST1	0.313161	0.233287	0.575	0.489		MFSD8	0.166933	0.127669	0.306	0.28		NUP54	0.173672	0.0391116	0.672	0.654
AC024560.5	0.648108	0.317482	0.161	0.129		MCOLN1	0.359559	0.145253	0.615	0.556		SNX1	0.671572	0.224095	0.423	0.362		MCOLN1	0.359559	0.145253	0.615	0.556		NDOR1	0.0859924	0.210218	0.117	0.101		SMYD4	0.342122	0.230186	0.494	0.421		AKTIP	0.0131256	0.127379	0.141	0.129		AVL9	0.248505	0.0383378	0.571	0.556
MCCC1	0.48158	0.316973	0.435	0.349		RTL8B	0.940131	0.143619	0.59	0.534		ZMYM4	0.601412	0.223611	0.591	0.506		RTL8B	0.940131	0.143619	0.59	0.534		PLEKHA4	0.494641	0.210218	0.117	0.101		CYP2U1	0.0440483	0.230006	0.379	0.323		AL161772.1	0.0974555	0.127379	0.141	0.129		IRF9	0.197426	0.0376704	0.193	0.188
POLR1A	0.124103	0.316027	0.548	0.44		GIGYF1	0.377507	0.142107	0.564	0.511		LIPA	0.392656	0.223194	0.599	0.513		GIGYF1	0.377507	0.142107	0.564	0.511		EXT1	0.037482	0.209638	0.731	0.632		TEPSIN	0.812717	0.230006	0.379	0.323		ZNF551	0.00149947	0.125531	0.347	0.318		RBBP9	0.203155	0.0376704	0.193	0.188
SOS2	0.535285	0.315813	0.411	0.33		PTPDC1	0.339894	0.139034	0.282	0.256		ING2	0.22802	0.222771	0.635	0.544		PTPDC1	0.339894	0.139034	0.282	0.256		ZDHHC16	0.01864	0.209096	0.629	0.544		SLC35G2	0.324049	0.229362	0.414	0.353		ARFGAP1	0.487694	0.124233	0.302	0.277		DYSF	0.237129	0.0376704	0.193	0.188
GPRIN1	0.163069	0.315385	0.274	0.22		ZBTB8A	0.40553	0.139034	0.282	0.256		SHOC2	0.530375	0.222392	0.657	0.563		ZBTB8A	0.40553	0.139034	0.282	0.256		ZNF582-AS1	0.276184	0.208717	0.244	0.211		ZBED6CL	0.0690908	0.228624	0.115	0.098		TGFBR3	0.436186	0.122743	0.281	0.258		SCAMP1-AS1	0.482065	0.0376704	0.193	0.188
TNFRSF14	0.79278	0.315385	0.274	0.22		CHRNB1	0.785634	0.139034	0.282	0.256		ZNF22	0.154925	0.222042	0.686	0.588		CHRNB1	0.785634	0.139034	0.282	0.256		DMXL2	0.237613	0.207691	0.178	0.154		ST7-OT4	0.133807	0.228624	0.115	0.098		CHCHD4	0.27176	0.121991	0.517	0.475		NELFA	0.366259	0.037153	0.471	0.459
RRP9	0.20368	0.315074	0.524	0.421		MFSD14B	0.27269	0.138773	0.795	0.722		UBA6	0.159964	0.221714	0.708	0.607		MFSD14B	0.27269	0.138773	0.795	0.722		C11orf71	0.412075	0.207691	0.178	0.154		CRELD1	0.211336	0.228624	0.115	0.098		TYMSOS	0.579793	0.121788	0.209	0.192		XRCC4	0.411503	0.037153	0.471	0.459
BTBD19	0.882412	0.314109	0.137	0.11		GPER1	0.118077	0.137504	0.538	0.489		NAPG	0.480884	0.221515	0.547	0.469		GPER1	0.118077	0.137504	0.538	0.489		CERS4	0.79087	0.207691	0.178	0.154		TMEM144	0.350827	0.228624	0.115	0.098		TMEM101	0.169702	0.121647	0.37	0.34		MED28	0.24573	0.0370693	0.748	0.729
BEND6	0.166296	0.313876	0.669	0.538		TRPC1	0.6309	0.137504	0.538	0.489		EIF5A2	0.613707	0.221515	0.547	0.469		TRPC1	0.6309	0.137504	0.538	0.489		HEATR6	0.281228	0.207595	0.193	0.167		SLC25A30	0.410882	0.228624	0.115	0.098		NPIPA1	0.158693	0.12142	0.222	0.204		NUDCD3	0.183568	0.036792	0.555	0.541
TATDN3	0.461134	0.313332	0.25	0.201		TNK2	0.98832	0.137504	0.538	0.489		ITGA10	0.119286	0.220909	0.161	0.138		TNK2	0.98832	0.137504	0.538	0.489		CABLES2	0.727086	0.207595	0.193	0.167		GJC2	0.742218	0.228624	0.115	0.098		CYB5RL	0.170707	0.12142	0.222	0.204		DCAF5	0.437736	0.036792	0.555	0.541
FOXRED1	0.336466	0.313158	0.532	0.428		ZNF473	0.173901	0.13526	0.256	0.233		RNF123	0.250371	0.218305	0.234	0.201		ZNF473	0.173901	0.13526	0.256	0.233		HS6ST2	0.847557	0.207595	0.193	0.167		DNAJB14	0.240722	0.226412	0.598	0.511		CENPC	0.280211	0.121071	0.322	0.296		MIR22HG	0.415558	0.0362635	0.563	0.549
STK19	0.314201	0.313038	0.363	0.292		COL3A1	0.311858	0.13526	0.256	0.233		TENT5A	0.0653858	0.216377	0.358	0.308		COL3A1	0.311858	0.13526	0.256	0.233		APTR	0.0219073	0.206741	0.381	0.33		NUDT9	0.0355382	0.225609	0.448	0.383		FAM219A	0.0137363	0.120559	0.236	0.217		GRK6	0.179766	0.0342157	0.639	0.624
DERL3	0.326068	0.31259	0.153	0.123		MAP3K6	0.410351	0.13526	0.256	0.233		PRPF18	0.165608	0.216209	0.387	0.333		MAP3K6	0.410351	0.13526	0.256	0.233		NUDT2	0.389966	0.20673	0.396	0.343		SELENOO	0.0749094	0.225609	0.448	0.383		KIAA1671	0.708133	0.120559	0.236	0.217		BAZ2A	0.2575	0.0339004	0.731	0.714
AL138724.1	0.962034	0.31259	0.153	0.123		TOP3B	0.50975	0.13526	0.256	0.233		ADA	0.600069	0.215539	0.489	0.421		TOP3B	0.50975	0.13526	0.256	0.233		TTC33	0.512492	0.20673	0.396	0.343		LAMB2	0.0205918	0.223913	0.632	0.541		RGL1	0.263806	0.119464	0.15	0.138		HIST1H2BD	0.120827	0.0324215	0.269	0.263
RHBDD3	0.0880401	0.312503	0.266	0.214		VIPAS39	0.536676	0.13526	0.256	0.233		TRIM38	0.373664	0.215365	0.511	0.44		VIPAS39	0.536676	0.13526	0.256	0.233		NME3	0.200887	0.206607	0.711	0.616		TMEM25	0.924136	0.2233	0.264	0.226		RAB3IL1	0.527037	0.119464	0.15	0.138		AL390728.6	0.264702	0.0324215	0.269	0.263
CDC7	0.238092	0.312503	0.266	0.214		LSS	0.108658	0.133769	0.462	0.421		PDHX	0.422147	0.215206	0.533	0.459		LSS	0.108658	0.133769	0.462	0.421		MARK4	0.705542	0.206451	0.254	0.22		SGSM2	0.223005	0.223194	0.299	0.256		EXD3	0.541348	0.119299	0.188	0.173		TOR2A	0.275172	0.0324215	0.269	0.263
MYLK-AS1	0.531912	0.312503	0.266	0.214		ZNF316	0.89564	0.133769	0.462	0.421		LAMB2	0.231907	0.214767	0.628	0.541		ZNF316	0.89564	0.133769	0.462	0.421		C8orf88	0.145649	0.206451	0.584	0.506		UBL7	0.438529	0.223194	0.299	0.256		DUSP14	0.423746	0.119053	0.605	0.557		KCTD7	0.34726	0.0324215	0.269	0.263
BOLA1	0.11335	0.312468	0.379	0.305		LINC00623	0.709654	0.130061	0.231	0.211		EXOSC6	0.0251176	0.214576	0.766	0.66		LINC00623	0.709654	0.130061	0.231	0.211		CYP51A1	0.0702837	0.206123	0.675	0.585		RPUSD3	0.010053	0.219352	0.552	0.474		JOSD1	0.168433	0.118895	0.492	0.453		VCPKMT	0.082356	0.0322403	0.361	0.353
FAM118B	0.426595	0.312468	0.379	0.305		ZCCHC3	0.753163	0.130061	0.231	0.211		GLI3	0.0134632	0.212304	0.569	0.491		ZCCHC3	0.753163	0.130061	0.231	0.211		CGREF1	0.746632	0.205584	0.127	0.11		CRIM1-DT	0.090352	0.219147	0.517	0.444		KNTC1	0.625628	0.118786	0.29	0.267		ZNF507	0.196829	0.0322403	0.361	0.353
OSBPL9	0.312338	0.312449	0.492	0.396		SCAMP1	0.33454	0.124865	0.59	0.541		CDCA2	0.25722	0.212221	0.423	0.365		SCAMP1	0.33454	0.124865	0.59	0.541		AACS	0.406037	0.205399	0.421	0.365		PDE1C	0.154107	0.219138	0.368	0.316		LINC01268	0.0387885	0.118644	0.113	0.104		ELOVL2	0.362017	0.0322403	0.361	0.353
DDIT3	0.633655	0.312042	0.508	0.409		LAMB2	0.563633	0.124865	0.59	0.541		KLHL36	0.188283	0.212197	0.328	0.283		LAMB2	0.563633	0.124865	0.59	0.541		ZNF524	0.142352	0.205073	0.482	0.418		SMIM3	0.318083	0.219138	0.368	0.316		TRIB3	0.438642	0.118644	0.113	0.104		DCAF12	0.598534	0.0322403	0.361	0.353
NRIP1	0.24513	0.311202	0.468	0.377		ARFIP2	0.600692	0.124865	0.59	0.541		CLK4	0.348867	0.212153	0.35	0.302		ARFIP2	0.600692	0.124865	0.59	0.541		SUMF1	0.70713	0.204471	0.279	0.242		NFKB2	0.0131105	0.218797	0.333	0.286		NUP85	0.149617	0.118181	0.533	0.491		DIDO1	0.167627	0.0320612	0.454	0.444
COQ8B	0.451192	0.311202	0.468	0.377		NUP98	0.759575	0.124865	0.59	0.541		NVL	0.681647	0.212153	0.35	0.302		NUP98	0.759575	0.124865	0.59	0.541		THEM6	0.576745	0.20427	0.355	0.308		MPP4	0.230415	0.218797	0.333	0.286		TPRKB	0.0156577	0.116696	0.887	0.818		MBD6	0.238016	0.0320612	0.454	0.444
MCCC2	0.0209841	0.311112	0.597	0.481		COL1A1	0.872697	0.124865	0.59	0.541		INCENP	0.66906	0.212097	0.255	0.22		COL1A1	0.872697	0.124865	0.59	0.541		CCDC34	0.289697	0.204156	0.772	0.67		ABCA5	0.265965	0.218797	0.333	0.286		DDX23	0.0862921	0.116425	0.76	0.701		ODR4	0.259228	0.0320612	0.454	0.444
SRXN1	0.549119	0.310827	0.355	0.286		METTL1	0.486203	0.124851	0.385	0.353		DRAM2	0.596752	0.212081	0.394	0.34		METTL1	0.486203	0.124851	0.385	0.353		TMEM65	0.0214639	0.202725	0.594	0.516		RETREG1	0.0862625	0.218499	0.184	0.158		FLYWCH1	0.331699	0.116142	0.361	0.333		ARMC8	0.524242	0.0320612	0.454	0.444
NPAT	0.151683	0.310816	0.484	0.39		REV1	0.427061	0.124679	0.615	0.564		MBTD1	0.95549	0.21205	0.277	0.239		REV1	0.427061	0.124679	0.615	0.564		GSTZ1	0.207145	0.202629	0.579	0.503		FOSB	0.263344	0.218499	0.184	0.158		FKBPL	0.594546	0.116142	0.361	0.333		GLRB	0.753732	0.0320612	0.454	0.444
[truncated: 6,107 more rows]

## Sheet: 10
Supplementary Data 10. Genome wide CRISPR interefence screen in HEI-193 cells +/- radiotherapy.
[truncated: 21,001 more rows]

[truncated: 1 more sheets: 11]
