# Supplementary material for: Epigenetic reprogramming shapes the cellular landscape of schwannoma
Source: Nat Commun. 2024 Jan 12;15:476. doi: 10.1038/s41467-023-40408-5 (PMC10786948; doi:10.1038/s41467-023-40408-5)
Supplement: Supplementary file 6 — Source Data [file 41467_2023_40408_MOESM6_ESM.xlsx]

## Sheet: Figure 1a, Supp Figure 1a
Figure 1a, Supplementary Figure 1a
	chr	pos	GencodeCompV12_NAME	S15	S16	S17	S65	S18	S39	S59_2	S40	S62	S41	S42	S66	S63	S37	S60_2	S60_1	S61_3	S61_1	S61_2	S19	S20	S1_1	S1_2	S43	S44	S21	S22	S58_2	S23	S45	S13	S24	S36	S26	S46	S47	S48	S11	S67	S6_1	S6_2	S64	S49	S50	S9_1	S9_2
Autoimmune diagnosis	NA	NA	NA	0	0	0	1	0	0	0	0	0	0	0	0	1	0	1	1	1	1	1	0	0	1	1	0	0	1	0	1	1	1	1	1	1	0	1	1	0	0	1	0	0	1	0	0	1	1
Severe Allergies	NA	NA	NA	0	1	1	1	0	0	0	0	1	0	0	0	1	0	1	1	0	0	0	0	0	0	0	0	0	0	0	1	0	0	0	1	0	0	0	0	0	0	0	0	0	0	0	0	0	0
sex	NA	NA	NA	M	M	F	F	M	M	M	F	F	M	F	M	F	M	F	F	M	M	M	M	M	F	F	M	F	F	M	F	F	M	F	F	F	M	F	M	F	M	F	F	F	F	M	F	F	F
mnp_classifier	NA	NA	NA	schwannoma	schwannoma	schwannoma	schwannoma	schwannoma	schwannoma	schwannoma	schwannoma	schwannoma	schwannoma	inflammatory tumor microenvironment	schwannoma	schwannoma	schwannoma	inflammatory tumor microenvironment	schwannoma	schwannoma	schwannoma	schwannoma	schwannoma	schwannoma	schwannoma	schwannoma	schwannoma	schwannoma	schwannoma	schwannoma	reactive tumor microenvironment	schwannoma	schwannoma	schwannoma	schwannoma	schwannoma	schwannoma	schwannoma	schwannoma	schwannoma	inflammatory tumor microenvironment	schwannoma	schwannoma	inflammatory tumor microenvironment	schwannoma	schwannoma	schwannoma	schwannoma	inflammatory tumor microenvironment
methylclusters	NA	NA	NA	NCS	NCS	NCS	IES	IES	IES	NCS	IES	IES	NCS	IES	NCS	IES	NCS	IES	IES	IES	NCS	NCS	NCS	IES	NCS	NCS	IES	NCS	NCS	NCS	IES	NCS	IES	NCS	IES	IES	NCS	NCS	NCS	IES	IES	IES	NCS	IES	IES	NCS	NCS	NCS	IES
prior_rt	NA	NA	NA	NA	NA	NA	1	NA	NA	NA	NA	1	NA	NA	1	1	NA	1	NA	1	NA	NA	NA	NA	NA	NA	NA	NA	NA	NA	NA	NA	NA	1	NA	NA	NA	NA	NA	NA	1	1	NA	1	1	NA	NA	NA	1
prior_surg	NA	NA	NA	NA	NA	NA	NA	NA	NA	1	NA	1	NA	NA	NA	1	NA	1	NA	1	NA	1	NA	NA	NA	1	NA	NA	NA	NA	1	NA	NA	NA	NA	NA	NA	NA	NA	NA	NA	NA	NA	1	NA	NA	NA	NA	1
cg14196395	chr2	71823517	DYSF;DYSF;DYSF	0.179631	0.210378	0.398001	0.675816	0.620706	0.69962	0.219139	0.555509	0.825408	0.102702	0.837017	0.353383	0.660615	0.416617	0.787818	0.648288	0.678149	0.440416	0.580066	0.350906	0.82911	0.126333	0.364301	0.608072	0.0687292	0.614325	0.387275	0.904406	0.390025	0.592273	0.151459	0.66332	0.596538	0.290531	0.112253	0.376972	0.764097	0.869764	0.833208	0.504422	0.85727	0.532837	0.104529	0.43404	0.496717	0.851672
cg12245706	chr2	71823484	DYSF;DYSF;DYSF	0.150611	0.179416	0.413411	0.661809	0.634302	0.661742	0.139274	0.575853	0.77655	0.0907017	0.829113	0.389273	0.629266	0.411018	0.829533	0.497522	0.686838	0.32919	0.502488	0.287178	0.748016	0.156009	0.179405	0.443652	0.0793615	0.452815	0.269597	0.901114	0.41975	0.494033	0.121208	0.670192	0.52721	0.300753	0.0927124	0.255042	0.660735	0.833005	0.831538	0.535211	0.834481	0.429895	0.0690572	0.437447	0.516807	0.80975
cg27402782	chr11	65296794	SCYL1	0.193264	0.20997	0.418136	0.859003	0.659448	0.545017	0.179551	0.602299	0.709303	0.116974	0.903036	0.237634	0.645837	0.422388	0.87164	0.481773	0.610937	0.368419	0.494371	0.378787	0.804656	0.170505	0.515146	0.485327	0.0727085	0.3895	0.294832	0.942508	0.302553	0.382943	0.177635	0.715162	0.466913	0.197897	0.103558	0.223773	0.706117	0.903204	0.810296	0.528963	0.923651	0.428876	0.340325	0.374662	0.54225	0.826845
cg13705888	chr6	32131722	EGFL8;EGFL8;EGFL8;EGFL8;PPT2	0.146339	0.153977	0.207352	0.607659	0.554978	0.558352	0.230034	0.538045	0.683421	0.262291	0.712965	0.279649	0.566785	0.243643	0.748566	0.466816	0.655398	0.200878	0.222186	0.217565	0.732151	0.091573	0.422196	0.583645	0.0864433	0.353937	0.265692	0.815476	0.209714	0.597836	0.141748	0.672824	0.390947	0.292192	0.159327	0.251739	0.661028	0.826587	0.667836	0.409329	0.823799	0.381551	0.172552	0.25726	0.419163	0.748239
cg07802949	chr8	1404980		0.284279	0.212536	0.514597	0.684796	0.668163	0.81624	0.316142	0.681352	0.861329	0.192345	0.795334	0.43789	0.735322	0.297514	0.878166	0.597058	0.653481	0.403452	0.494237	0.545512	0.903037	0.173565	0.360867	0.749997	0.102685	0.725077	0.26795	0.930822	0.220056	0.748841	0.125098	0.809763	0.53256	0.344171	0.109802	0.532035	0.850809	0.866783	0.850771	0.546476	0.930833	0.329069	0.20854	0.3796	0.567868	0.867521
cg00263677	chr16	84885230	CRISPLD2;CRISPLD2	0.195026	0.149431	0.263873	0.760857	0.5471	0.658898	0.184699	0.468672	0.864756	0.147615	0.87744	0.185426	0.580038	0.335768	0.86596	0.468137	0.600579	0.432384	0.287865	0.218884	0.65357	0.0952151	0.237098	0.303235	0.0643507	0.374171	0.152072	0.898812	0.297398	0.433822	0.2245	0.676002	0.361463	0.0842835	0.165632	0.211259	0.755209	0.808713	0.747152	0.432001	0.849256	0.386587	0.102619	0.210717	0.38684	0.817847
cg11214962	chr1	161280287	MPZ;MPZ	0.280674	0.264345	0.345509	0.817752	0.709058	0.721874	0.163414	0.491757	0.842687	0.0715267	0.905202	0.311973	0.692061	0.201876	0.830485	0.598584	0.719858	0.529196	0.53393	0.350765	0.848714	0.193425	0.515263	0.571308	0.174704	0.5516	0.322851	0.825023	0.369619	0.610638	0.312004	0.751871	0.597893	0.305474	0.183118	0.37281	0.804613	0.906069	0.815041	0.584635	0.881814	0.725564	0.16764	0.500035	0.555736	0.814906
cg01898377	chr20	48960272		0.195929	0.206327	0.248426	0.709924	0.616158	0.456684	0.247874	0.473194	0.76066	0.090427	0.875621	0.512866	0.615774	0.14593	0.820825	0.54139	0.50814	0.579532	0.470871	0.185859	0.794162	0.148659	0.491489	0.4363	0.0663454	0.464689	0.225208	0.764655	0.213917	0.434382	0.098002	0.506803	0.57764	0.308447	0.0809237	0.308135	0.853045	0.834779	0.871358	0.466191	0.848397	0.514975	0.183015	0.391134	0.469773	0.657032
cg13137809	chr7	2768988	GNA12;GNA12;GNA12;GNA12;AMZ1	0.092912	0.188363	0.363931	0.722507	0.473287	0.674639	0.199322	0.514378	0.663179	0.271326	0.898512	0.324016	0.529076	0.249821	0.796329	0.628666	0.766374	0.713795	0.640516	0.381851	0.809539	0.0869262	0.476045	0.6348	0.0806093	0.30101	0.252801	0.89263	0.306497	0.669579	0.19632	0.683994	0.38973	0.207471	0.126211	0.349685	0.750963	0.92868	0.881432	0.400971	0.860311	0.296667	0.07145	0.243836	0.386205	0.666913
cg02762634	chr17	26458796		0.233366	0.239794	0.303447	0.767342	0.606636	0.694143	0.722486	0.598394	0.81924	0.101732	0.90464	0.296815	0.665989	0.272556	0.867183	0.551415	0.629437	0.396502	0.541081	0.381781	0.827605	0.159789	0.421657	0.553505	0.0852492	0.49825	0.259931	0.916751	0.321689	0.58642	0.19597	0.709276	0.57306	0.234724	0.121009	0.295524	0.745711	0.898648	0.785153	0.520418	0.903251	0.502199	0.247289	0.395308	0.502251	0.779453
cg17239876	chr10	72311914	RP11-710A11.2	0.189355	0.140493	0.495268	0.783898	0.582945	0.660206	0.475293	0.702049	0.883761	0.120015	0.919384	0.413485	0.627429	0.360698	0.925144	0.621859	0.711452	0.543842	0.481677	0.31962	0.912211	0.105232	0.507772	0.514119	0.120604	0.498969	0.88545	0.901019	0.207631	0.550054	0.192636	0.878145	0.523918	0.30225	0.19965	0.27672	0.755269	0.813037	0.851432	0.434528	0.86738	0.520867	0.161758	0.423986	0.425596	0.757673
cg27508545	chr1	10240017	UBE4B;UBE4B;UBE4B;UBE4B	0.158299	0.158756	0.362844	0.784594	0.585187	0.713225	0.336413	0.500562	0.71476	0.127519	0.835714	0.279714	0.730904	0.421153	0.836299	0.528838	0.691877	0.414209	0.381283	0.395561	0.72683	0.106568	0.486987	0.4719	0.12167	0.517465	0.264384	0.863471	0.30688	0.533894	0.234468	0.698118	0.393112	0.213914	0.225452	0.350987	0.809958	0.825922	0.845875	0.384377	0.813346	0.610951	0.174341	0.35984	0.367812	0.817435
cg09126123	chr14	59730061	DAAM1;DAAM1;DAAM1;DAAM1;DAAM1	0.175259	0.15089	0.353073	0.629917	0.536761	0.461736	0.210834	0.482263	0.71375	0.0620648	0.818964	0.310915	0.579796	0.353752	0.731538	0.457788	0.641259	0.236545	0.416452	0.317684	0.735162	0.115666	0.306365	0.466514	0.078824	0.299712	0.126879	0.790735	0.226032	0.48427	0.122621	0.575378	0.403519	0.187726	0.0988202	0.264632	0.601124	0.794283	0.790202	0.388058	0.789145	0.281091	0.0812804	0.316426	0.347274	0.801334
cg19956494	chr5	141245946	PCDH1;PCDH1;PCDH1	0.259554	0.259825	0.422452	0.961955	0.673326	0.682315	0.307806	0.475739	0.895827	0.0666938	0.937737	0.449429	0.656598	0.199971	0.896254	0.641911	0.743002	0.472446	0.521866	0.410955	0.864819	0.205954	0.517517	0.593343	0.091832	0.547505	0.389337	0.840039	0.440934	0.642886	0.200546	0.831126	0.568242	0.388173	0.204822	0.421194	0.886411	0.873454	0.795943	0.618974	0.936073	0.619464	0.198058	0.404115	0.572952	0.815575
cg21015470	chr11	132621619	OPCML;OPCML	0.162574	0.222046	0.340463	0.568977	0.657334	0.606283	0.202844	0.448635	0.674153	0.18065	0.762724	0.336268	0.736846	0.267717	0.727492	0.511106	0.633506	0.349196	0.406476	0.248351	0.780807	0.161341	0.354706	0.470737	0.093815	0.335186	0.283224	0.807504	0.2133	0.478935	0.188331	0.583734	0.516594	0.179194	0.14137	0.324094	0.729548	0.841504	0.735021	0.461951	0.825806	0.510145	0.135245	0.323019	0.434691	0.772051
cg08841544	chr2	9533755	ASAP2	0.0867568	0.124725	0.221109	0.660806	0.473417	0.424078	0.118331	0.504734	0.703874	0.094693	0.772677	0.271509	0.448424	0.139835	0.922263	0.317716	0.399822	0.225891	0.218247	0.218333	0.719638	0.100659	0.267695	0.275911	0.0600516	0.262479	0.138402	0.845123	0.173573	0.33878	0.0906378	0.570268	0.300581	0.127427	0.0691142	0.114309	0.611378	0.806074	0.752325	0.392795	0.774505	0.36875	0.0822785	0.256647	0.416168	0.640271
cg26541780	chr1	156217981	PAQR6;PAQR6;PAQR6;PAQR6;PAQR6;PAQR6;PAQR6;PAQR6;PAQR6;PAQR6	0.199407	0.166255	0.449629	0.737564	0.610813	0.589523	0.223216	0.536988	0.734389	0.167923	0.882849	0.383077	0.621647	0.162565	0.858941	0.461029	0.579394	0.39835	0.472619	0.267351	0.754397	0.13981	0.532519	0.535652	0.0623439	0.439851	0.373534	0.730088	0.247119	0.510901	0.181857	0.63387	0.490402	0.178105	0.328448	0.371051	0.815282	0.810711	0.860993	0.466858	0.871747	0.563324	0.143213	0.375562	0.439509	0.827145
cg13601936	chr9	140198751		0.181961	0.139881	0.332659	0.717711	0.57104	0.633276	0.434853	0.480414	0.829213	0.153379	0.79715	0.369445	0.664052	0.139787	0.83304	0.495445	0.664932	0.324265	0.454575	0.31428	0.846057	0.112523	0.355991	0.344259	0.0794891	0.274445	0.309485	0.852897	0.313246	0.607705	0.287182	0.619569	0.475478	0.380289	0.10252	0.27037	0.735971	0.856274	0.753158	0.45124	0.870308	0.411327	0.109487	0.427501	0.421289	0.689166
cg18749563	chr17	77924371	TBC1D16;TBC1D16;TBC1D16;TBC1D16	0.156262	0.143515	0.286094	0.738602	0.62922	0.773802	0.150285	0.336416	0.787712	0.691141	0.712799	0.36583	0.357633	0.330414	0.841141	0.57185	0.714905	0.509634	0.429626	0.371256	0.793217	0.138945	0.40272	0.387765	0.0856554	0.209894	0.37909	0.975658	0.206313	0.529435	0.21606	0.769787	0.469329	0.289741	0.0839875	0.202103	0.854768	0.838311	0.716973	0.553034	0.925937	0.416877	0.0754586	0.320249	0.540456	0.771555
cg12167526	chr2	51218880	NRXN1	0.230552	0.201933	0.457622	0.719113	0.649814	0.608833	0.338647	0.650092	0.849805	0.436679	0.76871	0.303213	0.747121	0.205401	0.811583	0.498542	0.719505	0.47492	0.294879	0.319247	0.831084	0.145165	0.32522	0.493413	0.0792402	0.499794	0.33165	0.839316	0.398477	0.619595	0.317805	0.755618	0.498449	0.192664	0.239844	0.302645	0.687884	0.818277	0.778805	0.566737	0.81747	0.352893	0.135444	0.364541	0.496659	0.778469
cg02723558	chr11	27536073	BDNF-AS1;BDNF-AS1;BDNF-AS1;BDNF-AS1	0.209752	0.216751	0.300769	0.730385	0.582127	0.595018	0.142477	0.45247	0.768391	0.171459	0.804076	0.373526	0.697507	0.3072	0.76521	0.597345	0.705918	0.465197	0.432217	0.295315	0.78755	0.0852657	0.611627	0.604002	0.0697226	0.398283	0.301072	0.775009	0.35878	0.477368	0.245976	0.72309	0.533447	0.196141	0.145893	0.284292	0.717782	0.831803	0.776749	0.431327	0.842873	0.439462	0.184796	0.307203	0.424993	0.803205
cg18173726	chr15	95713100		0.200072	0.156107	0.401344	0.73259	0.553713	0.673401	0.268161	0.716905	0.805604	0.215472	0.888168	0.342265	0.685968	0.283701	0.768748	0.44214	0.640116	0.472854	0.418451	0.691433	0.897098	0.0915568	0.428676	0.582175	0.0665261	0.697636	0.563787	0.781481	0.242784	0.47741	0.0991947	0.768094	0.421472	0.187274	0.0686536	0.241455	0.851319	0.840398	0.83118	0.600818	0.91944	0.56127	0.0820815	0.299192	0.400984	0.796146
cg02637537	chr8	22447181	PDLIM2;PDLIM2;PDLIM2;PDLIM2	0.170952	0.159536	0.176758	0.621964	0.638538	0.61044	0.198482	0.361737	0.466316	0.122671	0.842379	0.333792	0.666804	0.240192	0.808876	0.51796	0.472233	0.346696	0.427563	0.32469	0.749733	0.17236	0.43615	0.490708	0.0533746	0.371361	0.131732	0.751168	0.41559	0.513733	0.251715	0.55008	0.47847	0.299233	0.0728849	0.310041	0.62914	0.792621	0.576157	0.509796	0.856383	0.596164	0.0486946	0.29555	0.61552	0.694404
cg23100463	chr18	26745397		0.166609	0.175478	0.333507	0.618214	0.572653	0.545776	0.232922	0.436745	0.720575	0.243789	0.695245	0.304036	0.619014	0.299492	0.771849	0.468351	0.714405	0.338485	0.274246	0.195559	0.745856	0.102737	0.326375	0.466707	0.0637123	0.378562	0.216017	0.780179	0.316831	0.46931	0.231533	0.707372	0.369156	0.240569	0.128729	0.230732	0.69273	0.784734	0.737961	0.408338	0.802185	0.473552	0.111542	0.280081	0.400757	0.791175
cg15224291	chr18	74729064	MBP;MBP;MBP;MBP;MBP;MBP;MBP;MBP;MBP;MBP;MBP;MBP;MBP;MBP	0.203277	0.235625	0.386089	0.738906	0.589867	0.624686	0.364842	0.515948	0.828481	0.192233	0.901769	0.365527	0.644434	0.301933	0.785414	0.607413	0.652914	0.472806	0.442203	0.320657	0.814396	0.14345	0.307304	0.486451	0.118296	0.520486	0.352076	0.852077	0.194123	0.548645	0.12535	0.689582	0.472601	0.325588	0.109673	0.302692	0.814942	0.87061	0.826698	0.456054	0.81282	0.401261	0.207329	0.401085	0.445342	0.784488
cg14715518	chr15	69849751	RP11-279F6.1;RP11-279F6.1;RP11-279F6.1;RP11-279F6.1;RP11-279F6.1	0.185062	0.209608	0.370501	0.657547	0.610825	0.755794	0.23239	0.586438	0.785231	0.159037	0.738	0.410702	0.714091	0.294971	0.843307	0.527154	0.726473	0.410559	0.340305	0.294471	0.820318	0.0895184	0.464644	0.610748	0.0991136	0.499319	0.223528	0.840841	0.325246	0.540401	0.285188	0.651843	0.479829	0.32077	0.250936	0.340061	0.746455	0.82352	0.823378	0.464108	0.857407	0.437236	0.152686	0.337831	0.427405	0.797144
cg11135108	chr1	154929791	PBXIP1;PBXIP1;PBXIP1;PBXIP1;PBXIP1;PBXIP1;PYGO2	0.205544	0.203149	0.283637	0.840761	0.645011	0.494931	0.179471	0.536369	0.723719	0.315046	0.893037	0.340524	0.544742	0.197784	0.82497	0.478301	0.620237	0.380609	0.479709	0.371158	0.882467	0.191598	0.342522	0.655028	0.0566245	0.274613	0.236242	0.783845	0.329611	0.576918	0.155595	0.591966	0.563836	0.217495	0.0874677	0.342733	0.863993	0.843586	0.838219	0.519162	0.814894	0.636554	0.359901	0.391836	0.543151	0.822482
cg17151621	chr3	186330067	AHSG;AHSG;AHSG	0.133462	0.249647	0.307681	0.6369	0.555006	0.455072	0.231046	0.769173	0.585554	0.118584	0.793641	0.290035	0.574131	0.178984	0.822497	0.412706	0.602466	0.355744	0.311884	0.316665	0.835778	0.0969514	0.362855	0.352889	0.0893558	0.377922	0.299558	0.811651	0.233479	0.560255	0.101477	0.65913	0.455943	0.157247	0.222934	0.202367	0.65388	0.810515	0.742487	0.407089	0.879993	0.364097	0.0694726	0.317631	0.350903	0.723377
cg14557302	chr20	30064743	DEFB124	0.170755	0.149084	0.399721	0.648851	0.570759	0.599047	0.356382	0.547453	0.769174	0.212584	0.727068	0.296982	0.566232	0.380476	0.796618	0.489971	0.64491	0.440352	0.31515	0.265683	0.8045	0.077972	0.352136	0.585227	0.0547152	0.339044	0.285553	0.858222	0.342201	0.611476	0.217693	0.62546	0.488158	0.166789	0.243535	0.27345	0.640186	0.796958	0.758363	0.407411	0.768106	0.657912	0.237815	0.326428	0.379171	0.777414
cg15393025	chr1	244318867		0.0147806	0.2238	0.271339	0.771555	0.749496	0.882597	0.464595	0.610315	0.851587	0.129544	0.827744	0.504687	0.564633	0.47316	0.822086	0.565383	0.642959	0.386151	0.45332	0.434765	0.811352	0.219001	0.43944	0.710607	0.128875	0.505966	0.433416	0.9491	0.894343	0.703321	0.358009	0.709727	0.617489	0.38333	0.120157	0.305895	0.851253	0.826275	0.886964	0.554444	0.927565	0.40862	0.105443	0.509472	0.520773	0.838054
cg17219660	chr1	202091880	GPR37L1;GPR37L1	0.153302	0.112252	0.244048	0.487125	0.491495	0.352597	0.0555182	0.550312	0.615881	0.104122	0.731115	0.308027	0.290876	0.161123	0.774896	0.310274	0.517132	0.230323	0.285135	0.134005	0.722141	0.101363	0.310309	0.47471	0.0579786	0.250717	0.125668	0.845111	0.219893	0.297954	0.11413	0.525559	0.324245	0.187908	0.0777534	0.140858	0.522387	0.797234	0.704954	0.396057	0.827405	0.533554	0.0541254	0.28694	0.374254	0.760028
cg18802443	chr17	41163865	IFI35;IFI35;IFI35;IFI35;IFI35;IFI35	0.100547	0.169155	0.330197	0.738271	0.470191	0.608782	0.254568	0.550577	0.820294	0.316404	0.808256	0.296636	0.653253	0.208885	0.763753	0.550524	0.564574	0.333922	0.324185	0.253042	0.754719	0.0564176	0.433915	0.427402	0.0932861	0.329827	0.214042	0.763775	0.224714	0.476426	0.152196	0.577155	0.374825	0.257426	0.134213	0.213658	0.664665	0.774013	0.670182	0.410993	0.786316	0.383027	0.0850203	0.302087	0.360097	0.73541
cg14553338	chr2	66689807	MEIS1;MEIS1;MEIS1	0.161403	0.195158	0.356056	0.675371	0.586318	0.613571	0.267911	0.61495	0.756688	0.285416	0.743766	0.325628	0.651937	0.216386	0.764115	0.459852	0.626578	0.420813	0.387	0.333811	0.845445	0.0990667	0.425947	0.573299	0.0888922	0.464637	0.320171	0.831666	0.38368	0.521308	0.33926	0.648161	0.461557	0.243851	0.161107	0.314949	0.754457	0.806528	0.762964	0.456531	0.787764	0.643988	0.204939	0.401489	0.43715	0.809324
cg12564461	chr14	68678792	RAD51B;RAD51B;RAD51B;RAD51B;RAD51B;RAD51B;RAD51B;RAD51B;RAD51B;RAD51B	0.158582	0.202104	0.408048	0.723609	0.567888	0.596378	0.267775	0.560643	0.751893	0.2874	0.82368	0.338504	0.668926	0.292193	0.789864	0.573649	0.720077	0.455883	0.419562	0.339911	0.819638	0.0642808	0.496587	0.530418	0.131182	0.446745	0.27176	0.774168	0.342533	0.507864	0.267099	0.691876	0.51231	0.247431	0.208881	0.292429	0.724512	0.794064	0.793125	0.418919	0.83238	0.462791	0.116605	0.300954	0.372375	0.822675
cg13557031	chr9	131909876	PPP2R4;PPP2R4;PPP2R4;PPP2R4;PPP2R4;PPP2R4;PPP2R4;PPP2R4;PPP2R4	0.347655	0.296102	0.489691	0.832185	0.708887	0.426253	0.399688	0.570536	0.91507	0.206691	0.858054	0.644378	0.758145	0.646589	0.84075	0.55476	0.664153	0.703131	0.54256	0.53157	0.896634	0.155294	0.766149	0.785277	0.140527	0.537485	0.269608	0.914211	0.375475	0.773677	0.147014	0.852621	0.630113	0.256553	0.155809	0.338651	0.819279	0.911183	0.860265	0.565476	0.86716	0.585091	0.117208	0.386585	0.573515	0.804456
cg14376653	chr11	82553494	PRCP;PRCP;PRCP;PRCP;snoU13;PRCP	0.156153	0.186352	0.381254	0.78505	0.598686	0.709957	0.308483	0.507699	0.829171	0.434721	0.825141	0.289767	0.690828	0.391267	0.856073	0.555923	0.664144	0.493196	0.358617	0.311638	0.820654	0.0985758	0.476614	0.48376	0.0829635	0.526	0.290353	0.87917	0.397995	0.576643	0.220089	0.737632	0.463979	0.266666	0.276599	0.317407	0.731199	0.829238	0.751641	0.478966	0.862948	0.485609	0.132363	0.362888	0.426595	0.777523
cg01295782	chr3	71739283	EIF4E3;EIF4E3	0.117834	0.174907	0.229962	0.716484	0.545485	0.531544	0.139997	0.302201	0.652417	0.0987332	0.751919	0.305739	0.604098	0.160502	0.781804	0.480299	0.60249	0.378087	0.298097	0.280346	0.665872	0.177004	0.204699	0.530885	0.0891033	0.420382	0.211788	0.769375	0.249247	0.442421	0.150845	0.699157	0.441764	0.177412	0.133971	0.243848	0.665245	0.766427	0.67299	0.339776	0.767514	0.364253	0.0824341	0.27886	0.310438	0.728193
cg12924936	chr5	2279098		0.167548	0.199818	0.465587	0.78153	0.582864	0.635544	0.254157	0.347696	0.706361	0.0810213	0.894506	0.217146	0.543471	0.478157	0.784481	0.50837	0.596517	0.381887	0.390351	0.302166	0.804092	0.108383	0.469373	0.345893	0.0559719	0.387085	0.152191	0.936925	0.266556	0.515753	0.101908	0.626184	0.553181	0.322868	0.12897	0.243107	0.602074	0.787708	0.683374	0.452482	0.886468	0.383995	0.136753	0.383024	0.416268	0.827184
cg24705426	chr3	11550659	ATG7	0.146558	0.277211	0.26969	0.661317	0.584055	0.599197	0.339652	0.615009	0.729428	0.199824	0.738588	0.308764	0.653443	0.284911	0.743997	0.561027	0.670313	0.484597	0.46807	0.247173	0.748137	0.118654	0.357704	0.577271	0.136735	0.223638	0.21455	0.757359	0.24807	0.60977	0.188817	0.663151	0.457114	0.216788	0.159591	0.325576	0.643503	0.796455	0.755772	0.473848	0.762773	0.37098	0.165053	0.319983	0.483089	0.72838
cg16210719	chr10	103509326		0.182707	0.294221	0.409173	0.774269	0.652292	0.764012	0.209238	0.61383	0.836184	0.176254	0.883328	0.508938	0.715315	0.588453	0.869846	0.52393	0.682948	0.608537	0.543054	0.350668	0.888079	0.136814	0.607896	0.53336	0.0918702	0.498016	0.315569	0.902835	0.432029	0.573886	0.219571	0.757695	0.578353	0.356063	0.152608	0.354554	0.75452	0.830082	0.875292	0.499881	0.915192	0.449439	0.139207	0.438303	0.471303	0.844633
cg01355046	chr2	206586414	NRP2	0.150523	0.196516	0.369489	0.78501	0.55197	0.691895	0.435855	0.469423	0.814152	0.166923	0.78133	0.260891	0.625551	0.36108	0.826089	0.546669	0.71371	0.457485	0.324677	0.367611	0.824621	0.0972839	0.415967	0.4794	0.0684599	0.529385	0.235252	0.868079	0.302901	0.591471	0.235206	0.730613	0.467948	0.176301	0.167175	0.39288	0.705265	0.799967	0.774938	0.422981	0.853903	0.538024	0.14689	0.389319	0.40686	0.807423
cg25367075	chr15	31214443	FAN1;FAN1;FAN1	0.133224	0.200894	0.335063	0.626822	0.527496	0.603491	0.426594	0.629515	0.7653	0.328456	0.677702	0.306921	0.658061	0.250787	0.809805	0.433575	0.619053	0.354112	0.346913	0.386646	0.800626	0.0829176	0.42198	0.510451	0.0692214	0.363035	0.210127	0.865492	0.292389	0.551275	0.110339	0.616231	0.458804	0.231567	0.148678	0.272373	0.734728	0.810939	0.750504	0.371244	0.818828	0.398247	0.151417	0.287789	0.392953	0.809991
cg12483545	chr1	2198879	SKI;SKI	0.102503	0.213699	0.363399	0.73399	0.726653	0.482347	0.0917338	0.499032	0.533069	0.183397	0.790705	0.440126	0.787819	0.147195	0.801856	0.472585	0.424811	0.176763	0.330196	0.415228	0.721298	0.142936	0.560203	0.24118	0.0773591	0.202964	0.162158	0.867624	0.265273	0.288977	0.315955	0.69099	0.417673	0.126563	0.0697214	0.263402	0.82728	0.83872	0.830757	0.344546	0.807563	0.36613	0.213457	0.197225	0.448204	0.811603
cg07921748	chr17	20092834	SPECC1;SPECC1;SPECC1	0.149674	0.291106	0.384943	0.699163	0.551712	0.685449	0.39237	0.633103	0.671666	0.240484	0.819308	0.314926	0.694315	0.379939	0.858078	0.463634	0.651853	0.429164	0.405247	0.292488	0.821304	0.0678463	0.476331	0.536483	0.0841927	0.514681	0.284853	0.845632	0.356913	0.384797	0.179057	0.636588	0.613774	0.316608	0.17621	0.333764	0.719228	0.839174	0.78743	0.445859	0.839421	0.448447	0.120763	0.312824	0.388071	0.776716
cg04229380	chr5	10551976		0.317387	0.168738	0.403533	0.686422	0.571772	0.534694	0.312671	0.587879	0.702649	0.253409	0.802635	0.329782	0.669373	0.136707	0.742664	0.502274	0.708909	0.407412	0.31648	0.228708	0.721268	0.115981	0.380857	0.637124	0.120961	0.518411	0.252793	0.819872	0.275851	0.637759	0.245485	0.687194	0.50805	0.155655	0.322101	0.290018	0.734309	0.77696	0.714876	0.432727	0.789166	0.60653	0.164099	0.382301	0.410352	0.762526
cg14476745	chr9	124979356	LHX6	0.338208	0.14853	0.348204	0.777488	0.691083	0.43722	0.524508	0.53704	0.775371	0.268786	0.937262	0.569557	0.739146	0.361903	0.922259	0.542545	0.635907	0.45001	0.411513	0.316414	0.785224	0.117042	0.174931	0.688366	0.0746415	0.322855	0.447266	0.925444	0.823152	0.746862	0.195483	0.555494	0.559378	0.437034	0.148319	0.188915	0.912766	0.832742	0.83578	0.487327	0.886262	0.707873	0.078899	0.363337	0.472047	0.90621
cg17648080	chr17	2141841	SMG6;SMG6;SMG6;SMG6;SMG6;SMG6	0.127376	0.166154	0.28285	0.660982	0.530283	0.569615	0.227171	0.36579	0.769817	0.221792	0.87188	0.283702	0.538984	0.399903	0.857739	0.527172	0.578465	0.337111	0.284782	0.276979	0.669202	0.131646	0.396266	0.493582	0.0657668	0.381885	0.166017	0.743447	0.348167	0.482935	0.162828	0.539166	0.374277	0.212592	0.143251	0.22719	0.727937	0.76716	0.798392	0.402011	0.814582	0.427305	0.0841837	0.34838	0.337015	0.766865
cg15045356	chr11	11969590	USP47;USP47;USP47;USP47;USP47	0.255707	0.324015	0.398287	0.744892	0.682342	0.535258	0.339708	0.640797	0.838514	0.125065	0.812139	0.410607	0.67944	0.217271	0.843754	0.553448	0.727364	0.447583	0.501951	0.503544	0.822884	0.175989	0.488026	0.520218	0.135832	0.419263	0.376699	0.943315	0.354938	0.577837	0.344556	0.796922	0.590793	0.327049	0.278812	0.384186	0.65874	0.871494	0.836868	0.492876	0.882189	0.530072	0.166018	0.430731	0.44498	0.871411
cg16875206	chr9	116155842	ALAD;ALAD;ALAD;ALAD;ALAD;ALAD;ALAD	0.240671	0.263384	0.394458	0.75378	0.697642	0.820285	0.260737	0.844313	0.902624	0.290595	0.880441	0.369213	0.794412	0.407134	0.860365	0.598182	0.797332	0.598864	0.441924	0.686514	0.866281	0.172458	0.724596	0.691264	0.156227	0.502312	0.417529	0.921825	0.223342	0.709267	0.375531	0.832453	0.565969	0.417709	0.131261	0.288944	0.803675	0.917958	0.907379	0.551141	0.924753	0.721875	0.194868	0.49678	0.469422	0.912749
cg27356001	chr2	144475341	ARHGAP15;RP11-434H14.1	0.16027	0.234413	0.347011	0.715643	0.611473	0.650634	0.400577	0.683959	0.707757	0.244457	0.765812	0.432438	0.713053	0.270161	0.831231	0.558959	0.698917	0.360757	0.443704	0.359809	0.746804	0.088246	0.31395	0.680164	0.0898597	0.380431	0.266714	0.748321	0.324483	0.545766	0.351651	0.655605	0.471977	0.237738	0.143414	0.315637	0.71795	0.815863	0.727994	0.501108	0.755302	0.426697	0.123118	0.33076	0.46807	0.807714
cg24974704	chr8	144577238	ZC3H3	0.291421	0.143842	0.517263	0.85163	0.617079	0.660177	0.365201	0.872444	0.87694	0.372102	0.847069	0.259293	0.729796	0.672947	0.887624	0.486837	0.68237	0.637372	0.359865	0.404977	0.875655	0.157277	0.343107	0.721505	0.172012	0.380532	0.386299	0.792404	0.33141	0.898406	0.30441	0.860721	0.472403	0.187264	0.27919	0.311556	0.739882	0.892141	0.904076	0.545064	0.910336	0.550375	0.125248	0.352384	0.554237	0.699685
cg00746446	chr2	23879137		0.255391	0.212456	0.427928	0.759758	0.693203	0.651017	0.296699	0.562795	0.640514	0.223394	0.891402	0.370425	0.646638	0.115448	0.835788	0.511707	0.664406	0.414116	0.488496	0.294991	0.831611	0.220735	0.487347	0.457762	0.194768	0.4561	0.277829	0.932747	0.280603	0.552465	0.164001	0.613319	0.547328	0.231327	0.263952	0.335696	0.717346	0.888607	0.81935	0.521935	0.882003	0.481921	0.0610035	0.405396	0.543136	0.859836
cg13202410	chr8	82359719	PMP2;PMP2;PMP2;RP11-157I4.4	0.159469	0.228792	0.55334	0.670352	0.571758	0.677963	0.341916	0.597623	0.799366	0.256611	0.830148	0.366117	0.701808	0.326778	0.738206	0.501157	0.682846	0.394731	0.357686	0.3532	0.805905	0.095887	0.518289	0.510828	0.0881747	0.346163	0.270442	0.831076	0.310133	0.641789	0.240852	0.68695	0.504012	0.216975	0.203528	0.248014	0.662216	0.765384	0.727913	0.471296	0.775783	0.421855	0.18774	0.325594	0.384252	0.783897
cg19669385	chr17	800263	NXN;NXN;NXN;NXN	0.106519	0.118665	0.192508	0.73366	0.524239	0.652012	0.243453	0.306554	0.772752	0.151805	0.867311	0.30028	0.569292	0.263212	0.816799	0.476296	0.581157	0.268556	0.38577	0.199598	0.811617	0.0875597	0.521484	0.582165	0.0955107	0.179352	0.759211	0.777127	0.218462	0.480551	0.141921	0.63136	0.360725	0.199336	0.129247	0.244952	0.703812	0.810411	0.684366	0.34175	0.867227	0.187363	0.0738711	0.285262	0.378999	0.692955
cg17455155	chr1	3056679		0.165177	0.275998	0.437159	0.776175	0.658256	0.657944	0.267071	0.390682	0.80994	0.364274	0.842463	0.52139	0.744492	0.527542	0.77435	0.582816	0.636424	0.380873	0.566383	0.285819	0.888015	0.147188	0.331668	0.535513	0.0634026	0.567156	0.390672	0.81739	0.0081761	0.461225	0.198757	0.811332	0.46337	0.323659	0.186288	0.411486	0.736874	0.829585	0.822738	0.487995	0.928249	0.38315	0.148156	0.400531	0.480188	0.833666
cg01175098	chr7	20516782		0.203159	0.159907	0.437711	0.694002	0.623799	0.572427	0.28106	0.565946	0.720989	0.218659	0.777545	0.33699	0.626896	0.231005	0.771367	0.477215	0.628914	0.398024	0.304278	0.330844	0.78014	0.0935663	0.444873	0.538365	0.0705795	0.353066	0.227356	0.857233	0.323332	0.561039	0.223061	0.623369	0.403069	0.216093	0.287999	0.287677	0.594544	0.840634	0.77403	0.518743	0.817849	0.485016	0.218132	0.29663	0.398769	0.78982
cg03620587	chr8	17612236	MTUS1;MTUS1;MTUS1	0.123364	0.292832	0.404283	0.731042	0.578364	0.59995	0.327103	0.508842	0.753632	0.122713	0.818115	0.365919	0.741412	0.202056	0.84202	0.546921	0.656125	0.506281	0.423033	0.35289	0.805661	0.0922146	0.368119	0.577626	0.11747	0.423483	0.242042	0.770818	0.34204	0.569202	0.159664	0.697719	0.463789	0.214497	0.253975	0.323413	0.744685	0.779471	0.770337	0.460147	0.784805	0.520724	0.171734	0.390364	0.404348	0.753591
cg00997969	chr8	30350644	RBPMS;RBPMS;RBPMS;RBPMS;RBPMS;RBPMS	0.188487	0.194956	0.468935	0.709922	0.61507	0.546862	0.199903	0.640216	0.832557	0.370455	0.81065	0.338314	0.700494	0.233068	0.739158	0.547024	0.697961	0.43858	0.391064	0.328951	0.816593	0.106287	0.467472	0.578757	0.099191	0.472318	0.246635	0.832174	0.399916	0.674031	0.409638	0.709123	0.50243	0.291164	0.185889	0.325138	0.646637	0.814468	0.748538	0.502885	0.78202	0.519042	0.113198	0.346314	0.493282	0.770009
cg17148437	chr4	99575938	TSPAN5;TSPAN5;TSPAN5;TSPAN5;TSPAN5	0.163363	0.169477	0.368542	0.780565	0.567131	0.621091	0.13037	0.441874	0.696393	0.118102	0.678202	0.20187	0.602356	0.170541	0.75314	0.478057	0.589083	0.270979	0.296943	0.322507	0.720412	0.0933318	0.208687	0.360618	0.0923637	0.275427	0.228104	0.730289	0.329127	0.461758	0.199792	0.670777	0.427859	0.185047	0.123137	0.318272	0.523826	0.821478	0.684575	0.490097	0.819171	0.330579	0.211206	0.282573	0.410755	0.6869
cg03534180	chr12	65962456	RP11-230G5.2;RP11-230G5.2;RP11-230G5.2;RP11-230G5.2;RP11-230G5.2;RP11-230G5.2	0.151103	0.187354	0.269894	0.683026	0.572277	0.554986	0.207907	0.53245	0.655668	0.432099	0.758525	0.299602	0.59567	0.167009	0.763815	0.390634	0.603985	0.352858	0.343539	0.363754	0.70155	0.0844499	0.392398	0.505152	0.0944493	0.374067	0.173567	0.818451	0.323279	0.560304	0.162362	0.571515	0.473551	0.213342	0.149184	0.240546	0.722788	0.756619	0.703382	0.377812	0.807694	0.438458	0.0986852	0.321613	0.328512	0.766707
cg02931783	chr1	230248722	GALNT2;GALNT2	0.140843	0.155056	0.321517	0.768499	0.54855	0.631846	0.360782	0.563609	0.731042	0.296278	0.802883	0.386732	0.649553	0.393224	0.838437	0.551487	0.632618	0.461903	0.379655	0.281449	0.783144	0.106687	0.572692	0.454251	0.0610857	0.38514	0.374212	0.915332	0.336972	0.606093	0.212575	0.7123	0.460951	0.261069	0.14377	0.226957	0.663081	0.795142	0.823392	0.467321	0.875215	0.537791	0.206404	0.34041	0.401328	0.800327
cg16142112	chr7	37290519		0.171337	0.215927	0.378198	0.655725	0.563746	0.445894	0.369883	0.576716	0.752858	0.18744	0.745003	0.305821	0.625628	0.304562	0.846626	0.532542	0.649656	0.335436	0.360559	0.383609	0.811703	0.0902848	0.436795	0.682508	0.0620284	0.402449	0.269968	0.833832	0.350928	0.615124	0.348374	0.708843	0.374025	0.222333	0.177508	0.247438	0.709025	0.8158	0.767809	0.398956	0.808668	0.490683	0.16395	0.308888	0.345123	0.840048
cg11479269	chr4	134077565	PCDH10	0.131159	0.193414	0.365256	0.654386	0.626444	0.650435	0.322522	0.413101	0.763463	0.351417	0.748347	0.302784	0.641211	0.317196	0.805912	0.50424	0.671355	0.374718	0.300768	0.304915	0.790919	0.0904639	0.326651	0.550123	0.0814755	0.537412	0.28516	0.846557	0.361978	0.590804	0.234958	0.662619	0.500677	0.286087	0.213641	0.285287	0.704565	0.836939	0.792128	0.463035	0.829272	0.45568	0.134242	0.292473	0.379508	0.818896
cg08660971	chr3	153778467	ARHGEF26-AS1;ARHGEF26-AS1;ARHGEF26-AS1;ARHGEF26-AS1	0.161795	0.160334	0.339975	0.687569	0.624007	0.614294	0.174181	0.470751	0.742848	0.227766	0.744873	0.376769	0.67102	0.22432	0.764921	0.45641	0.627433	0.388878	0.299153	0.238518	0.69997	0.122322	0.396759	0.403552	0.0633158	0.397359	0.302934	0.678467	0.360826	0.488106	0.24493	0.651986	0.448285	0.230423	0.11536	0.242547	0.653693	0.836287	0.723264	0.45863	0.802111	0.42352	0.0917096	0.298543	0.448283	0.722291
cg22123915	chr1	86047807		0.250135	0.199541	0.349056	0.631142	0.557149	0.428284	0.282285	0.611519	0.804931	0.0714546	0.893644	0.236245	0.554351	0.20173	0.722349	0.396113	0.657219	0.301697	0.322324	0.368214	0.680557	0.148001	0.359407	0.428976	0.0842958	0.290746	0.276642	0.858191	0.387207	0.513747	0.222296	0.718709	0.313503	0.239662	0.187202	0.207379	0.639831	0.839913	0.742532	0.401649	0.797903	0.508911	0.116149	0.333272	0.477118	0.710826
cg21410960	chr14	95967352		0.096555	0.160183	0.311903	0.737551	0.529313	0.595483	0.250009	0.50236	0.717295	0.276301	0.796503	0.354834	0.585608	0.171156	0.827805	0.481275	0.545867	0.427571	0.296148	0.284645	0.795888	0.0982142	0.323367	0.389626	0.0604417	0.380166	0.250621	0.822307	0.313359	0.484372	0.230706	0.611086	0.420826	0.220758	0.0863421	0.254312	0.668227	0.816971	0.754325	0.444251	0.808928	0.420415	0.111011	0.235561	0.372861	0.740092
cg17020611	chr2	144381039	ARHGAP15;ARHGAP15	0.174604	0.186341	0.275391	0.669444	0.57338	0.516197	0.215366	0.504994	0.687906	0.195063	0.644263	0.317978	0.55249	0.194716	0.730852	0.507672	0.556912	0.326766	0.310762	0.249591	0.715215	0.0824573	0.353297	0.598594	0.0882127	0.375287	0.176454	0.728559	0.275568	0.541028	0.185537	0.604441	0.430827	0.28629	0.11172	0.222554	0.591224	0.753692	0.767202	0.430981	0.775876	0.431882	0.158542	0.288286	0.390372	0.731604
cg19023977	chr5	95276578	ELL2;ELL2	0.133671	0.178222	0.366373	0.692411	0.563654	0.524827	0.252326	0.421681	0.657702	0.0730123	0.36467	0.359183	0.615058	0.266138	0.820272	0.518348	0.58962	0.344981	0.33606	0.282089	0.718888	0.121029	0.391085	0.440008	0.0809959	0.370171	0.227644	0.887246	0.298897	0.545348	0.181575	0.576935	0.397272	0.256024	0.112527	0.235385	0.6759	0.769602	0.725066	0.407782	0.823837	0.460253	0.083376	0.371136	0.414685	0.736761
cg26470309	chr12	117626777	FBXO21;FBXO21;FBXO21	0.144829	0.227234	0.332976	0.64273	0.540784	0.571264	0.398323	0.531678	0.750567	0.359651	0.782602	0.193282	0.720597	0.517416	0.785746	0.506511	0.630213	0.388044	0.344601	0.473402	0.812152	0.108107	0.464072	0.588178	0.106674	0.360973	0.271516	0.761303	0.296785	0.423726	0.258513	0.657544	0.447418	0.187133	0.0866305	0.283451	0.65089	0.820264	0.766742	0.414361	0.762832	0.582233	0.0985367	0.342072	0.387117	0.806953
cg00405939	chr19	4045108		0.186378	0.172221	0.440423	0.703348	0.614593	0.763014	0.212514	0.570302	0.763906	0.101425	0.891133	0.393865	0.653267	0.500227	0.76522	0.635366	0.778671	0.297477	0.427278	0.386016	0.801625	0.157511	0.634846	0.718629	0.382695	0.469922	0.386043	0.895821	0.228681	0.634485	0.169592	0.745139	0.431575	0.289738	0.106145	0.268799	0.829084	0.855628	0.841812	0.478316	0.887435	0.306273	0.180896	0.408366	0.466379	0.839092
cg21677634	chr5	65097560	NLN	0.168616	0.187246	0.373852	0.708441	0.594951	0.601337	0.313346	0.57608	0.77537	0.25146	0.802762	0.429479	0.712501	0.218401	0.824505	0.525751	0.636841	0.418057	0.344418	0.351813	0.756624	0.147061	0.431516	0.545932	0.101129	0.390296	0.211095	0.809114	0.240969	0.510295	0.240415	0.608923	0.420876	0.230941	0.18042	0.313115	0.627828	0.816387	0.732431	0.424796	0.807649	0.272169	0.143341	0.31913	0.411067	0.79486
cg22187085	chr20	6716982	RP5-859D4.3	0.116213	0.241738	0.38839	0.736362	0.576305	0.680792	0.377249	0.576165	0.844025	0.385472	0.852341	0.48821	0.665214	0.322769	0.888972	0.593843	0.716922	0.521839	0.512075	0.41977	0.844414	0.0901308	0.540345	0.653418	0.142342	0.476451	0.358092	0.843449	0.42165	0.646875	0.391159	0.768021	0.437817	0.267725	0.270694	0.292486	0.775871	0.846835	0.799876	0.487152	0.851281	0.515676	0.1959	0.369416	0.435751	0.801251
cg18579187	chr1	197290211	CRB1;CRB1	0.157494	0.203823	0.334523	0.654962	0.609313	0.565004	0.298397	0.439165	0.807351	0.198602	0.732293	0.318976	0.577849	0.358032	0.803972	0.520941	0.640191	0.425566	0.302026	0.326357	0.72824	0.119147	0.378181	0.525746	0.0466232	0.400794	0.208441	0.764408	0.293208	0.521344	0.284124	0.681647	0.528119	0.216363	0.251327	0.260767	0.667083	0.841835	0.765181	0.473712	0.835549	0.454258	0.194556	0.33092	0.413213	0.77113
cg00872532	chr2	189168448	GULP1;GULP1;GULP1;GULP1;GULP1;GULP1;GULP1;GULP1;GULP1;GULP1	0.170164	0.216968	0.369932	0.720228	0.58369	0.527474	0.221443	0.679088	0.710775	0.264032	0.712681	0.354658	0.60115	0.378138	0.775868	0.465672	0.67537	0.35967	0.373762	0.377032	0.777767	0.0984126	0.448338	0.44132	0.0725437	0.357996	0.311438	0.881246	0.329102	0.532586	0.238937	0.717616	0.455891	0.192376	0.195233	0.288394	0.690596	0.802046	0.772611	0.443869	0.79401	0.342553	0.0733419	0.337754	0.413582	0.806198
cg25134872	chr15	39491368	RP11-624L4.1;RP11-624L4.1;RP11-624L4.1	0.176156	0.212322	0.278694	0.705992	0.535747	0.557217	0.252764	0.489027	0.745937	0.167401	0.715394	0.301048	0.627355	0.241088	0.751317	0.429219	0.631757	0.411806	0.352998	0.23773	0.777831	0.104306	0.464596	0.50285	0.0970893	0.386093	0.253348	0.84241	0.323029	0.499823	0.281427	0.583073	0.411081	0.206547	0.12489	0.238589	0.653459	0.789056	0.681109	0.459634	0.780591	0.472827	0.164108	0.254898	0.419711	0.800586
cg06173663	chr7	101579929	CUX1;CUX1	0.159165	0.09761	0.157042	0.587368	0.505466	0.498726	0.233132	0.257697	0.540963	0.07414	0.88829	0.253981	0.478322	0.141197	0.643386	0.418945	0.291924	0.258548	0.324759	0.287139	0.690217	0.142376	0.21532	0.343237	0.0607581	0.276693	0.153955	0.559258	0.158743	0.397	0.0928182	0.515979	0.34406	0.128252	0.0600188	0.329304	0.750195	0.807116	0.769582	0.400634	0.863185	0.416701	0.070348	0.247171	0.360455	0.617897
cg19170881	chr7	101129980		0.166456	0.141041	0.293953	0.824043	0.523397	0.555098	0.181824	0.516073	0.730196	0.123202	0.729874	0.285528	0.512904	0.261908	0.766825	0.443574	0.687162	0.447335	0.500382	0.29735	0.86958	0.132716	0.286771	0.54205	0.11573	0.452835	0.282374	0.607062	0.266362	0.52509	0.332302	0.660738	0.39656	0.247324	0.114487	0.291588	0.65269	0.797302	0.746223	0.418823	0.887333	0.182213	0.0449917	0.446078	0.413713	0.825443
cg19548448	chr5	160278962	ATP10B;ATP10B;ATP10B;ATP10B;ATP10B;ATP10B;ATP10B;ATP10B;ATP10B;ATP10B	0.107992	0.143552	0.240633	0.55566	0.516328	0.60793	0.17197	0.571459	0.727748	0.0779506	0.670365	0.247225	0.629686	0.255286	0.718681	0.442868	0.477316	0.326855	0.286268	0.241803	0.739394	0.058085	0.362447	0.386823	0.082089	0.2874	0.260375	0.7634	0.19505	0.500547	0.165598	0.582571	0.376623	0.128642	0.105007	0.20245	0.631558	0.732645	0.718584	0.373181	0.780988	0.315149	0.132	0.243613	0.334036	0.719339
cg05766570	chr1	62804294		0.157089	0.0979945	0.258968	0.569836	0.541113	0.51744	0.201937	0.584646	0.709818	0.121147	0.806687	0.236439	0.490412	0.452666	0.738004	0.362617	0.625088	0.406453	0.354733	0.292978	0.725846	0.0808915	0.288119	0.465349	0.0553661	0.393478	0.247161	0.807779	0.216073	0.491306	0.292981	0.632399	0.403102	0.245074	0.195034	0.20053	0.734156	0.754616	0.733929	0.439658	0.811588	0.410326	0.0937788	0.250337	0.411992	0.780187
cg14934596	chr3	98641854	CTD-2021J15.1	0.29705	0.213118	0.400324	0.730468	0.602317	0.622577	0.274724	0.680954	0.856863	0.206686	0.785398	0.344187	0.704085	0.268334	0.768928	0.531386	0.675233	0.499098	0.406838	0.346765	0.828492	0.107276	0.407441	0.519463	0.115126	0.425724	0.262982	0.824994	0.38788	0.61379	0.282729	0.777815	0.542885	0.288302	0.289341	0.298425	0.734956	0.853755	0.773446	0.514901	0.809515	0.416976	0.192727	0.346722	0.454267	0.796733
cg06721601	chr7	101762633	CUX1	0.091372	0.105766	0.224163	0.593231	0.46399	0.563115	0.207169	0.351347	0.703511	0.135149	0.644466	0.224634	0.500553	0.160417	0.895096	0.387143	0.507411	0.334085	0.246422	0.230672	0.769734	0.0582787	0.258041	0.474834	0.0437568	0.417569	0.124682	0.802258	0.267679	0.421783	0.059724	0.551492	0.275714	0.135012	0.116866	0.122181	0.553468	0.761779	0.723961	0.269196	0.787136	0.277379	0.147997	0.169394	0.249676	0.679931
cg06471596	chr7	101579936	CUX1;CUX1	0.160234	0.171455	0.206946	0.641861	0.575136	0.638519	0.283579	0.46677	0.633054	0.160541	0.900456	0.28978	0.581575	0.225805	0.684203	0.469066	0.383108	0.345379	0.388804	0.35829	0.736048	0.1437	0.359555	0.37651	0.0801475	0.286546	0.285956	0.616283	0.234422	0.436502	0.121824	0.56012	0.384999	0.223117	0.123883	0.325713	0.75258	0.809675	0.773732	0.451196	0.824709	0.51363	0.077743	0.299686	0.406147	0.644997
cg23925455	chr12	49883572	SPATS2;SPATS2;SPATS2;SPATS2	0.178902	0.257606	0.467114	0.714263	0.581842	0.721415	0.398426	0.514639	0.811106	0.32143	0.738424	0.337373	0.658277	0.33785	0.8539	0.573183	0.688422	0.505094	0.449446	0.338794	0.806766	0.0847296	0.602522	0.584303	0.146189	0.544027	0.25669	0.855126	0.326647	0.640851	0.245391	0.673847	0.505866	0.231904	0.224906	0.31872	0.783612	0.800309	0.802791	0.430831	0.820029	0.532611	0.188417	0.372626	0.401435	0.785734
cg12241326	chr18	24090090	KCTD1;KCTD1	0.203573	0.253344	0.452447	0.750127	0.592095	0.666292	0.417917	0.619325	0.811519	0.432378	0.835094	0.358377	0.741118	0.453002	0.86274	0.436696	0.737194	0.477304	0.354202	0.367349	0.85346	0.090321	0.40947	0.575729	0.0760967	0.497983	0.274321	0.862405	0.453339	0.561503	0.159801	0.694065	0.513641	0.241802	0.168333	0.265929	0.695646	0.85475	0.782104	0.554098	0.800034	0.423193	0.15827	0.409241	0.445335	0.859306
cg20829179	chr14	90388741	EFCAB11;EFCAB11;EFCAB11;EFCAB11;EFCAB11;EFCAB11;RP11-33N16.3	0.155125	0.222769	0.372342	0.596797	0.580887	0.54653	0.303085	0.496483	0.756514	0.284725	0.681953	0.32419	0.673602	0.289786	0.871087	0.4334	0.708246	0.43746	0.356687	0.2843	0.794394	0.0999578	0.420877	0.573007	0.0594197	0.37388	0.276529	0.906056	0.31435	0.537104	0.270665	0.657946	0.471572	0.218627	0.202933	0.235991	0.628447	0.845195	0.80266	0.465785	0.848481	0.499582	0.20739	0.29819	0.441069	0.839687
cg13355874	chr1	5932351	NPHP4;NPHP4;NPHP4;NPHP4	0.137097	0.156934	0.3624	0.779591	0.554962	0.526636	0.326615	0.348819	0.823141	0.0706688	0.804088	0.310613	0.509916	0.57643	0.84544	0.474586	0.665706	0.470696	0.40373	0.253822	0.760828	0.199165	0.564277	0.348638	0.0762094	0.384525	0.206413	0.817997	0.301219	0.478152	0.147168	0.695242	0.40477	0.184942	0.136303	0.295242	0.754377	0.821984	0.786058	0.394767	0.873708	0.527933	0.192677	0.321912	0.450068	0.865533
cg04832291	chr11	61517149	RP11-467L20.10;RP11-467L20.10	0.154347	0.139905	0.23891	0.527874	0.525525	0.333842	0.13632	0.551833	0.613521	0.119896	0.79883	0.192945	0.445133	0.340949	0.671931	0.503901	0.491938	0.38557	0.351423	0.207384	0.774166	0.0925314	0.366337	0.462911	0.0500622	0.274251	0.290312	0.85857	0.222519	0.541444	0.0895682	0.638037	0.375367	0.159525	0.0598773	0.348658	0.607219	0.757022	0.770579	0.450227	0.882402	0.291369	0.0825788	0.342828	0.416895	0.746365
cg26782660	chr8	95416714	RAD54B;RAD54B	0.142978	0.255626	0.338136	0.735411	0.515484	0.669602	0.331006	0.700552	0.795164	0.294323	0.848506	0.380296	0.622628	0.431948	0.832336	0.532409	0.718019	0.468745	0.440453	0.334236	0.803476	0.0709034	0.503039	0.525133	0.0896505	0.475859	0.291526	0.856158	0.308967	0.573786	0.423867	0.786641	0.504393	0.267446	0.196607	0.302366	0.691543	0.80282	0.77561	0.38642	0.846329	0.487223	0.188485	0.37388	0.381428	0.805514
cg08816443	chr16	926409	LMF1;LMF1;LMF1	0.14325	0.193389	0.39872	0.760918	0.508433	0.584316	0.326829	0.268857	0.751558	0.25649	0.873608	0.36754	0.683462	0.363497	0.905358	0.4401	0.596219	0.350825	0.454576	0.603705	0.810386	0.147538	0.513811	0.50372	0.0925196	0.373003	0.318215	0.935572	0.430637	0.93244	0.670037	0.747187	0.449837	0.852605	0.0794049	0.240275	0.722772	0.847487	0.846376	0.475134	0.933511	0.643675	0.0706031	0.251489	0.402954	0.727755
cg16157626	chr3	153882461		0.161053	0.168768	0.363521	0.603362	0.576183	0.552554	0.299679	0.471061	0.772504	0.238637	0.722803	0.272636	0.594571	0.262156	0.900024	0.430375	0.604107	0.37041	0.300402	0.246321	0.752763	0.114502	0.436412	0.407757	0.0752999	0.390212	0.249818	0.892279	0.340069	0.467098	0.211066	0.602016	0.422348	0.210364	0.178154	0.21657	0.686181	0.822634	0.767573	0.483902	0.804267	0.452261	0.167561	0.264614	0.429469	0.799374
cg09817814	chr19	6244504		0.196193	0.187458	0.395135	0.744748	0.691122	0.546304	0.248928	0.443567	0.727883	0.251341	0.769879	0.407757	0.678486	0.330141	0.804852	0.606967	0.745482	0.5115	0.4279	0.371841	0.766416	0.101487	0.443013	0.504614	0.13985	0.40805	0.35404	0.807664	0.22424	0.65139	0.143526	0.755047	0.528334	0.245241	0.144539	0.26198	0.678634	0.776146	0.792606	0.424334	0.824289	0.49058	0.136921	0.444268	0.46615	0.783528
cg19698340	chr17	17846718		0.149925	0.21344	0.396072	0.693763	0.536296	0.497932	0.213773	0.649774	0.767888	0.159014	0.78881	0.327664	0.62664	0.367911	0.773973	0.497377	0.649299	0.41816	0.419216	0.378962	0.750193	0.130828	0.421895	0.547433	0.0838118	0.471664	0.339255	0.802932	0.320702	0.612368	0.257501	0.708025	0.44055	0.217341	0.2072	0.256108	0.739287	0.799217	0.791401	0.446471	0.818169	0.501243	0.160882	0.359755	0.380427	0.788341
cg01445827	chr1	96952956		0.159596	0.184131	0.299495	0.690743	0.548238	0.557179	0.357295	0.461796	0.700262	0.26561	0.776193	0.277874	0.590704	0.209366	0.810663	0.518074	0.619258	0.441081	0.322239	0.315715	0.774984	0.0954161	0.424788	0.49993	0.0979385	0.374404	0.181841	0.721997	0.295691	0.554943	0.257355	0.634028	0.426426	0.19073	0.141123	0.265938	0.661046	0.801325	0.72351	0.434653	0.780965	0.519658	0.156961	0.293653	0.383951	0.733067
cg18450582	chr7	95546539	DYNC1I1	0.124014	0.202407	0.292096	0.884232	0.466457	0.508712	0.243136	0.486514	0.758372	0.198874	0.758982	0.33554	0.600775	0.230257	0.833899	0.451714	0.587121	0.342159	0.369538	0.442707	0.708336	0.0998369	0.333777	0.458933	0.0988891	0.342347	0.212007	0.813903	0.388799	0.393386	0.112276	0.644748	0.34737	0.271841	0.134075	0.231561	0.576432	0.870695	0.761	0.41709	0.834216	0.380626	0.195712	0.286759	0.366912	0.762952
cg00203564	chr3	176133845		0.132879	0.180039	0.362823	0.713144	0.559703	0.55059	0.196263	0.520416	0.736621	0.258251	0.755461	0.367636	0.633124	0.340195	0.772647	0.56379	0.646003	0.393075	0.413271	0.356759	0.747416	0.0942729	0.370567	0.51652	0.107485	0.409914	0.237716	0.805294	0.350521	0.620855	0.318638	0.659013	0.553706	0.353194	0.139455	0.288032	0.661311	0.845077	0.77132	0.467927	0.801251	0.631331	0.142905	0.422363	0.470057	0.773763
cg05132118	chr13	33580952		0.23802	0.249183	0.451942	0.733274	0.651116	0.669942	0.3986	0.660092	0.771215	0.25525	0.813086	0.413472	0.723832	0.39265	0.795991	0.601411	0.760785	0.538417	0.47342	0.442409	0.843823	0.120972	0.4468	0.552766	0.0998253	0.519598	0.346009	0.870082	0.366581	0.633585	0.258642	0.745951	0.59725	0.336315	0.31842	0.382515	0.788122	0.855479	0.808991	0.530254	0.86902	0.552989	0.205607	0.431025	0.492551	0.812926
cg07640296	chr4	24784273		0.16947	0.156434	0.298301	0.731998	0.566884	0.581126	0.347495	0.568166	0.756711	0.19492	0.736629	0.284575	0.573396	0.209308	0.727827	0.394231	0.640378	0.320602	0.303337	0.302415	0.794804	0.110155	0.354233	0.573099	0.0887713	0.369597	0.24918	0.796533	0.313193	0.518133	0.207616	0.624613	0.476314	0.183506	0.243589	0.236341	0.618902	0.803845	0.726339	0.445848	0.75388	0.38916	0.125977	0.253865	0.392583	0.755371
cg20062061	chr4	122687996	TMEM155;TMEM155	0.476147	0.193583	0.386277	0.635301	0.594107	0.563535	0.35242	0.749618	0.754399	0.215451	0.678798	0.342217	0.656367	0.257282	0.74224	0.472739	0.641266	0.387132	0.379021	0.330139	0.768893	0.105128	0.404516	0.702354	0.0767957	0.508115	0.257641	0.870697	0.319247	0.611677	0.292871	0.83416	0.510476	0.277155	0.261206	0.361502	0.626391	0.792919	0.7812	0.425797	0.808306	0.447946	0.132298	0.321428	0.392572	0.787741
cg01370244	chr18	10442983		0.161471	0.157052	0.385848	0.63435	0.554401	0.504136	0.309101	0.61379	0.757949	0.242722	0.680287	0.323007	0.603434	0.373584	0.841794	0.460514	0.608546	0.374251	0.3727	0.294415	0.784333	0.0907063	0.47079	0.576128	0.0553561	0.400757	0.308354	0.896104	0.327039	0.487396	0.221029	0.576399	0.474186	0.263221	0.203717	0.268183	0.758328	0.774062	0.728544	0.412496	0.839705	0.39486	0.187896	0.307031	0.401397	0.815298
cg01377268	chr2	239925497		0.159165	0.120601	0.295107	0.711559	0.624121	0.455605	0.11969	0.249559	0.71855	0.0520014	0.838149	0.352452	0.488067	0.0987506	0.815189	0.359956	0.642855	0.381521	0.384413	0.24355	0.661185	0.133269	0.192711	0.522653	0.0856853	0.273533	0.142889	0.552859	0.212248	0.468632	0.181164	0.596823	0.334753	0.230291	0.0886706	0.175148	0.66685	0.807321	0.768367	0.355225	0.886116	0.178308	0.058727	0.314049	0.370061	0.681842
cg17606332	chr18	46267487		0.17571	0.196929	0.431967	0.809634	0.573938	0.601844	0.327467	0.595774	0.794997	0.255659	0.795388	0.474195	0.733869	0.388164	0.850621	0.618103	0.694682	0.518553	0.479969	0.459415	0.855216	0.126889	0.524765	0.569642	0.11255	0.470934	0.262219	0.877959	0.293307	0.64619	0.208877	0.651959	0.543201	0.260929	0.173065	0.259417	0.746991	0.784989	0.773861	0.424891	0.800993	0.470685	0.256032	0.382698	0.420861	0.840342
cg11740348	chr10	134420208	INPP5A;INPP5A	0.181695	0.305577	0.534493	0.759653	0.601772	0.740622	0.400206	0.555134	0.889112	0.344353	0.879421	0.510233	0.840704	0.405407	0.89533	0.70989	0.641994	0.662425	0.576071	0.453065	0.897907	0.107551	0.641558	0.746465	0.091479	0.788584	0.294523	0.931614	0.511252	0.673394	0.289856	0.708084	0.594114	0.410982	0.184281	0.316903	0.785769	0.825724	0.827417	0.494252	0.91943	0.565242	0.248464	0.359209	0.480031	0.841062
cg21861532	chr10	98117068	OPALIN;OPALIN	0.169601	0.230087	0.529816	0.673868	0.564639	0.756749	0.407411	0.711589	0.782814	0.244835	0.759128	0.36243	0.644206	0.305431	0.8411	0.54258	0.638005	0.434275	0.439816	0.426901	0.842199	0.0866746	0.491659	0.684078	0.106371	0.473674	0.344121	0.864238	0.363893	0.660875	0.262737	0.666427	0.63163	0.398541	0.170023	0.379574	0.693592	0.833064	0.800749	0.501211	0.848709	0.530838	0.147124	0.4155	0.449564	0.774354
cg22588546	chr17	8382941	MYH10	0.143437	0.175845	0.423374	0.609949	0.563335	0.597123	0.259841	0.506285	0.739711	0.180661	0.762707	0.339046	0.623322	0.321501	0.804353	0.416328	0.666596	0.360956	0.303931	0.359689	0.78677	0.0612656	0.346688	0.458436	0.0633978	0.45599	0.274773	0.677148	0.440024	0.509155	0.275642	0.638745	0.488047	0.214014	0.128518	0.20204	0.649067	0.792443	0.751837	0.422531	0.816077	0.408737	0.113152	0.285373	0.390271	0.723944
cg00160440	chr4	134077575	PCDH10	0.11293	0.18102	0.406381	0.70835	0.611881	0.655895	0.260258	0.448811	0.747005	0.320724	0.798112	0.294547	0.685084	0.207091	0.748208	0.514222	0.725425	0.373856	0.374144	0.314638	0.772782	0.0888465	0.348653	0.528201	0.120469	0.509763	0.340063	0.725783	0.405209	0.599029	0.184898	0.704361	0.508868	0.369283	0.220656	0.276985	0.704305	0.817538	0.69903	0.455585	0.796648	0.406644	0.105434	0.303109	0.438862	0.750749
cg06820405	chr2	211458173	CPS1;CPS1	0.187359	0.270733	0.410005	0.684659	0.57843	0.658374	0.316137	0.553514	0.774699	0.279535	0.870931	0.400395	0.739457	0.177854	0.807512	0.53029	0.704053	0.474085	0.404991	0.285752	0.81685	0.0832515	0.514133	0.521578	0.119646	0.554804	0.307283	0.838238	0.404712	0.652285	0.298495	0.773113	0.462564	0.357206	0.196135	0.29804	0.730267	0.801217	0.789033	0.44524	0.819232	0.508795	0.151744	0.30153	0.416267	0.780211
cg04020897	chr3	65112432		0.315098	0.294101	0.429788	0.723818	0.607609	0.618991	0.361412	0.650006	0.799774	0.313778	0.791412	0.429045	0.72035	0.339451	0.804071	0.531914	0.722122	0.458506	0.354995	0.382813	0.770353	0.109133	0.478297	0.53731	0.094285	0.471141	0.341224	0.846607	0.29319	0.603114	0.32099	0.713902	0.526922	0.214779	0.209516	0.384384	0.720254	0.82251	0.791788	0.470761	0.837179	0.400087	0.135609	0.361404	0.435723	0.826373
cg07587746	chr3	129180151	IFT122;IFT122;IFT122;IFT122;IFT122;IFT122;IFT122;IFT122;IFT122;IFT122;IFT122	0.166588	0.291092	0.397022	0.688261	0.620986	0.658137	0.347198	0.616254	0.73345	0.337294	0.805067	0.339478	0.691875	0.332532	0.738458	0.559823	0.685273	0.434881	0.467576	0.284572	0.800189	0.0825007	0.431158	0.617213	0.123071	0.505725	0.365815	0.798745	0.266484	0.551947	0.269227	0.72485	0.588427	0.246722	0.197087	0.377345	0.709805	0.814088	0.732662	0.525647	0.789552	0.601052	0.221411	0.405231	0.430416	0.760814
cg02936077	chr1	85164407		0.113521	0.196349	0.317757	0.737452	0.535723	0.693157	0.202463	0.62254	0.747026	0.243239	0.782192	0.302857	0.664168	0.28031	0.817065	0.496441	0.573448	0.376053	0.452531	0.326808	0.756416	0.072159	0.424044	0.520729	0.0848427	0.486833	0.274476	0.670256	0.280413	0.57394	0.218605	0.647383	0.418074	0.227292	0.147981	0.242468	0.674582	0.784979	0.772599	0.396541	0.759771	0.442915	0.193365	0.336987	0.432465	0.775716
cg09809118	chr11	64647757	EHD1;EHD1;EHD1;EHD1;EHD1;EHD1	0.1891	0.157743	0.447083	0.758422	0.623686	0.63491	0.555073	0.590997	0.846991	0.281836	0.8821	0.393604	0.669435	0.345003	0.826362	0.62889	0.770221	0.454873	0.47225	0.413026	0.837348	0.111877	0.563187	0.630518	0.096714	0.513454	0.282648	0.819981	0.374045	0.694456	0.278183	0.78853	0.540654	0.403867	0.280349	0.327876	0.843154	0.79107	0.764338	0.51307	0.851176	0.617992	0.195338	0.445555	0.46857	0.80969
cg04147741	chr3	64991635	ADAMTS9-AS2	0.127921	0.121064	0.298545	0.625039	0.55806	0.504105	0.269292	0.631283	0.747699	0.176193	0.738944	0.267722	0.579445	0.174078	0.743037	0.395612	0.607495	0.295373	0.322115	0.209435	0.680753	0.0899807	0.411738	0.422696	0.0777278	0.383299	0.287418	0.816642	0.25153	0.557512	0.287134	0.533584	0.427577	0.121321	0.15256	0.261345	0.567134	0.761807	0.710935	0.424899	0.775562	0.150642	0.123475	0.207236	0.399952	0.733948
cg22612448	chr1	217203173	ESRRG;ESRRG;ESRRG;ESRRG;ESRRG;ESRRG;ESRRG;ESRRG;ESRRG;ESRRG	0.119955	0.208738	0.235019	0.710194	0.536231	0.500579	0.168425	0.335449	0.717513	0.0683512	0.840955	0.222592	0.582857	0.212058	0.7526	0.440527	0.542799	0.28009	0.374941	0.251898	0.672722	0.130099	0.247061	0.454583	0.0675474	0.318655	0.196584	0.688714	0.180495	0.469234	0.334858	0.596562	0.385149	0.180858	0.212775	0.239967	0.582508	0.719683	0.665103	0.385046	0.818349	0.248088	0.0978831	0.288468	0.396196	0.710901
cg16265403	chr17	15351485	CDRT4;FAM18B2-CDRT4;CDRT4;CDRT4;CDRT4;CDRT4	0.159402	0.202239	0.387704	0.670756	0.60774	0.649399	0.345922	0.549807	0.768995	0.308952	0.792797	0.351147	0.698166	0.267824	0.782418	0.512253	0.634976	0.425546	0.359148	0.300982	0.824019	0.113716	0.616468	0.583452	0.12239	0.504299	0.243528	0.788575	0.296827	0.544781	0.213494	0.714471	0.47293	0.204728	0.165801	0.225541	0.712637	0.818292	0.744825	0.454802	0.813601	0.423775	0.142278	0.36613	0.420554	0.713981
cg21081729	chr5	112539140	MCC;MCC;MCC;MCC	0.150672	0.26519	0.563093	0.798559	0.551368	0.746554	0.273564	0.742805	0.760199	0.397394	0.848799	0.526571	0.74183	0.420335	0.84031	0.601298	0.787849	0.440327	0.390984	0.412417	0.737375	0.0890582	0.545398	0.530558	0.338961	0.435414	0.283368	0.779624	0.345852	0.673495	0.392926	0.791302	0.472795	0.339874	0.230445	0.306693	0.761023	0.807937	0.805543	0.458214	0.829855	0.638172	0.192602	0.342544	0.413083	0.816482
cg07206985	chr4	151605154	LRBA	0.131682	0.184448	0.350921	0.750542	0.577877	0.63803	0.317248	0.341507	0.697554	0.235437	0.776	0.472516	0.630634	0.148686	0.802673	0.416968	0.597421	0.51494	0.37919	0.274058	0.794339	0.0868446	0.478189	0.522977	0.0986836	0.332965	0.297659	0.802789	0.375706	0.625393	0.273216	0.657261	0.537113	0.261376	0.140011	0.233589	0.691914	0.803441	0.741883	0.434014	0.823487	0.443549	0.434811	0.316325	0.369997	0.818718
cg05737719	chr9	129139867	FAM125B	0.156866	0.172648	0.349806	0.662762	0.552535	0.633045	0.352008	0.492831	0.797375	0.171223	0.812812	0.429093	0.709379	0.280049	0.797992	0.736501	0.719932	0.561298	0.485024	0.450024	0.809409	0.089985	0.523868	0.597753	0.14597	0.479586	0.420561	0.838242	0.318062	0.536666	0.147846	0.737779	0.541468	0.19845	0.151646	0.29997	0.728963	0.796775	0.769011	0.432104	0.785271	0.489267	0.239583	0.395385	0.394375	0.753964
cg26573923	chr16	87825195	RP4-536B24.3	0.238598	0.141793	0.349548	0.541287	0.667423	0.480688	0.10331	0.695695	0.780447	0.173694	0.84116	0.398571	0.459437	0.491106	0.786074	0.47858	0.513541	0.442079	0.464352	0.379697	0.827925	0.201626	0.440268	0.712431	0.0674075	0.397634	0.392055	0.887968	0.259513	0.601102	0.0944088	0.594774	0.467311	0.265711	0.428709	0.272149	0.714239	0.889351	0.820229	0.577551	0.887947	0.592662	0.189329	0.40644	0.541923	0.778933
cg19171494	chr3	306486	CHL1;CHL1;CHL1;CHL1;CHL1;CHL1;CHL1	0.171226	0.205416	0.412177	0.757134	0.593823	0.665666	0.448674	0.451368	0.807622	0.311397	0.768262	0.349202	0.714147	0.364196	0.826947	0.514793	0.687975	0.473089	0.309671	0.297264	0.799274	0.110733	0.488065	0.51395	0.0618943	0.410267	0.274731	0.864207	0.373093	0.535029	0.324905	0.682799	0.431702	0.277364	0.186512	0.233326	0.705861	0.823227	0.783519	0.490088	0.863376	0.441293	0.230732	0.257537	0.428416	0.806283
cg08688169	chr12	121570081	P2RX7;P2RX7;P2RX7;P2RX7;P2RX7;P2RX7;P2RX7;P2RX7	0.154424	0.205029	0.32439	0.785669	0.569621	0.657246	0.32928	0.526629	0.75812	0.150429	0.786196	0.468032	0.68246	0.260951	0.764579	0.583529	0.702315	0.466223	0.558674	0.390614	0.758189	0.0814261	0.505426	0.447684	0.105661	0.393866	0.27223	0.811199	0.289356	0.579331	0.28713	0.641487	0.512375	0.197589	0.196151	0.359563	0.714793	0.855294	0.781504	0.400417	0.818918	0.505845	0.195274	0.406373	0.388566	0.752945
cg17223218	chr1	183008740		0.164895	0.123735	0.270631	0.621644	0.522686	0.667227	0.213535	0.500994	0.75888	0.422982	0.715058	0.274693	0.547083	0.185783	0.733135	0.446	0.627284	0.301694	0.277896	0.248746	0.734925	0.0862992	0.306735	0.41744	0.0794989	0.479588	0.243067	0.868648	0.42432	0.509018	0.159337	0.688534	0.393194	0.144562	0.153692	0.253084	0.654991	0.815176	0.677958	0.4478	0.748363	0.389739	0.0689978	0.295569	0.353639	0.67968
cg19018883	chr1	207237974	PFKFB2	0.183868	0.231847	0.436192	0.715365	0.582756	0.727434	0.374101	0.633025	0.744269	0.139778	0.810711	0.452337	0.735242	0.449799	0.846073	0.628099	0.735262	0.30259	0.508289	0.508542	0.830606	0.0978524	0.601007	0.673835	0.125491	0.497886	0.347646	0.868197	0.328288	0.649757	0.36587	0.760581	0.55854	0.361979	0.239957	0.260421	0.773207	0.826738	0.796084	0.46536	0.832341	0.450697	0.242814	0.345897	0.444455	0.849386
cg20541870	chr11	46671034	ATG13;ATG13;ATG13	0.154591	0.173066	0.282601	0.64878	0.570929	0.569807	0.269509	0.466455	0.736502	0.159337	0.675999	0.286742	0.578505	0.400001	0.752213	0.412016	0.609695	0.34287	0.329743	0.282287	0.782983	0.0865185	0.273591	0.474283	0.0682318	0.341011	0.215743	0.721814	0.281147	0.581242	0.298252	0.568252	0.386471	0.202901	0.156939	0.337109	0.600271	0.809552	0.790438	0.44333	0.765176	0.370744	0.193292	0.271513	0.416718	0.713948
cg26039484	chr3	86863864		0.168116	0.159869	0.343048	0.549028	0.61736	0.602888	0.293826	0.394623	0.721362	0.319398	0.747422	0.30336	0.704284	0.277907	0.780924	0.387296	0.711554	0.379279	0.295173	0.388752	0.76302	0.09636	0.407644	0.455234	0.110281	0.498655	0.172293	0.832737	0.350594	0.54986	0.262773	0.634883	0.429847	0.193647	0.101486	0.245015	0.71488	0.800809	0.733433	0.466277	0.782401	0.456222	0.148678	0.272812	0.452437	0.751099
cg13096626	chr5	111088451	NREP;NREP;NREP;NREP	0.16747	0.226756	0.423858	0.762415	0.600925	0.656369	0.395736	0.598966	0.785922	0.254294	0.832117	0.334209	0.649941	0.487986	0.814502	0.493723	0.662356	0.473508	0.416182	0.330313	0.79805	0.0982673	0.501598	0.492361	0.0924208	0.482053	0.270257	0.901206	0.394398	0.569983	0.255221	0.692124	0.504648	0.283143	0.197853	0.298832	0.717086	0.794671	0.781745	0.454136	0.847755	0.521544	0.150551	0.356292	0.399121	0.849764
cg24205793	chr10	52267147	SGMS1	0.182049	0.208932	0.44859	0.761594	0.634943	0.311181	0.294546	0.620981	0.80536	0.351251	0.822381	0.326195	0.684759	0.326607	0.755416	0.633841	0.665683	0.467486	0.394566	0.376106	0.81399	0.119856	0.430688	0.578622	0.14888	0.591569	0.338206	0.849194	0.492584	0.710806	0.254891	0.675031	0.523221	0.266616	0.183929	0.347487	0.739511	0.824336	0.820232	0.535518	0.820732	0.477141	0.131256	0.393929	0.464949	0.803951
cg24613043	chr11	86521516	PRSS23;PRSS23;PRSS23;PRSS23	0.264217	0.190266	0.550382	0.744544	0.604745	0.583105	0.253328	0.598032	0.768291	0.199762	0.790706	0.369391	0.648082	0.268828	0.761248	0.517557	0.722384	0.420388	0.392101	0.360763	0.769985	0.107184	0.511241	0.602229	0.102598	0.501093	0.222954	0.807077	0.321578	0.572975	0.281548	0.733216	0.501374	0.263611	0.179392	0.310558	0.762676	0.848486	0.759379	0.494121	0.764929	0.500656	0.195289	0.415054	0.45689	0.772598
cg00510552	chr16	4511987	NMRAL1;NMRAL1	0.171549	0.173932	0.239778	0.577783	0.582555	0.363534	0.178782	0.347697	0.645832	0.0616343	0.808758	0.374873	0.559848	0.607486	0.717442	0.310468	0.522075	0.325054	0.345757	0.187796	0.763628	0.155719	0.319792	0.434698	0.0531245	0.374708	0.303546	0.913131	0.23736	0.525539	0.0793472	0.582181	0.395876	0.145163	0.0648497	0.134121	0.65423	0.834567	0.793646	0.461745	0.887348	0.183315	0.166562	0.280903	0.407999	0.858092
cg07269574	chr2	227343345		0.180514	0.211527	0.355052	0.712577	0.573406	0.713603	0.31552	0.622273	0.723943	0.401086	0.76362	0.40982	0.686975	0.315414	0.767292	0.462087	0.606668	0.451404	0.387267	0.316714	0.722393	0.0981306	0.439885	0.502062	0.0714117	0.39165	0.296462	0.730281	0.343655	0.579319	0.212885	0.698616	0.453183	0.250604	0.166321	0.233304	0.729608	0.796897	0.785624	0.428696	0.773158	0.475412	0.126555	0.382601	0.423543	0.746604
cg24048200	chr3	110492356		0.18115	0.180091	0.321387	0.63768	0.549446	0.727575	0.330896	0.457524	0.742154	0.309952	0.791945	0.288113	0.619219	0.261438	0.854614	0.456891	0.632913	0.449143	0.374569	0.381743	0.766219	0.0793947	0.555273	0.51597	0.0791658	0.405851	0.223299	0.874636	0.311666	0.521596	0.250969	0.618785	0.467377	0.235518	0.167871	0.29774	0.626466	0.808407	0.714359	0.433205	0.847194	0.381238	0.207576	0.32371	0.397077	0.797005
cg12426896	chr18	64271465	CDH19;CDH19;CDH19	0.161496	0.179398	0.344038	0.614782	0.599141	0.402097	0.29959	0.441944	0.770171	0.195678	0.724532	0.287052	0.646126	0.171939	0.76125	0.498626	0.653032	0.371781	0.305082	0.218093	0.71469	0.155691	0.282254	0.500675	0.0811683	0.352929	0.207602	0.726667	0.249206	0.539451	0.243227	0.546144	0.390343	0.188144	0.086872	0.22762	0.628279	0.807775	0.703374	0.478351	0.734827	0.360589	0.106649	0.266031	0.441845	0.661533
cg24705668	chr4	141949314		0.157574	0.215066	0.40531	0.696775	0.60704	0.703891	0.409524	0.476471	0.821571	0.323728	0.773567	0.415634	0.660601	0.293111	0.766952	0.58978	0.603338	0.443292	0.369864	0.379834	0.770325	0.0903977	0.421943	0.628783	0.110085	0.492595	0.307122	0.791926	0.293549	0.575873	0.227552	0.672075	0.551324	0.277532	0.226294	0.28794	0.703574	0.830171	0.79557	0.471704	0.800654	0.583439	0.198859	0.343689	0.400653	0.803304
cg04940502	chr15	72085099	NR2E3;NR2E3	0.164243	0.150023	0.44162	0.70825	0.585525	0.548776	0.26875	0.558321	0.74006	0.179927	0.806189	0.410207	0.634354	0.336807	0.740593	0.500838	0.672882	0.51185	0.442346	0.383179	0.754036	0.101489	0.510365	0.595317	0.0964946	0.448114	0.247999	0.657177	0.29513	0.613563	0.276655	0.72498	0.471384	0.327738	0.114269	0.26279	0.643947	0.759465	0.747052	0.453207	0.812622	0.613731	0.105087	0.380939	0.410889	0.755849
cg14878913	chr12	25094089		0.114603	0.188752	0.385849	0.763749	0.54586	0.546091	0.296246	0.585791	0.702032	0.21899	0.768449	0.367881	0.650532	0.305438	0.775344	0.5358	0.727812	0.442309	0.409198	0.383179	0.80562	0.0939685	0.484457	0.635236	0.117867	0.363001	0.279125	0.795606	0.287752	0.60603	0.34948	0.591963	0.485092	0.288989	0.206984	0.325029	0.729457	0.738612	0.613399	0.447534	0.79191	0.536935	0.112833	0.378085	0.360821	0.777658
cg14877165	chr8	118052463	SLC30A8;SLC30A8;SLC30A8;SLC30A8	0.207404	0.198723	0.402121	0.741729	0.579068	0.604634	0.422876	0.687876	0.810716	0.197262	0.759675	0.300052	0.709569	0.279136	0.74511	0.546422	0.666884	0.399277	0.395572	0.336803	0.796073	0.0978026	0.635332	0.649171	0.100943	0.544649	0.299195	0.819389	0.340214	0.6514	0.218643	0.672692	0.543216	0.287112	0.244425	0.367815	0.70427	0.779392	0.838534	0.41902	0.784614	0.484581	0.149357	0.319308	0.439483	0.767687
cg17883783	chr17	58826436	Y_RNA	0.183485	0.266952	0.482449	0.790872	0.634348	0.556905	0.402494	0.6092	0.807692	0.322448	0.829285	0.509554	0.723805	0.361613	0.83289	0.598959	0.744957	0.539543	0.436161	0.420931	0.84791	0.153032	0.537661	0.637229	0.130448	0.495077	0.409483	0.88113	0.440905	0.713244	0.30593	0.725399	0.558442	0.327439	0.235776	0.348048	0.74581	0.846134	0.831453	0.490275	0.869166	0.581561	0.26041	0.417674	0.452536	0.837676
cg02075590	chr4	125607552	ANKRD50	0.16787	0.19264	0.319096	0.677993	0.613464	0.565602	0.351922	0.433564	0.733628	0.32587	0.782714	0.305357	0.553881	0.286078	0.759277	0.497483	0.612368	0.338697	0.334729	0.324067	0.806482	0.0952219	0.49433	0.465486	0.0718218	0.382115	0.243334	0.844297	0.285585	0.491741	0.251425	0.601713	0.441577	0.207524	0.126156	0.314044	0.660682	0.822573	0.755996	0.493003	0.797046	0.364928	0.117546	0.31949	0.45633	0.763573
cg12864913	chr9	98878657		0.193364	0.271504	0.449763	0.758896	0.636423	0.575577	0.340625	0.514164	0.808303	0.306489	0.792528	0.307136	0.673387	0.230904	0.752189	0.589499	0.662159	0.547894	0.416996	0.392325	0.733366	0.110887	0.368178	0.537944	0.10228	0.340581	0.228804	0.765995	0.481028	0.565629	0.299887	0.699094	0.592272	0.242442	0.176525	0.32333	0.717444	0.833452	0.738706	0.451497	0.778871	0.560159	0.201867	0.41664	0.424869	0.727975
cg26217813	chr17	3378996	ASPA;ASPA;ASPA;ASPA;RP11-147K16.2;SPATA22	0.132069	0.175008	0.206297	0.524172	0.547681	0.425243	0.148839	0.546706	0.718783	0.0874563	0.764666	0.320229	0.554474	0.234085	0.760274	0.456347	0.540086	0.373494	0.315097	0.190675	0.708526	0.106993	0.244641	0.343634	0.0928124	0.386706	0.178927	0.68572	0.233366	0.402432	0.169517	0.522214	0.400799	0.196692	0.118498	0.169826	0.614305	0.804863	0.664826	0.349852	0.767445	0.329967	0.105677	0.315665	0.397175	0.740009
cg06005913	chr3	101451428	CEP97;CEP97;CEP97	0.141904	0.192182	0.432726	0.740665	0.616534	0.553192	0.433325	0.579304	0.787688	0.314189	0.715808	0.375432	0.702414	0.289458	0.841106	0.601081	0.735352	0.464653	0.326903	0.295354	0.807984	0.112791	0.381453	0.539853	0.0935779	0.476044	0.275204	0.870104	0.403703	0.615702	0.28699	0.629546	0.568715	0.235359	0.21623	0.289551	0.699897	0.844081	0.780359	0.536166	0.860629	0.373039	0.20456	0.396833	0.462302	0.790191
cg21109192	chr5	179569583	RASGEF1C	0.242067	0.229729	0.445645	0.655405	0.633746	0.645476	0.283234	0.442133	0.829271	0.111514	0.8165	0.487841	0.599741	0.423477	0.854004	0.53809	0.685915	0.422584	0.50399	0.444318	0.79496	0.112543	0.444114	0.557161	0.16645	0.545645	0.51056	0.854354	0.35432	0.629593	0.240727	0.688697	0.573214	0.159701	0.234802	0.36707	0.727842	0.871696	0.809224	0.501466	0.905426	0.585133	0.152967	0.393608	0.511647	0.873043
cg19857913	chr10	116452143		0.164259	0.19249	0.381817	0.696727	0.561538	0.645989	0.474385	0.509299	0.787386	0.436968	0.794018	0.322404	0.619579	0.508943	0.83987	0.620023	0.741034	0.49586	0.46943	0.39859	0.837264	0.122863	0.634127	0.667926	0.0962752	0.513237	0.262326	0.860317	0.311675	0.653868	0.273782	0.740677	0.513253	0.257711	0.245334	0.293654	0.749249	0.805557	0.800241	0.453106	0.851077	0.480333	0.152521	0.33674	0.389796	0.781454
cg05928904	chr17	16924597		0.169686	0.101589	0.181652	0.380103	0.61311	0.518948	0.124596	0.222162	0.726287	0.0953987	0.743602	0.273461	0.546138	0.146502	0.740586	0.50015	0.504425	0.236661	0.383932	0.130627	0.684498	0.136199	0.382196	0.419089	0.0873354	0.261211	0.331409	0.710437	0.236533	0.425803	0.199421	0.576765	0.356914	0.189399	0.083818	0.148143	0.623236	0.830773	0.722162	0.503637	0.72988	0.329576	0.0521478	0.245184	0.464555	0.615784
cg24834791	chr21	35521731	AP000318.2	0.127375	0.174214	0.41125	0.652086	0.541067	0.538127	0.18515	0.473789	0.726018	0.247844	0.754736	0.284337	0.643722	0.286125	0.829798	0.485587	0.665803	0.512186	0.483799	0.240806	0.791322	0.104065	0.453418	0.409356	0.0768063	0.377097	0.227654	0.870224	0.30891	0.517567	0.134763	0.650832	0.469883	0.274443	0.182784	0.226228	0.635605	0.80334	0.748765	0.446443	0.813787	0.518184	0.0885053	0.295167	0.443893	0.776109
cg20087585	chr7	150080973	ZNF775;RP4-584D14.6;ZNF775;ZNF775;ZNF775;ZNF775	0.174179	0.131015	0.340194	0.73477	0.571708	0.590276	0.389611	0.261491	0.679946	0.128327	0.634019	0.353713	0.719572	0.394692	0.751905	0.405886	0.661907	0.335587	0.370569	0.434648	0.766742	0.105295	0.312538	0.563768	0.071709	0.404929	0.227175	0.920381	0.280907	0.553406	0.0987909	0.959812	0.43272	0.188046	0.092251	0.236814	0.618264	0.803171	0.745534	0.449303	0.605205	0.381316	0.326633	0.285835	0.418343	0.716294
cg15084433	chr7	127584444	SND1;SND1	0.111519	0.178213	0.320277	0.63876	0.492381	0.567344	0.309568	0.580947	0.774479	0.47035	0.772657	0.274575	0.635714	0.339591	0.74343	0.520658	0.663513	0.318879	0.423331	0.31672	0.733221	0.0663782	0.408641	0.528015	0.1285	0.432361	0.222425	0.789647	0.283409	0.533714	0.220289	0.509306	0.355821	0.291253	0.14931	0.23656	0.664559	0.82223	0.777635	0.361716	0.813241	0.631654	0.165399	0.298984	0.325024	0.649015
cg01678900	chr8	71359467		0.192091	0.217855	0.372566	0.656914	0.588938	0.655967	0.34741	0.533278	0.784999	0.123936	0.808023	0.323681	0.625604	0.240597	0.80196	0.525582	0.625156	0.431322	0.401417	0.32125	0.809006	0.119355	0.573556	0.559515	0.0890478	0.37452	0.239404	0.717689	0.277321	0.545429	0.162391	0.692434	0.473997	0.31852	0.18258	0.321566	0.712778	0.749418	0.790668	0.439592	0.813762	0.443738	0.195727	0.311716	0.401678	0.806038
cg04575609	chr16	88061548	BANP	0.121052	0.166591	0.467234	0.669229	0.45843	0.626612	0.149868	0.399953	0.565125	0.0925375	0.773471	0.301214	0.343922	0.141397	0.863433	0.443197	0.58197	0.415831	0.318449	0.261473	0.72114	0.122724	0.296621	0.443488	0.120923	0.403831	0.229914	0.89802	0.198876	0.651493	0.178842	0.570925	0.364282	0.221809	0.131049	0.202741	0.59699	0.797873	0.808762	0.425464	0.688355	0.443271	0.112106	0.291037	0.416808	0.571437
cg05424932	chr10	7029710		0.146304	0.183705	0.47494	0.787399	0.531319	0.767721	0.29958	0.637886	0.786214	0.248002	0.772392	0.342072	0.628105	0.521436	0.817752	0.514632	0.689485	0.411006	0.4212	0.453082	0.807619	0.0783591	0.442316	0.65328	0.0809765	0.496019	0.336062	0.887171	0.431051	0.624864	0.283431	0.665541	0.45711	0.195605	0.222041	0.323008	0.730234	0.807946	0.804186	0.410915	0.843635	0.473969	0.18941	0.354587	0.416585	0.826935
cg10095198	chr2	199000610	PLCL1	0.305837	0.193948	0.466024	0.703956	0.576831	0.498468	0.291544	0.648431	0.703993	0.281028	0.754184	0.305933	0.623272	0.259283	0.826163	0.512684	0.608873	0.341467	0.395341	0.318438	0.761533	0.0937589	0.40392	0.567349	0.12039	0.44049	0.276525	0.79255	0.386571	0.523627	0.276331	0.700803	0.502172	0.313868	0.176295	0.280908	0.661302	0.805554	0.776053	0.471369	0.826139	0.632921	0.204215	0.333792	0.424063	0.816521
cg20577477	chr8	11668491	FDFT1;FDFT1;FDFT1;FDFT1;FDFT1	0.222979	0.234958	0.379004	0.702479	0.602933	0.5668	0.298128	0.757028	0.822552	0.32744	0.658632	0.327279	0.691899	0.257996	0.800999	0.601954	0.622216	0.372309	0.403117	0.420339	0.836207	0.123561	0.51051	0.505631	0.0958831	0.546074	0.278456	0.852803	0.282238	0.67576	0.271644	0.725015	0.570028	0.275627	0.238001	0.382052	0.692012	0.835555	0.715904	0.442804	0.767872	0.421551	0.230339	0.392608	0.473575	0.787888
cg01285877	chr1	61759147	NFIA;NFIA	0.186214	0.234598	0.459209	0.774991	0.593698	0.677043	0.37706	0.697182	0.849398	0.378879	0.796551	0.441138	0.686387	0.458748	0.779187	0.620523	0.674313	0.45249	0.480118	0.380978	0.833318	0.0792432	0.505759	0.600828	0.0870732	0.529897	0.290436	0.880803	0.372425	0.65058	0.30279	0.708922	0.503821	0.311416	0.27091	0.350258	0.763202	0.817933	0.80175	0.469213	0.850697	0.541878	0.281777	0.404326	0.423178	0.860149
cg26120787	chr2	178516770	PDE11A;PDE11A;PDE11A	0.321012	0.479234	0.418991	0.63765	0.562235	0.570363	0.408103	0.666685	0.868456	0.0869756	0.798284	0.481669	0.695009	0.51431	0.814066	0.559976	0.711822	0.495605	0.502724	0.265556	0.809509	0.188868	0.596491	0.659617	0.174642	0.627694	0.366348	0.791454	0.26996	0.534229	0.346611	0.739298	0.520846	0.285612	0.169617	0.353965	0.830316	0.910856	0.834571	0.538216	0.890195	0.824155	0.572707	0.545899	0.470474	0.840632
cg20032523	chr7	20439365		0.221452	0.199315	0.502643	0.677285	0.629889	0.598428	0.360106	0.532874	0.812254	0.269188	0.772744	0.378583	0.653854	0.259205	0.832464	0.443923	0.686116	0.519586	0.395636	0.354714	0.807673	0.110542	0.525647	0.53924	0.0904637	0.469918	0.237847	0.844439	0.370565	0.57536	0.19121	0.644642	0.407822	0.288207	0.194296	0.284927	0.633857	0.793585	0.753516	0.457544	0.826649	0.625564	0.224309	0.321969	0.404744	0.824829
cg14939475	chr18	61653588	SERPINB8;SERPINB8	0.13924	0.217537	0.37007	0.677338	0.530653	0.535303	0.332892	0.605803	0.73114	0.27482	0.784488	0.320132	0.623021	0.395121	0.796519	0.561084	0.682986	0.409762	0.380207	0.370957	0.828538	0.0670619	0.394065	0.476767	0.125578	0.363968	0.295032	0.866596	0.354289	0.579463	0.191894	0.645925	0.483072	0.224604	0.193573	0.273635	0.62265	0.748015	0.742483	0.482963	0.803784	0.516662	0.177255	0.332378	0.382815	0.807387
cg03075287	chr11	16424728	SOX6;SOX6;SOX6;SOX6;SOX6;SOX6;SOX6	0.18799	0.151066	0.365587	0.62947	0.618363	0.609399	0.294079	0.46113	0.73072	0.211872	0.830029	0.359469	0.671397	0.372602	0.839295	0.445493	0.599679	0.425292	0.295631	0.274026	0.74581	0.0970404	0.276186	0.462763	0.0730308	0.445279	0.311286	0.844238	0.373644	0.532086	0.223328	0.640843	0.420906	0.219136	0.114498	0.253533	0.630706	0.831023	0.734485	0.535199	0.766719	0.3417	0.125978	0.294537	0.449528	0.717222
cg20922366	chr8	59779333	TOX	0.327174	0.219861	0.321864	0.657431	0.568543	0.587918	0.330456	0.543126	0.748875	0.258804	0.707249	0.364275	0.681834	0.238218	0.74069	0.533018	0.700512	0.397563	0.356479	0.266234	0.771249	0.103088	0.341426	0.54252	0.0997233	0.378884	0.211049	0.841013	0.253793	0.517485	0.255663	0.655902	0.501941	0.259092	0.169135	0.318368	0.711736	0.844336	0.716515	0.470181	0.785843	0.368558	0.210032	0.356526	0.423544	0.770287
cg00290101	chr11	92624742	FAT3;FAT3;FAT3	0.180595	0.165316	0.328898	0.719523	0.598884	0.657483	0.33	0.621953	0.70472	0.204395	0.749096	0.411809	0.620082	0.362809	0.808368	0.509808	0.634265	0.572428	0.472828	0.32945	0.800541	0.135989	0.523683	0.627712	0.0824604	0.405283	0.331759	0.8146	0.353334	0.629295	0.217801	0.768743	0.553327	0.306022	0.231371	0.327318	0.669152	0.788626	0.787758	0.458314	0.807556	0.512237	0.141669	0.377451	0.464879	0.762847
cg22906709	chr13	114797349		0.195084	0.252654	0.468393	0.706105	0.624804	0.538554	0.256839	0.541243	0.700125	0.440519	0.934489	0.527473	0.631527	0.407099	0.814783	0.521267	0.614516	0.29027	0.41772	0.448814	0.864552	0.151175	0.292597	0.546191	0.114415	0.497801	0.393624	0.809257	0.237681	0.568813	0.16556	0.650357	0.35897	0.240682	0.195331	0.188977	0.725674	0.846298	0.878008	0.528147	0.894976	0.334797	0.164658	0.389772	0.46953	0.746275
cg05700704	chr6	140210113		0.149707	0.26635	0.493518	0.794019	0.51445	0.721857	0.379545	0.642872	0.76497	0.131103	0.791978	0.401474	0.661812	0.399815	0.815744	0.510103	0.601282	0.498237	0.391234	0.348734	0.786091	0.07486	0.425154	0.508327	0.0719924	0.463965	0.293726	0.862142	0.323944	0.561404	0.327579	0.626595	0.510052	0.194081	0.255195	0.216197	0.775573	0.827893	0.778198	0.438106	0.830031	0.552804	0.181667	0.383793	0.407216	0.790676
cg21851937	chr8	82359567	PMP2;PMP2;RP11-157I4.4	0.207704	0.233408	0.499462	0.688636	0.666528	0.683678	0.335723	0.548308	0.815065	0.207402	0.824393	0.391792	0.740842	0.356743	0.807149	0.545678	0.782646	0.522114	0.412723	0.311768	0.810787	0.13026	0.527478	0.594189	0.102819	0.520548	0.337825	0.853569	0.491334	0.58385	0.338843	0.678637	0.596485	0.336871	0.22515	0.302872	0.722635	0.843184	0.772834	0.514724	0.83634	0.443111	0.209249	0.423656	0.481833	0.809223
cg15885139	chr1	56654760		0.178557	0.203465	0.401546	0.78621	0.553264	0.556659	0.313261	0.591194	0.816734	0.392148	0.831017	0.345688	0.653854	0.270442	0.811336	0.536436	0.642234	0.429499	0.47702	0.417317	0.830682	0.11412	0.489126	0.610809	0.10119	0.498582	0.333608	0.882447	0.375712	0.559934	0.357832	0.728378	0.506979	0.34043	0.321212	0.27424	0.735223	0.827761	0.788693	0.419564	0.880288	0.565426	0.234708	0.328415	0.403053	0.813677
cg13101429	chr8	25250334	DOCK5;DOCK5	0.154911	0.187916	0.394875	0.688177	0.599823	0.675899	0.334962	0.519954	0.748453	0.281527	0.798476	0.382373	0.581122	0.284797	0.759639	0.542187	0.599787	0.484653	0.349163	0.322083	0.734429	0.104532	0.355698	0.561966	0.108135	0.494709	0.233055	0.773334	0.364806	0.471035	0.23989	0.666425	0.421169	0.253399	0.22484	0.206384	0.708987	0.810531	0.716042	0.47403	0.793105	0.560483	0.139292	0.296106	0.459028	0.737544
cg25217278	chr9	109040614	RP11-308N19.1	0.153537	0.166701	0.31818	0.683531	0.566061	0.505909	0.363977	0.542455	0.792605	0.25715	0.746002	0.310766	0.574113	0.406051	0.836555	0.456856	0.649073	0.267027	0.302405	0.265354	0.759542	0.0754872	0.442528	0.383308	0.0955647	0.383668	0.319275	0.870714	0.295939	0.513885	0.253639	0.613098	0.422058	0.199409	0.158547	0.260057	0.690777	0.792018	0.782672	0.441954	0.803334	0.400046	0.168619	0.271052	0.340205	0.789763
cg07242776	chr1	100138290		0.195455	0.19751	0.427962	0.723859	0.609891	0.621698	0.343226	0.668647	0.796114	0.365561	0.747587	0.526201	0.704432	0.442878	0.843671	0.518782	0.678348	0.415562	0.444815	0.420867	0.806546	0.111813	0.38627	0.631648	0.138839	0.479896	0.28965	0.78639	0.341299	0.550771	0.391748	0.737122	0.524142	0.272378	0.17358	0.317738	0.695261	0.842661	0.81163	0.482227	0.812467	0.484636	0.168699	0.357329	0.405669	0.826758
cg07148407	chr7	102775759	NAPEPLD;NAPEPLD;NAPEPLD;NAPEPLD;NAPEPLD;NAPEPLD;NAPEPLD;NAPEPLD	0.118855	0.228649	0.372646	0.733458	0.604417	0.691096	0.382604	0.449546	0.786777	0.21007	0.778909	0.435509	0.711819	0.258227	0.807669	0.492695	0.695944	0.447416	0.393104	0.349612	0.824984	0.137924	0.418003	0.622317	0.120245	0.43439	0.312567	0.796324	0.295097	0.565997	0.205715	0.645809	0.4166	0.332016	0.139061	0.259232	0.697654	0.812399	0.771481	0.496804	0.756809	0.456086	0.188749	0.347792	0.440607	0.736285
cg04240362	chr1	11248244	ANGPTL7	0.16059	0.302501	0.437346	0.747082	0.606068	0.615704	0.340741	0.54709	0.806632	0.240914	0.771516	0.369785	0.668919	0.389268	0.844515	0.510061	0.63923	0.351594	0.373594	0.254625	0.7974	0.113405	0.511018	0.52937	0.122223	0.434528	0.385632	0.765704	0.454439	0.55844	0.248689	0.716914	0.464796	0.273243	0.201021	0.252465	0.715813	0.82533	0.781063	0.457303	0.826242	0.430676	0.13646	0.306172	0.396511	0.783544
cg26664037	chr3	59954503	FHIT	0.130365	0.178446	0.368441	0.618982	0.475627	0.600434	0.222878	0.487753	0.735724	0.23065	0.798368	0.233687	0.572439	0.203992	0.71911	0.48961	0.681836	0.397912	0.407971	0.323838	0.739382	0.151899	0.39141	0.522513	0.108143	0.337852	0.263813	0.762719	0.265979	0.490036	0.13692	0.691221	0.413807	0.28135	0.0960787	0.276904	0.575741	0.730749	0.671948	0.399845	0.81156	0.36994	0.120878	0.298016	0.330373	0.731535
cg17489690	chr1	3136333		0.219462	0.233838	0.434556	0.6089	0.583807	0.757548	0.155977	0.567203	0.762335	0.448961	0.920798	0.537774	0.541812	0.298279	0.89238	0.510523	0.659284	0.480347	0.436409	0.353999	0.842146	0.171138	0.486319	0.426154	0.10025	0.474996	0.257129	0.937023	0.427358	0.532278	0.214246	0.771118	0.39099	0.281875	0.291676	0.212734	0.744921	0.839683	0.821321	0.461116	0.863255	0.383323	0.166019	0.297095	0.468029	0.872256
cg23322685	chr8	78923501		0.239626	0.233787	0.481107	0.702135	0.589262	0.612479	0.211311	0.559906	0.756195	0.394679	0.784526	0.374471	0.709514	0.275034	0.703246	0.463485	0.366848	0.175362	0.175587	0.340152	0.765709	0.0879319	0.457114	0.456947	0.0908562	0.387952	0.219449	0.820002	0.317746	0.55071	0.143716	0.657681	0.557064	0.225212	0.221023	0.328117	0.713588	0.801457	0.724899	0.420417	0.802753	0.354771	0.149048	0.411685	0.363365	0.744401
cg04570362	chr1	9871402		0.183652	0.197671	0.368104	0.749598	0.641327	0.612891	0.254827	0.583991	0.740987	0.208147	0.694527	0.294732	0.680851	0.318768	0.800837	0.524723	0.70899	0.386104	0.454625	0.34647	0.785741	0.13664	0.484432	0.492031	0.179239	0.445031	0.257407	0.831719	0.397086	0.617852	0.311155	0.764681	0.549783	0.386195	0.271385	0.0498146	0.73735	0.82907	0.794632	0.473861	0.849457	0.562415	0.119327	0.419958	0.391559	0.67026
cg17580613	chr7	23338304	MALSU1;MALSU1;MALSU1;MALSU1	0.152152	0.216126	0.377278	0.635259	0.534288	0.599208	0.2734	0.44285	0.754987	0.182748	0.674445	0.346252	0.675633	0.336134	0.78778	0.515766	0.636939	0.498632	0.342282	0.268502	0.732087	0.104225	0.436935	0.548574	0.096135	0.404963	0.332946	0.784702	0.288323	0.530581	0.208396	0.678554	0.405817	0.3798	0.280405	0.279896	0.675803	0.818939	0.736866	0.455736	0.792473	0.604312	0.165153	0.266932	0.424149	0.748159
cg23205479	chr2	165513778	COBLL1	0.178376	0.125133	0.482744	0.733514	0.572888	0.492739	0.305916	0.544289	0.77617	0.13815	0.721714	0.267394	0.575614	0.205894	0.770884	0.480629	0.571789	0.434649	0.322076	0.288485	0.705292	0.103736	0.349815	0.551785	0.101106	0.399197	0.274198	0.778512	0.285379	0.473286	0.171267	0.66519	0.434538	0.201406	0.281386	0.278711	0.650856	0.751252	0.767953	0.435686	0.785969	0.498212	0.211276	0.426625	0.442983	0.801535
cg00819233	chr1	162601805	DDR2;DDR2;DDR2;DDR2;DDR2	0.184417	0.228527	0.343093	0.710899	0.594205	0.555479	0.307256	0.5635	0.802777	0.235928	0.763088	0.351068	0.671095	0.224769	0.805756	0.548147	0.666618	0.363461	0.479914	0.379881	0.762173	0.124128	0.232349	0.707348	0.131619	0.519484	0.336683	0.804384	0.308412	0.584594	0.234221	0.645794	0.529747	0.378156	0.241283	0.313128	0.723048	0.843407	0.765916	0.500792	0.767897	0.468843	0.369925	0.399415	0.513686	0.785252
cg10824259	chr6	11252262	RP3-510L9.1;NEDD9;NEDD9;NEDD9;NEDD9	0.142794	0.200238	0.238666	0.672784	0.550303	0.456262	0.250572	0.5669	0.771187	0.150305	0.666662	0.262679	0.537039	0.17436	0.818675	0.405657	0.570351	0.340444	0.323545	0.318562	0.759704	0.0853863	0.421553	0.452388	0.0967629	0.410508	0.212412	0.702441	0.349022	0.382041	0.251271	0.621092	0.399732	0.229382	0.141092	0.270826	0.761459	0.844291	0.658651	0.438887	0.837493	0.330426	0.115824	0.316261	0.392915	0.769909
cg17338161	chr1	31779139	ZCCHC17;ZCCHC17;ZCCHC17;ZCCHC17;ZCCHC17;ZCCHC17	0.171376	0.22412	0.425591	0.767689	0.565741	0.621827	0.28174	0.470667	0.765896	0.303676	0.751139	0.374673	0.61875	0.40858	0.81571	0.500647	0.632033	0.485028	0.365572	0.349474	0.822982	0.0877895	0.541074	0.550832	0.116143	0.493805	0.279955	0.825742	0.34931	0.615378	0.309006	0.695793	0.453774	0.274095	0.210433	0.330191	0.722509	0.826162	0.78773	0.456898	0.813497	0.621326	0.106242	0.430008	0.437697	0.792905
cg07323924	chr3	183173251	RP11-393B14.1;RP11-393B14.1;RP11-393B14.1	0.184378	0.188411	0.407632	0.677964	0.602137	0.56364	0.276455	0.598605	0.796696	0.344342	0.763966	0.386581	0.625651	0.369175	0.850533	0.498922	0.672743	0.405511	0.369624	0.372365	0.774269	0.118239	0.371898	0.509104	0.109044	0.423869	0.268968	0.866768	0.349849	0.553413	0.276484	0.696277	0.443751	0.214249	0.182301	0.286142	0.766456	0.813962	0.779096	0.45957	0.803765	0.522856	0.237512	0.318933	0.429824	0.792403
cg16242005	chr20	20388548		0.120997	0.205123	0.401744	0.710082	0.557105	0.705372	0.427007	0.697501	0.8182	0.241823	0.749047	0.335687	0.728391	0.121844	0.711607	0.545598	0.648494	0.467046	0.478117	0.416913	0.775626	0.079992	0.527998	0.473387	0.121786	0.473907	0.268209	0.789957	0.288596	0.563077	0.256645	0.72063	0.459125	0.262617	0.170792	0.266086	0.673747	0.764878	0.719489	0.42965	0.82174	0.520945	0.186396	0.358615	0.370665	0.749769
cg09751047	chr8	67422235	C8orf46;C8orf46;C8orf46;C8orf46;C8orf46;C8orf46;C8orf46	0.205409	0.279227	0.385501	0.665049	0.581802	0.626027	0.473969	0.588541	0.743137	0.214184	0.815123	0.449843	0.629057	0.384781	0.842939	0.605834	0.776284	0.514146	0.408396	0.404712	0.809438	0.100767	0.574976	0.556836	0.109899	0.449707	0.263107	0.838353	0.394457	0.636579	0.370297	0.694537	0.495097	0.28231	0.311836	0.291764	0.7081	0.827755	0.815945	0.470311	0.852311	0.502866	0.134524	0.359625	0.444085	0.837775
cg11194785	chr1	32961767		0.151097	0.183975	0.335963	0.742706	0.602521	0.714087	0.300684	0.697762	0.727746	0.223169	0.764818	0.436062	0.746797	0.326447	0.791899	0.56639	0.681388	0.417048	0.434777	0.392749	0.79551	0.107562	0.343243	0.558688	0.150169	0.499784	0.361232	0.708866	0.386561	0.609796	0.265847	0.636179	0.521108	0.253981	0.150976	0.24154	0.727671	0.775976	0.789782	0.445148	0.793224	0.491394	0.343025	0.449519	0.437686	0.737975
cg26529437	chr7	20381092	ITGB8;ITGB8;ITGB8	0.218594	0.258689	0.321119	0.584358	0.592407	0.570817	0.266448	0.389523	0.694373	0.388355	0.79317	0.286512	0.676107	0.250846	0.746369	0.449759	0.663823	0.391253	0.328947	0.301015	0.776618	0.113879	0.335837	0.416082	0.0758782	0.37509	0.205982	0.724591	0.319878	0.596915	0.225364	0.674801	0.355156	0.199723	0.131394	0.267617	0.696862	0.827242	0.691467	0.45883	0.758151	0.537087	0.228532	0.217029	0.43955	0.72564
cg19060687	chr17	38381283	WIPF2;WIPF2;WIPF2	0.130224	0.19993	0.365919	0.67422	0.530921	0.684937	0.391499	0.562294	0.70556	0.261795	0.759759	0.336193	0.55221	0.227134	0.83335	0.4693	0.588578	0.335242	0.323094	0.360987	0.772633	0.0847844	0.379153	0.487297	0.0840594	0.418594	0.277086	0.649669	0.334667	0.47173	0.249184	0.584752	0.373264	0.267603	0.269514	0.262625	0.739024	0.770952	0.723459	0.396322	0.824299	0.505018	0.0948339	0.297291	0.364649	0.84132
cg04367521	chr11	61173736	CPSF7;CPSF7;CPSF7;CPSF7	0.211199	0.212465	0.512951	0.768107	0.661174	0.668387	0.366227	0.538824	0.764795	0.227256	0.788412	0.415889	0.718594	0.434347	0.831364	0.612431	0.741384	0.43817	0.429092	0.425322	0.865493	0.102903	0.523754	0.556173	0.145905	0.460743	0.371816	0.846805	0.342531	0.65574	0.359805	0.745425	0.514757	0.283322	0.254798	0.342037	0.786173	0.846745	0.791519	0.521846	0.853375	0.533842	0.217896	0.362478	0.490933	0.829271
cg07584230	chr1	171878935		0.232318	0.235468	0.405187	0.767826	0.574866	0.585044	0.401185	0.538022	0.782668	0.319594	0.808909	0.37163	0.657917	0.266674	0.82719	0.559249	0.685536	0.40832	0.501639	0.341452	0.801565	0.139535	0.426439	0.588199	0.108142	0.481744	0.374856	0.880445	0.381434	0.581961	0.271944	0.713847	0.504089	0.249265	0.222736	0.273233	0.74468	0.831328	0.784288	0.439355	0.805463	0.51627	0.292391	0.379261	0.400374	0.852169
cg08053901	chr7	17722479		0.150389	0.270716	0.401667	0.688281	0.573009	0.694784	0.25897	0.701166	0.816353	0.368297	0.801654	0.360976	0.701142	0.322283	0.766061	0.521627	0.707728	0.422286	0.405163	0.354248	0.794029	0.0959637	0.560973	0.553085	0.119645	0.516124	0.227602	0.816111	0.314203	0.577581	0.275502	0.685695	0.406079	0.309307	0.186236	0.330524	0.726069	0.788429	0.802824	0.459458	0.827115	0.58378	0.292709	0.398501	0.363955	0.772462
cg25777451	chr6	36325943		0.113591	0.148764	0.359379	0.564208	0.499462	0.499783	0.156115	0.461189	0.655382	0.159912	0.64291	0.169887	0.506446	0.241999	0.581263	0.340548	0.49272	0.221476	0.254594	0.263326	0.67895	0.103264	0.254666	0.348937	0.12666	0.460611	0.1295	0.759714	0.234336	0.410167	0.116449	0.668806	0.363052	0.169711	0.141796	0.223718	0.659726	0.713888	0.704275	0.383625	0.742794	0.471931	0.11723	0.234229	0.35514	0.714528
cg09559196	chr5	149375082		0.134978	0.141062	0.284443	0.544193	0.585358	0.367087	0.14251	0.266482	0.665682	0.125153	0.605572	0.155931	0.531854	0.17475	0.575746	0.380722	0.521196	0.23904	0.256134	0.180089	0.779365	0.0849345	0.252307	0.207185	0.0651951	0.248664	0.139447	0.757144	0.135591	0.324616	0.160802	0.450538	0.372501	0.111501	0.086447	0.168359	0.511367	0.838084	0.695773	0.454992	0.777387	0.270017	0.0702308	0.295206	0.466843	0.621305
cg03985360	chr7	13960140	ETV1;ETV1	0.150136	0.14327	0.294668	0.656442	0.565602	0.5248	0.200012	0.457822	0.769164	0.384335	0.76	0.299653	0.600559	0.165528	0.761202	0.549094	0.656216	0.321442	0.322693	0.266626	0.720411	0.0646529	0.347249	0.458028	0.0800941	0.218328	0.190466	0.678928	0.310303	0.475204	0.270468	0.602962	0.343814	0.179732	0.0821311	0.231007	0.568464	0.760009	0.711363	0.393162	0.775424	0.422611	0.213691	0.285448	0.330313	0.746082
cg26283507	chr7	47926786	HUS1	0.198041	0.235252	0.439961	0.792254	0.599788	0.690255	0.412323	0.522608	0.795213	0.371333	0.818572	0.425841	0.734407	0.369472	0.83293	0.54828	0.703471	0.461277	0.397248	0.365837	0.771509	0.0919262	0.398464	0.506579	0.165374	0.477598	0.286273	0.894552	0.36026	0.548119	0.230476	0.775533	0.503397	0.312508	0.240283	0.29601	0.729998	0.849811	0.813929	0.469553	0.850811	0.524278	0.275605	0.400968	0.413193	0.819602
cg13218739	chr2	182850683	PPP1R1C;PPP1R1C;PPP1R1C;PPP1R1C;PPP1R1C;PPP1R1C;PPP1R1C;PPP1R1C;PPP1R1C;PPP1R1C;PPP1R1C;PPP1R1C;PPP1R1C	0.194161	0.233119	0.491773	0.791387	0.604075	0.598394	0.423933	0.528262	0.835995	0.42722	0.861828	0.42432	0.696542	0.306265	0.887867	0.525316	0.736225	0.442381	0.499228	0.408898	0.834827	0.152694	0.590928	0.599029	0.131528	0.543246	0.373823	0.939389	0.432195	0.578101	0.351884	0.752166	0.560638	0.312869	0.226724	0.400062	0.791983	0.882045	0.88441	0.451497	0.919309	0.460054	0.229719	0.411131	0.412059	0.883641
cg18883919	chr8	128789265		0.179031	0.176336	0.504019	0.742984	0.561019	0.618886	0.342176	0.605567	0.680861	0.18771	0.747112	0.453581	0.722279	0.279703	0.787801	0.582318	0.723974	0.440356	0.467642	0.299753	0.818007	0.0948181	0.521128	0.535826	0.123009	0.511497	0.264893	0.822314	0.402782	0.589689	0.297085	0.709495	0.563031	0.294021	0.30614	0.403798	0.720917	0.851157	0.759195	0.468341	0.841664	0.653505	0.220795	0.360294	0.453299	0.795388
cg06149155	chr12	53443556	TENC1;TENC1;TENC1;TENC1;RP11-983P16.4;RP11-983P16.4;TENC1;TENC1;TENC1	0.230965	0.20834	0.613954	0.434616	0.734542	0.746056	0.108767	0.669556	0.713865	0.208813	0.641582	0.334298	0.663999	0.191973	0.854759	0.699325	0.528792	0.342999	0.515479	0.324033	0.802064	0.255824	0.266346	0.503434	0.136699	0.213371	0.271976	0.667316	0.304664	0.594787	0.245477	0.70475	0.534356	0.372074	0.228448	0.252795	0.630974	0.848057	0.821061	0.603909	0.807392	0.68449	0.191915	0.356775	0.589679	0.682831
cg06591444	chr1	94079684	BCAR3;BCAR3	0.115196	0.224326	0.454613	0.812499	0.581666	0.631505	0.459445	0.624453	0.731291	0.29959	0.817468	0.395176	0.681811	0.500188	0.823428	0.582402	0.613495	0.520273	0.435369	0.331815	0.797093	0.109962	0.37551	0.688355	0.113783	0.48631	0.336994	0.795226	0.452397	0.48888	0.275146	0.76044	0.518372	0.311812	0.198748	0.328568	0.781221	0.846821	0.767964	0.468091	0.846012	0.446936	0.134574	0.355565	0.4714	0.823596
cg08888522	chr2	163172908		0.169139	0.173339	0.343458	0.683443	0.469916	0.698472	0.363489	0.588981	0.725024	0.267468	0.74524	0.328506	0.611054	0.333817	0.806398	0.503529	0.539765	0.395783	0.399379	0.315648	0.705299	0.0775803	0.48796	0.517261	0.0818383	0.406761	0.231258	0.840388	0.266178	0.473083	0.222834	0.598747	0.420608	0.211287	0.169529	0.265617	0.713994	0.823603	0.812777	0.398353	0.830314	0.393022	0.230859	0.341852	0.388118	0.802399
cg01998227	chr3	182976884	MCF2L2;B3GNT5;B3GNT5;B3GNT5;B3GNT5;B3GNT5;B3GNT5;RN5S151	0.166574	0.19354	0.41734	0.749154	0.555912	0.69277	0.33201	0.436055	0.700358	0.309261	0.797328	0.410742	0.659047	0.321708	0.759739	0.465949	0.681417	0.348737	0.400217	0.25406	0.818157	0.0722702	0.514759	0.541717	0.0942458	0.392719	0.256217	0.793757	0.335811	0.551085	0.238965	0.728811	0.590653	0.208613	0.133475	0.312228	0.711794	0.786678	0.674735	0.41969	0.817075	0.358856	0.0977431	0.307702	0.388037	0.713722
cg07476236	chr13	21680693		0.456905	0.221423	0.397897	0.67521	0.573526	0.636282	0.247862	0.699106	0.803606	0.31551	0.784865	0.349878	0.744588	0.453385	0.782771	0.555971	0.662003	0.481072	0.430765	0.291283	0.793113	0.112946	0.491559	0.633737	0.154909	0.484778	0.277716	0.813667	0.332028	0.63853	0.257253	0.804565	0.566419	0.255568	0.197078	0.402431	0.733442	0.800816	0.7822	0.485667	0.857195	0.499231	0.195051	0.363204	0.414697	0.788065
cg27634164	chr5	116751135	CTC-504A5.1	0.185962	0.209621	0.433349	0.694538	0.563483	0.600687	0.301084	0.657513	0.73946	0.126514	0.776952	0.347783	0.690346	0.282323	0.721904	0.4858	0.63216	0.393709	0.40586	0.451676	0.812376	0.0931722	0.49443	0.475836	0.137371	0.431648	0.252794	0.801899	0.352315	0.566754	0.258466	0.740645	0.501219	0.232471	0.187076	0.218469	0.680289	0.776295	0.70618	0.44893	0.774347	0.43349	0.185477	0.318284	0.376609	0.743054
cg08269660	chr12	109977148		0.174681	0.200767	0.407412	0.738487	0.557337	0.662814	0.510623	0.591186	0.800154	0.307475	0.778155	0.32708	0.744322	0.4652	0.847688	0.554825	0.641604	0.462122	0.462268	0.308689	0.817187	0.0927469	0.553402	0.632931	0.139998	0.374526	0.285675	0.907011	0.429716	0.57025	0.198208	0.660353	0.435113	0.33588	0.225905	0.301837	0.727907	0.813852	0.742131	0.411531	0.812974	0.444855	0.104579	0.376558	0.387029	0.774538
cg04272654	chr1	180120914		0.194647	0.226169	0.358784	0.666716	0.58646	0.574233	0.187102	0.608515	0.71074	0.256322	0.700931	0.409306	0.613665	0.404516	0.803259	0.535224	0.669807	0.377021	0.359451	0.371455	0.802517	0.108371	0.357398	0.508003	0.133027	0.411594	0.273464	0.823291	0.312505	0.569475	0.26503	0.594867	0.555011	0.274887	0.193476	0.32123	0.631419	0.853776	0.770792	0.511514	0.777942	0.54958	0.134665	0.395644	0.433691	0.792333
cg01037523	chr3	187078716		0.157497	0.228018	0.532873	0.692055	0.610704	0.639213	0.28999	0.54738	0.771015	0.271104	0.79244	0.358268	0.700534	0.374323	0.795652	0.620274	0.699983	0.440039	0.51824	0.414849	0.797652	0.0977947	0.493381	0.66365	0.136551	0.461561	0.384376	0.795743	0.375801	0.642219	0.360132	0.665717	0.566652	0.360646	0.170261	0.27441	0.735802	0.858192	0.782352	0.491259	0.772144	0.634913	0.189561	0.41292	0.465703	0.751665
cg26376621	chr3	4854536	ITPR1;ITPR1;ITPR1	0.20994	0.206976	0.389833	0.790984	0.597168	0.641176	0.342287	0.557338	0.810767	0.348499	0.795097	0.481158	0.639978	0.348668	0.814933	0.489273	0.641672	0.399114	0.386528	0.407906	0.845548	0.115921	0.485324	0.590975	0.0999098	0.525983	0.299203	0.862335	0.347699	0.526769	0.204853	0.685392	0.502371	0.243702	0.267196	0.32199	0.657083	0.858876	0.731499	0.45957	0.886245	0.47847	0.231284	0.368997	0.4602	0.845835
cg07459019	chr17	78999640	CTD-2561B21.10	0.251683	0.176193	0.392104	0.787236	0.632764	0.706795	0.444224	0.524708	0.806735	0.524788	0.854313	0.403565	0.729841	0.347687	0.825623	0.538148	0.7409	0.473743	0.473737	0.420246	0.864819	0.149218	0.484041	0.62114	0.0722257	0.397886	0.39229	0.843676	0.424784	0.612006	0.222808	0.701097	0.628303	0.366244	0.287441	0.362975	0.718085	0.86103	0.844643	0.480547	0.865288	0.537553	0.310176	0.434963	0.504051	0.842436
cg27382459	chr2	145237379	ZEB2;ZEB2;ZEB2;ZEB2;ZEB2;ZEB2;ZEB2;ZEB2;ZEB2;ZEB2	0.135972	0.206809	0.309114	0.749395	0.540568	0.535693	0.347051	0.646012	0.811226	0.433402	0.834392	0.404238	0.563541	0.408524	0.811614	0.482226	0.689174	0.503671	0.368279	0.464226	0.812558	0.08824	0.483511	0.665087	0.0950107	0.267815	0.365729	0.772019	0.469643	0.508014	0.274686	0.687936	0.473127	0.225824	0.168205	0.282496	0.70259	0.74723	0.771483	0.431785	0.826399	0.54696	0.1695	0.331721	0.379098	0.79917
cg24201173	chr15	96389108		0.144164	0.1639	0.268061	0.632483	0.587798	0.417188	0.198185	0.416294	0.718291	0.303868	0.719748	0.307684	0.653127	0.279457	0.67934	0.417564	0.709589	0.387009	0.278391	0.301398	0.734822	0.0651228	0.363434	0.473564	0.101718	0.435254	0.304818	0.803542	0.198018	0.511463	0.231067	0.585078	0.393165	0.157744	0.149709	0.235392	0.500543	0.78304	0.621042	0.447294	0.794318	0.311028	0.222161	0.246088	0.390115	0.763357
cg25840838	chr11	47488535	CELF1	0.174434	0.126036	0.339568	0.697609	0.602112	0.507675	0.350203	0.523951	0.743688	0.153146	0.773649	0.352404	0.608539	0.249496	0.804136	0.52272	0.623085	0.334773	0.415515	0.329162	0.73451	0.106271	0.456695	0.462508	0.0982466	0.352087	0.243811	0.75252	0.328631	0.463394	0.324277	0.567194	0.476402	0.237407	0.11461	0.299671	0.672619	0.824849	0.620273	0.450943	0.691572	0.498202	0.113366	0.331456	0.434793	0.71096
cg19778253	chr1	246890297	SCCPDH;SCCPDH	0.170573	0.216275	0.468392	0.625431	0.626056	0.624607	0.387995	0.546692	0.769199	0.236775	0.762372	0.332061	0.660043	0.344668	0.838327	0.573303	0.655309	0.400761	0.403662	0.308115	0.727981	0.118512	0.356938	0.468233	0.0626118	0.436793	0.31068	0.887365	0.334227	0.572835	0.249623	0.691106	0.496325	0.286635	0.168682	0.235062	0.676133	0.838932	0.779835	0.502095	0.786713	0.443371	0.17666	0.364031	0.50706	0.816898
cg15429539	chr6	134775959	RP11-557H15.3;RP11-557H15.3;RP11-557H15.2	0.183574	0.226564	0.421974	0.73344	0.541574	0.66879	0.164691	0.58148	0.765264	0.392519	0.77595	0.395913	0.689559	0.298585	0.747138	0.529878	0.67272	0.379548	0.38348	0.361674	0.78246	0.0865796	0.576386	0.494322	0.115775	0.485541	0.323615	0.797726	0.308692	0.581308	0.137822	0.663725	0.557695	0.24163	0.202198	0.30792	0.699244	0.807125	0.782651	0.384041	0.794547	0.510313	0.283797	0.331637	0.388142	0.761808
cg03383006	chr17	42992924	GFAP;GFAP;GFAP	0.370563	0.225654	0.504661	0.777099	0.665365	0.70609	0.268778	0.644034	0.883598	0.135639	0.909253	0.727024	0.703777	0.358398	0.909065	0.571869	0.638319	0.469248	0.517964	0.521081	0.816663	0.257353	0.434625	0.564675	0.134598	0.500423	0.425422	0.870011	0.238138	0.529446	0.30427	0.743937	0.449412	0.393653	0.196895	0.338671	0.736157	0.895801	0.685738	0.520143	0.850126	0.529911	0.285307	0.377783	0.485146	0.881231
cg10775492	chr19	50254721		0.131792	0.21476	0.28843	0.738828	0.50936	0.679492	0.336529	0.566899	0.775231	0.397827	0.780169	0.332558	0.679649	0.481732	0.790732	0.612433	0.61267	0.460143	0.452301	0.250888	0.787546	0.0824338	0.394543	0.507594	0.0914616	0.433523	0.271791	0.793366	0.270427	0.501428	0.229931	0.677207	0.438844	0.24398	0.12889	0.264238	0.614727	0.784996	0.70197	0.424147	0.816892	0.508956	0.141918	0.402782	0.382991	0.807827
cg06223834	chr16	4103161	ADCY9	0.13794	0.130715	0.34153	0.539544	0.521746	0.466148	0.17927	0.446721	0.686805	0.071985	0.702871	0.274585	0.576303	0.120719	0.68429	0.38831	0.608608	0.253949	0.314877	0.209921	0.672234	0.107375	0.382204	0.292955	0.0714136	0.310088	0.159713	0.731786	0.128412	0.507952	0.135048	0.612243	0.331207	0.182444	0.0978251	0.218386	0.748667	0.737932	0.732561	0.305522	0.795614	0.222994	0.133396	0.267501	0.321742	0.64069
cg02330740	chr13	21654772		0.226534	0.189017	0.474142	0.650866	0.675522	0.703315	0.387528	0.659606	0.782386	0.323155	0.806881	0.345514	0.695856	0.365619	0.792159	0.558956	0.719889	0.532892	0.362176	0.321564	0.7972	0.113622	0.525824	0.486907	0.102131	0.508447	0.339894	0.852934	0.378157	0.587138	0.310768	0.776284	0.532819	0.299254	0.258844	0.283091	0.693759	0.835417	0.822538	0.477975	0.809745	0.541195	0.233079	0.39897	0.46076	0.827341
cg27385729	chr11	118619582	AP002954.4	0.157325	0.187652	0.387186	0.745461	0.57986	0.616935	0.380654	0.57228	0.735042	0.407472	0.748437	0.41872	0.655983	0.200417	0.807442	0.485338	0.592744	0.525885	0.420683	0.312921	0.795017	0.0935605	0.569111	0.566688	0.11847	0.440097	0.321268	0.80069	0.291925	0.661261	0.275031	0.745222	0.533389	0.269791	0.180349	0.2958	0.698679	0.784594	0.704546	0.447355	0.847098	0.591941	0.107961	0.405734	0.40835	0.757097
cg00254284	chr19	47501986		0.158036	0.205759	0.5759	0.74967	0.569889	0.752687	0.361877	0.768254	0.824805	0.282932	0.819074	0.409863	0.660288	0.659419	0.816321	0.63792	0.658222	0.693733	0.567887	0.489518	0.76377	0.0813986	0.383518	0.806981	0.0891027	0.594543	0.444055	0.818688	0.475633	0.637772	0.191004	0.743765	0.548064	0.241215	0.278593	0.369267	0.639476	0.83446	0.768028	0.466236	0.820051	0.67013	0.120855	0.371427	0.476403	0.798407
cg09522636	chr17	17636909	RAI1	0.169491	0.209554	0.370986	0.515143	0.50173	0.625697	0.332361	0.561752	0.739044	0.302	0.741169	0.401168	0.614923	0.288198	0.786046	0.441806	0.574861	0.284597	0.373576	0.309693	0.646122	0.0819704	0.354077	0.438197	0.0758247	0.318249	0.240041	0.881201	0.362117	0.543035	0.196281	0.594521	0.400792	0.219929	0.254272	0.252217	0.710672	0.801539	0.816557	0.346449	0.804964	0.480976	0.16913	0.312856	0.334836	0.778854
cg15709717	chr11	128277959		0.135285	0.261435	0.403682	0.739589	0.61719	0.6332	0.386935	0.630309	0.765319	0.336186	0.841123	0.457168	0.647708	0.492526	0.806378	0.656637	0.725113	0.472794	0.48354	0.373508	0.825344	0.131916	0.568722	0.675101	0.112129	0.561407	0.288922	0.808522	0.424833	0.638789	0.375699	0.734766	0.510657	0.314048	0.195397	0.356536	0.72768	0.844063	0.804048	0.458097	0.785528	0.490865	0.171668	0.404683	0.492054	0.829454
cg27031676	chr8	130328696		0.128425	0.127519	0.417041	0.70191	0.552133	0.492427	0.325926	0.362582	0.767053	0.20672	0.807295	0.363068	0.580807	0.506786	0.757497	0.448899	0.555315	0.397888	0.329829	0.285909	0.739362	0.0675016	0.451941	0.492621	0.0663332	0.450945	0.221288	0.857792	0.291051	0.453029	0.221295	0.586386	0.412184	0.215206	0.170304	0.268202	0.562758	0.791953	0.786778	0.41987	0.83355	0.508757	0.188265	0.24778	0.434783	0.801737
cg00919041	chr7	107969118	NRCAM;NRCAM;NRCAM;NRCAM;NRCAM;NRCAM;NRCAM	0.153787	0.218163	0.394261	0.657151	0.640411	0.695424	0.297516	0.456939	0.806285	0.259669	0.851272	0.36996	0.65827	0.363541	0.773288	0.496131	0.649537	0.393381	0.378358	0.436562	0.76537	0.090171	0.442129	0.517715	0.118103	0.367211	0.201191	0.780936	0.385119	0.587772	0.270195	0.669915	0.429882	0.251126	0.228837	0.29458	0.71527	0.768931	0.770634	0.42954	0.837854	0.562771	0.148399	0.331808	0.416858	0.765836
cg06257052	chr2	240117222	HDAC4;HDAC4;HDAC4;HDAC4;HDAC4	0.11733	0.161459	0.250154	0.545578	0.399175	0.526021	0.138756	0.302771	0.744573	0.0544709	0.767241	0.224638	0.520994	0.181513	0.656548	0.398661	0.51521	0.225049	0.209765	0.201485	0.63415	0.0985388	0.351341	0.370636	0.069742	0.272188	0.128545	0.834046	0.174961	0.528285	0.108595	0.520499	0.246364	0.120423	0.0811293	0.153596	0.655087	0.688065	0.765603	0.285986	0.861404	0.308489	0.0853622	0.231602	0.236829	0.666417
cg12556802	chr4	152120720	SH3D19;SH3D19;SH3D19;SH3D19;SH3D19;SH3D19	0.121577	0.175631	0.316405	0.581705	0.579359	0.549901	0.285846	0.35392	0.71212	0.236348	0.69153	0.303046	0.578746	0.164173	0.740245	0.42517	0.563535	0.268929	0.290701	0.22328	0.736902	0.0906285	0.275636	0.424159	0.0977992	0.378622	0.256375	0.787266	0.262581	0.410045	0.15618	0.563484	0.376886	0.248014	0.115631	0.209254	0.609587	0.759424	0.699756	0.409301	0.721751	0.459417	0.138128	0.26808	0.382452	0.704747
cg07607446	chr15	67840754	MAP2K5;MAP2K5;MAP2K5	0.166709	0.21313	0.370659	0.784177	0.52848	0.60257	0.405251	0.577517	0.727902	0.303643	0.762987	0.352178	0.646183	0.31743	0.845443	0.531306	0.607522	0.461412	0.37962	0.302849	0.728877	0.0721481	0.471556	0.588048	0.120515	0.44448	0.224292	0.828275	0.310126	0.507318	0.290444	0.706013	0.464409	0.257648	0.195141	0.252773	0.683778	0.758538	0.793692	0.374866	0.762872	0.427792	0.214594	0.327554	0.394024	0.80445
cg10554223	chr20	14313587	FLRT3;FLRT3;FLRT3;MACROD2;MACROD2;MACROD2	0.194445	0.29708	0.436953	0.682799	0.58946	0.647864	0.332852	0.529638	0.741412	0.301587	0.813369	0.342727	0.689292	0.450909	0.790953	0.535088	0.660677	0.510847	0.407413	0.372412	0.801255	0.127413	0.408006	0.630621	0.114277	0.447531	0.351842	0.837354	0.358728	0.589548	0.269777	0.680725	0.55973	0.298565	0.285413	0.313829	0.757744	0.832811	0.811281	0.481876	0.849703	0.498886	0.2043	0.327206	0.446759	0.818725
cg01744331	chr11	2722358	KCNQ1OT1	0.145945	0.0919344	0.206855	0.494578	0.482175	0.386786	0.114419	0.598187	0.744266	0.0972328	0.679044	0.31528	0.444319	0.146385	0.762344	0.318034	0.596414	0.142947	0.311389	0.234575	0.660135	0.0768031	0.269432	0.475571	0.402327	0.177126	0.227644	0.745599	0.530416	0.466374	0.0940934	0.598282	0.550804	0.192963	0.0692348	0.256414	0.479839	0.777499	0.624596	0.365685	0.798641	0.195086	0.0580365	0.231497	0.329986	0.688044
cg08762628	chr15	79143574	MORF4L1	0.170804	0.182152	0.419473	0.695331	0.537396	0.617173	0.378163	0.571807	0.82614	0.270253	0.774903	0.391272	0.670537	0.404459	0.813002	0.493842	0.712984	0.45092	0.415249	0.323414	0.808127	0.082953	0.432109	0.437481	0.0764704	0.447178	0.271764	0.83232	0.356407	0.597577	0.262931	0.680345	0.457614	0.261462	0.157583	0.264404	0.692619	0.819498	0.826475	0.453146	0.827914	0.552527	0.260391	0.326082	0.427434	0.788429
cg02131666	chr5	125798143	GRAMD3;GRAMD3;GRAMD3;GRAMD3;GRAMD3;GRAMD3;RP11-517I3.1;RP11-517I3.1	0.127939	0.171058	0.309775	0.665675	0.540612	0.555422	0.303046	0.363034	0.690961	0.256916	0.771992	0.393535	0.651281	0.225501	0.718117	0.455643	0.65135	0.420727	0.352953	0.315407	0.739631	0.0995195	0.304744	0.432344	0.10998	0.376918	0.254515	0.760798	0.346184	0.544165	0.148027	0.685946	0.479393	0.2196	0.121497	0.194231	0.684052	0.768396	0.746345	0.443274	0.788648	0.466796	0.232788	0.361438	0.396051	0.750029
cg27462744	chr14	33179906	AKAP6;AKAP6;AKAP6;AKAP6	0.128627	0.190166	0.302184	0.617751	0.506513	0.463626	0.310068	0.628793	0.715845	0.290217	0.765113	0.286878	0.559338	0.333162	0.723009	0.388124	0.575545	0.388008	0.296723	0.265733	0.746365	0.0636704	0.369228	0.49185	0.470767	0.423796	0.190778	0.771761	0.321693	0.517916	0.217634	0.650613	0.594474	0.198749	0.190373	0.201303	0.644843	0.763359	0.728362	0.42133	0.775499	0.353843	0.159225	0.228429	0.355074	0.753883
cg13781498	chr15	85491153		0.166781	0.228047	0.417258	0.689531	0.597322	0.646734	0.25519	0.678416	0.773735	0.334753	0.803563	0.397788	0.667638	0.315084	0.74781	0.559902	0.702248	0.364927	0.436777	0.423283	0.792115	0.101917	0.581208	0.5152	0.105917	0.442882	0.249391	0.805244	0.477642	0.591579	0.215718	0.715627	0.548863	0.302502	0.169999	0.321426	0.765446	0.839055	0.672932	0.50175	0.813761	0.577256	0.116806	0.370983	0.456554	0.720546
cg14920359	chr19	48277572		0.161969	0.17611	0.326595	0.697127	0.547045	0.669855	0.374148	0.606335	0.694271	0.3374	0.778337	0.448252	0.645088	0.322194	0.745622	0.549345	0.703959	0.474205	0.421982	0.359164	0.779352	0.0838548	0.396113	0.625004	0.0808502	0.492682	0.304882	0.794219	0.31139	0.622556	0.270666	0.749358	0.469052	0.26795	0.253565	0.274251	0.680198	0.756656	0.763046	0.408739	0.85145	0.425629	0.172784	0.347025	0.401094	0.7199
cg08951442	chr8	102405941	KB-1930G5.3	0.194668	0.182164	0.486683	0.731099	0.611299	0.627236	0.339182	0.600938	0.775898	0.401113	0.843347	0.372033	0.742464	0.321792	0.789244	0.526375	0.639886	0.45375	0.36253	0.321488	0.798366	0.123574	0.509448	0.645129	0.11037	0.453088	0.351955	0.774216	0.478062	0.587054	0.367314	0.721024	0.530751	0.210748	0.173298	0.279248	0.699375	0.827959	0.761971	0.490349	0.833976	0.466523	0.187455	0.35715	0.46166	0.821228
cg08776622	chr3	152992568		0.186925	0.229138	0.435805	0.686963	0.541053	0.655331	0.124684	0.639647	0.691501	0.374216	0.825393	0.417859	0.663533	0.474583	0.771394	0.577416	0.588686	0.422612	0.383552	0.275998	0.723714	0.0709721	0.428846	0.70354	0.165626	0.439911	0.287931	0.756074	0.394259	0.568011	0.267257	0.704998	0.741554	0.259387	0.130818	0.317435	0.747244	0.75768	0.724821	0.412477	0.795955	0.577473	0.159363	0.281815	0.459663	0.783248
cg13808592	chr2	164206540		0.147647	0.225879	0.373315	0.667895	0.559976	0.575438	0.311807	0.518363	0.693367	0.306593	0.840644	0.370256	0.649963	0.316965	0.754559	0.496865	0.614025	0.431285	0.289715	0.332494	0.759026	0.114734	0.328796	0.466716	0.103172	0.382743	0.244087	0.755387	0.454425	0.55073	0.20666	0.710309	0.409777	0.201527	0.148721	0.269845	0.748104	0.771016	0.731624	0.47677	0.765892	0.518913	0.154458	0.34724	0.424687	0.727518
cg17198867	chr9	97675930	C9orf3	0.156041	0.261053	0.410174	0.73729	0.593037	0.714175	0.494383	0.633383	0.801281	0.234021	0.866547	0.502876	0.719972	0.387706	0.814495	0.613294	0.782657	0.481258	0.428173	0.327313	0.84907	0.137086	0.577327	0.589824	0.113424	0.504222	0.443985	0.874579	0.433912	0.642726	0.279369	0.779901	0.538801	0.250126	0.176547	0.344202	0.782387	0.821154	0.81355	0.506425	0.833644	0.472112	0.23614	0.387078	0.429513	0.787284
cg12017722	chr15	89181425	ISG20;ISG20;ISG20;ISG20;ISG20;ISG20	0.154828	0.189762	0.437587	0.660122	0.559786	0.607807	0.294474	0.543439	0.73536	0.216283	0.67734	0.245882	0.589952	0.389072	0.757243	0.520447	0.609994	0.36746	0.477722	0.280707	0.822459	0.13886	0.474683	0.574554	0.0774198	0.396234	0.334076	0.847807	0.370504	0.550082	0.349196	0.750594	0.459066	0.28389	0.152006	0.287027	0.572103	0.72529	0.800475	0.405843	0.773967	0.612693	0.109703	0.332301	0.436309	0.78766
cg15313507	chr17	76393108	PGS1	0.163643	0.218766	0.503189	0.808925	0.599006	0.660545	0.294968	0.622168	0.728087	0.277651	0.720332	0.471858	0.768856	0.532082	0.873487	0.580931	0.698441	0.430727	0.562634	0.425825	0.804835	0.0960693	0.588501	0.55892	0.121952	0.530007	0.332723	0.858838	0.416812	0.576638	0.266345	0.751381	0.585054	0.29949	0.23204	0.335043	0.732241	0.847374	0.799817	0.487812	0.875626	0.556077	0.299791	0.448768	0.44281	0.848793
cg03103270	chr8	67368612	ADHFE1;ADHFE1;ADHFE1;ADHFE1;ADHFE1;ADHFE1	0.250945	0.286503	0.436795	0.694981	0.619533	0.736493	0.24986	0.651124	0.817011	0.230494	0.840745	0.368841	0.68378	0.329108	0.761546	0.599822	0.667041	0.560619	0.511203	0.340782	0.794322	0.123042	0.452477	0.592798	0.141452	0.523576	0.247194	0.727324	0.426113	0.678339	0.359868	0.744957	0.448636	0.217386	0.229534	0.374689	0.775944	0.837425	0.774827	0.441737	0.815791	0.537108	0.123693	0.44273	0.494221	0.774218
cg20540235	chr8	91683243		0.147473	0.181466	0.331872	0.590434	0.537296	0.585929	0.195447	0.432058	0.753517	0.317021	0.828312	0.334643	0.577384	0.212752	0.70748	0.477447	0.605946	0.352192	0.289605	0.218163	0.707313	0.0954189	0.233068	0.451261	0.111464	0.323159	0.190623	0.646287	0.405956	0.500017	0.198873	0.620272	0.449705	0.158125	0.165	0.315787	0.673672	0.752976	0.711356	0.429882	0.701651	0.278607	0.133612	0.251238	0.415349	0.709976
cg21788587	chr13	60275654		0.15526	0.22715	0.48623	0.7014	0.608808	0.610479	0.295769	0.653319	0.770323	0.0878643	0.818398	0.437969	0.592394	0.249088	0.754374	0.522276	0.661682	0.410769	0.348135	0.482261	0.803202	0.0906758	0.405486	0.624556	0.0909985	0.480349	0.362082	0.81105	0.301772	0.581805	0.259542	0.640801	0.543123	0.280535	0.206058	0.292582	0.65458	0.795152	0.680042	0.448228	0.708479	0.434748	0.197285	0.367924	0.369238	0.775116
cg07464250	chr5	118738381		0.167781	0.235981	0.453434	0.723441	0.527132	0.650031	0.303971	0.631171	0.777931	0.472073	0.816695	0.335215	0.679282	0.422237	0.780354	0.499125	0.703333	0.481872	0.391307	0.525948	0.795078	0.103647	0.371049	0.586505	0.139702	0.468325	0.35141	0.776504	0.328797	0.576043	0.241893	0.695471	0.516497	0.282701	0.194768	0.357538	0.732518	0.777327	0.735258	0.413909	0.82822	0.492126	0.174605	0.305926	0.437269	0.681501
cg09847782	chr8	48581836	KIAA0146;KIAA0146;KIAA0146;KIAA0146;KIAA0146;KIAA0146	0.143844	0.220783	0.683871	0.735465	0.557067	0.73556	0.294325	0.629534	0.736818	0.186132	0.700281	0.382349	0.662404	0.387765	0.802223	0.475695	0.669605	0.499616	0.396691	0.350306	0.859821	0.0955859	0.465827	0.626969	0.104046	0.68518	0.251731	0.825627	0.329486	0.766627	0.250661	0.658909	0.539283	0.301447	0.127179	0.28383	0.687754	0.817852	0.774159	0.419258	0.838417	0.550114	0.226156	0.363053	0.416484	0.805557
cg01513576	chr5	139054922	CXXC5;CXXC5;CXXC5;CXXC5;CXXC5;CXXC5;CXXC5;CXXC5;CXXC5;CXXC5;CXXC5;CXXC5;CXXC5	0.275588	0.224791	0.387497	0.774895	0.675324	0.764736	0.352113	0.556914	0.80714	0.216767	0.876794	0.40394	0.636474	0.323342	0.820821	0.588464	0.596429	0.433595	0.497795	0.50106	0.825108	0.198806	0.526801	0.486929	0.159192	0.381646	0.387879	0.957596	0.382151	0.636497	0.202465	0.67643	0.524526	0.490304	0.343902	0.347352	0.799587	0.874903	0.793162	0.587562	0.934613	0.544886	0.217058	0.408369	0.523211	0.753894
cg00513032	chr17	19605935	SLC47A2;SLC47A2;SLC47A2;SLC47A2	0.136752	0.197047	0.336898	0.70936	0.554965	0.517778	0.275791	0.495744	0.730816	0.125988	0.796553	0.326621	0.732326	0.410559	0.734612	0.528539	0.718073	0.455688	0.504634	0.270049	0.745822	0.077771	0.463387	0.540762	0.120181	0.520818	0.210611	0.814789	0.381626	0.590126	0.164161	0.710988	0.456458	0.268073	0.215504	0.269656	0.622425	0.753616	0.741293	0.474142	0.781861	0.624853	0.21175	0.370791	0.444714	0.703671
cg10520303	chr17	50921342		0.152058	0.274591	0.36909	0.717701	0.59939	0.703081	0.270852	0.575565	0.744854	0.170783	0.759418	0.462135	0.70698	0.307299	0.796742	0.475409	0.749281	0.427855	0.378801	0.317767	0.791217	0.0987582	0.464816	0.560197	0.113033	0.488862	0.255383	0.838448	0.257512	0.534961	0.348352	0.685079	0.493152	0.267033	0.201645	0.274537	0.678916	0.837373	0.762112	0.501969	0.806507	0.547082	0.33073	0.41707	0.455787	0.737021
cg08651249	chr2	161065114	ITGB6;ITGB6	0.145378	0.173076	0.359017	0.644594	0.540253	0.673947	0.33131	0.510268	0.731365	0.31227	0.791167	0.429707	0.666233	0.400886	0.802472	0.541136	0.682421	0.366485	0.390754	0.341802	0.793346	0.0978955	0.336713	0.536811	0.0956368	0.449434	0.253089	0.835336	0.338083	0.546076	0.245809	0.739674	0.445903	0.318407	0.221787	0.263657	0.764781	0.747392	0.76787	0.39153	0.828405	0.423909	0.178779	0.347404	0.410753	0.814563
cg06787912	chr21	35553467	LINC00310;LINC00310;LINC00310;AP000318.2	0.126303	0.242608	0.348692	0.675582	0.549058	0.55028	0.201735	0.739857	0.629335	0.240258	0.817129	0.337321	0.739066	0.316527	0.707223	0.609511	0.702502	0.54405	0.529409	0.338938	0.744045	0.096079	0.37415	0.643421	0.115242	0.464197	0.348561	0.750116	0.352124	0.602024	0.265786	0.602342	0.470366	0.269551	0.205106	0.302333	0.773049	0.805113	0.749486	0.419945	0.80774	0.408724	0.164691	0.349923	0.411253	0.74742
cg14906843	chr16	86564792	MTHFSD;MTHFSD;MTHFSD;MTHFSD	0.165864	0.263605	0.355259	0.718562	0.633567	0.702801	0.381037	0.647082	0.639764	0.221406	0.814265	0.249933	0.617786	0.304632	0.841896	0.591117	0.667904	0.47639	0.463864	0.413374	0.707985	0.114367	0.40286	0.620723	0.208074	0.357231	0.323321	0.769862	0.515768	0.636805	0.287095	0.664274	0.579352	0.286077	0.179072	0.388325	0.652235	0.826021	0.730439	0.497085	0.809809	0.597737	0.116178	0.436154	0.486349	0.687902
cg20377881	chr12	27930307		0.162927	0.232396	0.478755	0.696909	0.583606	0.653577	0.305044	0.665876	0.780656	0.38314	0.803005	0.490274	0.728574	0.424376	0.750589	0.610117	0.734307	0.417533	0.503982	0.364067	0.849983	0.0965223	0.545413	0.671641	0.155242	0.53298	0.347794	0.832347	0.463214	0.606105	0.307393	0.704802	0.499476	0.347702	0.237109	0.325149	0.685635	0.821776	0.797935	0.498471	0.826312	0.586294	0.183574	0.459463	0.421172	0.772382
cg04017237	chr14	99978341	CCNK;RP11-688G15.3;CCDC85C	0.108915	0.251814	0.345002	0.676851	0.589961	0.545398	0.267362	0.453561	0.731961	0.27058	0.80308	0.470555	0.523948	0.280968	0.770575	0.566928	0.542437	0.492748	0.413763	0.24183	0.754423	0.0753132	0.441346	0.506304	0.158257	0.47629	0.262765	0.775563	0.250626	0.548026	0.201778	0.758982	0.503555	0.287107	0.176564	0.351403	0.759573	0.763605	0.735547	0.399827	0.824831	0.461455	0.156027	0.353854	0.383181	0.81811
cg08252585	chr2	24931616	NCOA1	0.207961	0.2265	0.395846	0.757903	0.587037	0.661154	0.344457	0.589881	0.697876	0.332247	0.760707	0.470572	0.623777	0.248743	0.826495	0.520686	0.598042	0.524135	0.458241	0.384974	0.837835	0.10557	0.554724	0.551255	0.135667	0.478519	0.374653	0.862324	0.297678	0.611848	0.301718	0.748318	0.547451	0.314822	0.186441	0.294354	0.75276	0.792899	0.754501	0.433683	0.82577	0.594414	0.279259	0.425118	0.416122	0.799735
cg20059982	chr1	94079693	BCAR3;BCAR3	0.154197	0.212385	0.437608	0.752505	0.582574	0.638249	0.309125	0.499065	0.744826	0.409692	0.804139	0.33594	0.688611	0.425	0.81213	0.518739	0.613131	0.483234	0.385319	0.319539	0.775696	0.101364	0.378583	0.571763	0.0984349	0.468296	0.276025	0.790952	0.388444	0.530383	0.248354	0.658421	0.446441	0.313868	0.134479	0.313922	0.735998	0.825837	0.754492	0.462451	0.799621	0.388324	0.215886	0.365975	0.409293	0.788069
cg16266230	chr3	154257665	RP11-656A15.1	0.114319	0.269776	0.335185	0.70558	0.617554	0.669714	0.366922	0.608385	0.739996	0.262028	0.727499	0.423206	0.70029	0.369538	0.707872	0.504242	0.637045	0.42813	0.39248	0.371761	0.796558	0.116632	0.55998	0.547697	0.0932753	0.433354	0.35242	0.811479	0.433521	0.571902	0.251473	0.677885	0.531327	0.26551	0.18305	0.340241	0.66949	0.729757	0.767713	0.468822	0.803098	0.469291	0.167532	0.360288	0.37713	0.725968
cg05463545	chr15	76865225	SCAPER;SCAPER;SCAPER;SCAPER	0.130923	0.190806	0.32307	0.691229	0.510486	0.416815	0.306491	0.413591	0.697318	0.222189	0.754465	0.329305	0.636744	0.201315	0.775237	0.541856	0.621812	0.394969	0.442362	0.280643	0.734682	0.0802373	0.446352	0.541919	0.102393	0.428868	0.231968	0.799119	0.324472	0.60388	0.154088	0.562113	0.44792	0.259625	0.146879	0.31683	0.658812	0.816612	0.729192	0.409639	0.774306	0.470348	0.114771	0.293309	0.371623	0.728322
cg18471553	chr9	75654629	ALDH1A1;ALDH1A1	0.211219	0.173385	0.337887	0.703884	0.596549	0.551413	0.206357	0.589776	0.663066	0.125844	0.735618	0.259858	0.661132	0.33585	0.739876	0.51811	0.674693	0.448377	0.319342	0.314634	0.74866	0.0985059	0.460357	0.582091	0.089814	0.429364	0.282034	0.655384	0.272213	0.52052	0.333431	0.653627	0.453362	0.233621	0.217476	0.305014	0.662695	0.780879	0.741424	0.431732	0.752315	0.5456	0.151451	0.383037	0.383475	0.745349
cg20680898	chr5	65127002		0.1989	0.291709	0.427643	0.752962	0.603121	0.64493	0.406758	0.676487	0.820228	0.39879	0.794344	0.336676	0.674352	0.392272	0.85032	0.556981	0.726268	0.498493	0.435489	0.443929	0.802104	0.114471	0.375676	0.562036	0.119721	0.549318	0.335893	0.909445	0.482941	0.60591	0.368065	0.739341	0.493632	0.280643	0.216389	0.313524	0.727488	0.817206	0.836685	0.483473	0.83783	0.488464	0.280156	0.425871	0.441805	0.842189
cg06759724	chr5	10550922		0.210498	0.249785	0.450519	0.76305	0.552622	0.749324	0.404064	0.605228	0.783834	0.212721	0.739534	0.396574	0.642362	0.454707	0.839557	0.562558	0.651021	0.555565	0.332291	0.39228	0.805137	0.0998949	0.453179	0.473142	0.0816374	0.460813	0.219575	0.812795	0.333014	0.624138	0.204672	0.69143	0.547419	0.21268	0.20469	0.324169	0.684227	0.817568	0.769945	0.463091	0.798953	0.632391	0.094573	0.363386	0.407755	0.840474
cg19309028	chr16	83847839	HSBP1;HSBP1	0.186137	0.171285	0.396387	0.664885	0.584932	0.560093	0.177588	0.607025	0.646559	0.207435	0.719392	0.366718	0.733417	0.23994	0.693828	0.487179	0.588838	0.450899	0.395671	0.36122	0.764381	0.0985721	0.375564	0.583514	0.0973996	0.497321	0.294969	0.659582	0.303266	0.628268	0.317207	0.651573	0.475153	0.196091	0.174865	0.324825	0.689873	0.791107	0.792539	0.433436	0.804886	0.553896	0.223243	0.352272	0.424306	0.664879
cg07558734	chr15	45827540	HMGN2P46;HMGN2P46;HMGN2P46;HMGN2P46	0.202454	0.195488	0.520676	0.796113	0.615257	0.627384	0.374006	0.538242	0.817228	0.563948	0.795683	0.452613	0.727705	0.498597	0.859193	0.531402	0.698185	0.467035	0.474348	0.354657	0.861328	0.0924432	0.504897	0.546376	0.0963163	0.520846	0.333995	0.893246	0.427744	0.638447	0.260615	0.674657	0.576991	0.298638	0.251854	0.381086	0.722599	0.824851	0.829278	0.483686	0.869944	0.548186	0.180733	0.418082	0.461537	0.858332
cg18977895	chr6	113917899		0.204658	0.275991	0.297595	0.644309	0.610875	0.619466	0.233777	0.806325	0.782223	0.256794	0.777428	0.415176	0.6757	0.441043	0.767961	0.635269	0.726399	0.510442	0.548382	0.264691	0.78747	0.0987531	0.331531	0.642692	0.130376	0.526176	0.348603	0.748398	0.42332	0.640443	0.258999	0.669801	0.518247	0.29038	0.197301	0.352873	0.68133	0.821642	0.783009	0.495287	0.814785	0.512142	0.192156	0.42628	0.465366	0.720784
cg04441255	chr9	72472001	C9orf135;C9orf135;C9orf135;C9orf135	0.197656	0.172918	0.285535	0.522882	0.540742	0.506588	0.118014	0.456528	0.664587	0.350852	0.647632	0.281515	0.629922	0.180708	0.75085	0.43384	0.653595	0.273822	0.249379	0.245033	0.800613	0.0704513	0.404447	0.51402	0.0862372	0.341218	0.212191	0.773464	0.268867	0.531006	0.2788	0.626816	0.411225	0.165876	0.170837	0.268081	0.651573	0.747465	0.679364	0.356216	0.749488	0.303498	0.0847932	0.313597	0.317474	0.689096
cg15035590	chr3	66437456	SLC25A26;SLC25A26;LRIG1;LRIG1	0.145061	0.217804	0.37219	0.720088	0.623879	0.687683	0.270926	0.517681	0.761725	0.266503	0.768543	0.532025	0.679761	0.342341	0.829166	0.493307	0.65461	0.56609	0.533394	0.362896	0.784222	0.0967468	0.426711	0.605267	0.121002	0.555197	0.457228	0.836981	0.391978	0.669948	0.246582	0.63831	0.571201	0.275226	0.186558	0.285741	0.75298	0.843928	0.713619	0.492991	0.877655	0.538054	0.280649	0.425311	0.418959	0.780355
cg22714290	chr1	207992548	C1orf132	0.238724	0.288783	0.499894	0.632792	0.580717	0.590801	0.106485	0.576712	0.700318	0.0521199	0.748988	0.486653	0.667219	0.308453	0.79529	0.541872	0.607829	0.347071	0.420916	0.410937	0.744298	0.106118	0.257559	0.751693	0.176187	0.450388	0.40547	0.866369	0.32246	0.596512	0.243982	0.660692	0.482262	0.396615	0.145273	0.512407	0.627438	0.845796	0.745044	0.446632	0.752816	0.435055	0.15421	0.476465	0.528403	0.835458
cg11310863	chr2	144303521	RP11-570L15.2;RP11-570L15.1;ARHGAP15	0.127898	0.185619	0.30023	0.580078	0.544451	0.502132	0.179206	0.549872	0.775431	0.262563	0.751564	0.339215	0.590582	0.322473	0.731939	0.447638	0.622358	0.354063	0.316956	0.272547	0.709612	0.0999876	0.423524	0.660164	0.0685871	0.437354	0.251388	0.72413	0.278641	0.518145	0.27636	0.640335	0.404167	0.247674	0.126881	0.2354	0.679502	0.819136	0.749903	0.42443	0.775777	0.40235	0.145352	0.229366	0.455997	0.76126
cg04153551	chr14	92363727	FBLN5	0.176002	0.20615	0.270023	0.577577	0.572037	0.617384	0.347551	0.527225	0.8218	0.29536	0.773055	0.404477	0.67012	0.39604	0.842187	0.53642	0.581484	0.376435	0.392532	0.39569	0.787654	0.129151	0.415346	0.468627	0.0983191	0.387868	0.287605	0.750315	0.319368	0.486908	0.271002	0.610619	0.48863	0.18371	0.223501	0.318627	0.720821	0.808779	0.69093	0.465275	0.838978	0.613615	0.34039	0.273675	0.400997	0.808624
cg06204531	chr7	150080976	ZNF775;RP4-584D14.6;ZNF775;ZNF775;ZNF775;ZNF775	0.246631	0.143151	0.412276	0.810709	0.67448	0.711719	0.407522	0.373625	0.886517	0.11787	0.754614	0.390743	0.699579	0.507866	0.768959	0.557667	0.717727	0.425376	0.486023	0.47975	0.856603	0.139161	0.446315	0.588275	0.1095	0.533283	0.356217	0.935582	0.317504	0.562087	0.180375	0.50126	0.53792	0.209813	0.0990319	0.274071	0.710608	0.874117	0.869227	0.529462	0.727695	0.437687	0.372162	0.379165	0.517082	0.704622
cg12865939	chr11	8832938	ST5;ST5;ST5;ST5;ST5;ST5;ST5;ST5;ST5;ST5;ST5;ST5;ST5;ST5;ST5;ST5;ST5;ST5;ST5;ST5;ST5;ST5;ST5;ST5;ST5;ST5;ST5;ST5	0.133517	0.13429	0.28195	0.619195	0.516962	0.524448	0.0977413	0.557584	0.494443	0.183865	0.847409	0.3227	0.541074	0.315268	0.771697	0.425502	0.448645	0.227998	0.3297	0.250774	0.662614	0.125522	0.129989	0.423883	0.15386	0.285428	0.195557	0.508986	0.231299	0.470761	0.109804	0.642804	0.371418	0.153988	0.110005	0.24801	0.643151	0.777395	0.735021	0.420795	0.821042	0.395073	0.123064	0.225764	0.370627	0.756405
cg11948676	chr3	132838305	TMEM108;TMEM108;TMEM108;TMEM108;TMEM108;TMEM108;TMEM108	0.101362	0.194386	0.300257	0.757164	0.62588	0.633385	0.255486	0.493309	0.744148	0.333987	0.787469	0.438194	0.702257	0.266384	0.785599	0.671682	0.697443	0.518609	0.531403	0.436371	0.767389	0.122104	0.420422	0.649612	0.144088	0.45888	0.341227	0.746711	0.461395	0.663791	0.385336	0.716235	0.556915	0.370568	0.21507	0.364208	0.78856	0.822875	0.7991	0.477179	0.804032	0.451287	0.184807	0.430906	0.449636	0.746102
cg03957885	chr10	89855267		0.364015	0.247583	0.409101	0.679438	0.561615	0.6261	0.299934	0.657513	0.75021	0.274597	0.786952	0.403972	0.724567	0.361625	0.817575	0.559684	0.677643	0.444819	0.446529	0.436636	0.805982	0.0937817	0.618056	0.633199	0.0831505	0.483103	0.298132	0.734878	0.471274	0.619876	0.317077	0.71987	0.555274	0.260148	0.148949	0.309404	0.703423	0.829729	0.725521	0.442359	0.813942	0.544745	0.144274	0.434658	0.442662	0.785194
cg05184826	chr3	149051368	TM4SF18;TM4SF18;TM4SF18;TM4SF18;TM4SF18;TM4SF18;TM4SF18;RP11-206M11.7	0.15116	0.220074	0.50842	0.678926	0.583997	0.61932	0.459353	0.457477	0.745379	0.1519	0.787659	0.404031	0.672261	0.179923	0.788307	0.631507	0.62805	0.333149	0.500593	0.387588	0.759069	0.0937844	0.535326	0.533853	0.140323	0.447649	0.266054	0.786584	0.440839	0.594332	0.314574	0.656998	0.510297	0.260231	0.179258	0.289727	0.692156	0.825016	0.812922	0.456346	0.801901	0.528616	0.229853	0.327385	0.439704	0.716176
cg26870074	chr3	114164317	ZBTB20;ZBTB20;ZBTB20;ZBTB20;ZBTB20;ZBTB20;ZBTB20;ZBTB20;ZBTB20;ZBTB20;ZBTB20;ZBTB20;ZBTB20;ZBTB20;ZBTB20	0.244776	0.236264	0.363841	0.763422	0.661871	0.631596	0.453091	0.633528	0.76635	0.256627	0.766601	0.443771	0.739728	0.243649	0.768187	0.54336	0.62458	0.419004	0.452164	0.322299	0.802335	0.112557	0.455296	0.463221	0.0901847	0.44891	0.310182	0.81395	0.307014	0.520663	0.210695	0.726251	0.483782	0.229125	0.189797	0.282103	0.681965	0.848022	0.727608	0.553767	0.831853	0.387716	0.1402	0.421429	0.473397	0.780216
cg00876532	chr7	130081810	CEP41;CEP41;CEP41;CEP41;CEP41;CEP41;CEP41;CEP41;CEP41	0.140737	0.16737	0.355689	0.653167	0.527213	0.556087	0.336421	0.521175	0.753615	0.201262	0.777219	0.280523	0.634649	0.358449	0.805067	0.517131	0.645049	0.47813	0.441162	0.34828	0.766832	0.0669046	0.404317	0.443697	0.122419	0.40396	0.268319	0.864492	0.299995	0.486455	0.297534	0.63136	0.360832	0.275499	0.191126	0.245422	0.691677	0.785551	0.802303	0.430901	0.844975	0.494812	0.13241	0.275747	0.384655	0.759816
cg21238260	chr1	70379968	LRRC7	0.134093	0.222442	0.355975	0.772054	0.570596	0.525362	0.23143	0.591231	0.750426	0.185365	0.807829	0.401692	0.710445	0.316269	0.753479	0.530144	0.641933	0.385558	0.41506	0.384416	0.725956	0.109191	0.382488	0.595362	0.109828	0.495303	0.293519	0.724568	0.311978	0.543603	0.344946	0.657602	0.54448	0.235218	0.136256	0.273499	0.69706	0.790281	0.720074	0.445157	0.786874	0.53457	0.207194	0.327757	0.405	0.729626
cg06085571	chr10	105621473		0.193189	0.254694	0.39382	0.694074	0.614292	0.5303	0.309878	0.540148	0.733154	0.289911	0.788609	0.342167	0.628539	0.3046	0.855424	0.517474	0.723105	0.404487	0.408699	0.29214	0.787295	0.0933508	0.421341	0.593977	0.0733526	0.364281	0.271589	0.888039	0.306599	0.554387	0.351132	0.59821	0.512077	0.283806	0.285397	0.295075	0.607771	0.800794	0.697638	0.43939	0.791854	0.366798	0.234119	0.373234	0.383132	0.81502
cg18951982	chr18	51887052		0.267065	0.238717	0.467465	0.770255	0.640278	0.603122	0.29902	0.59591	0.703085	0.306271	0.746408	0.379603	0.712376	0.433407	0.832374	0.552768	0.674656	0.48034	0.416084	0.37451	0.790021	0.0909456	0.524965	0.5742	0.17761	0.426268	0.275035	0.87362	0.424974	0.660255	0.208151	0.739274	0.500652	0.331493	0.293948	0.325489	0.769295	0.814257	0.815892	0.502344	0.760687	0.654346	0.22706	0.376649	0.421327	0.794943
cg09958560	chr10	114571695		0.0951859	0.158943	0.354415	0.720889	0.521332	0.561441	0.22897	0.495424	0.714235	0.180949	0.801187	0.393175	0.537309	0.57303	0.684128	0.524888	0.584264	0.29318	0.392672	0.19602	0.739073	0.0787659	0.318349	0.553751	0.119848	0.436734	0.213598	0.645709	0.28541	0.456429	0.200756	0.634905	0.41602	0.239564	0.138902	0.244908	0.638258	0.75707	0.690217	0.35225	0.763175	0.476245	0.127662	0.259666	0.345809	0.707191
cg04115185	chr5	2279124		0.254254	0.282521	0.482334	0.839979	0.628298	0.610569	0.443472	0.477367	0.898524	0.0904326	0.93897	0.318795	0.572683	0.460224	0.861427	0.768663	0.74104	0.495529	0.497865	0.359938	0.769754	0.114587	0.581252	0.476283	0.0647083	0.559555	0.29692	0.929223	0.417208	0.658535	0.277756	0.775694	0.540319	0.417082	0.229756	0.37558	0.656083	0.843379	0.712516	0.415048	0.921288	0.347178	0.262383	0.515876	0.395063	0.750044
cg14141619	chr10	62109675	ANK3	0.241207	0.20868	0.412201	0.708208	0.643354	0.679471	0.293259	0.7219	0.824236	0.210194	0.836041	0.437522	0.59105	0.420062	0.782648	0.563305	0.717211	0.502086	0.443695	0.442352	0.830873	0.118196	0.513739	0.574199	0.145009	0.530075	0.336043	0.858694	0.305665	0.662626	0.276145	0.762167	0.60896	0.349599	0.360974	0.308076	0.707385	0.839889	0.782077	0.519236	0.79904	0.352928	0.189233	0.400834	0.493479	0.799438
cg22648168	chr3	114791726	ZBTB20;ZBTB20;ZBTB20;ZBTB20;ZBTB20	0.155428	0.202651	0.356617	0.613759	0.57389	0.593448	0.305793	0.462896	0.684806	0.262713	0.778462	0.301772	0.672243	0.228764	0.769521	0.482143	0.608953	0.434942	0.323016	0.324944	0.70894	0.096884	0.324833	0.475626	0.0801552	0.433292	0.247913	0.666943	0.31917	0.56272	0.256697	0.659366	0.50324	0.255432	0.186322	0.279321	0.594614	0.814902	0.684109	0.455497	0.814753	0.431055	0.142455	0.299921	0.397221	0.788621
cg22095263	chr17	41545935		0.154275	0.201459	0.33785	0.670722	0.515783	0.641474	0.279303	0.592936	0.835398	0.346828	0.787767	0.259775	0.529636	0.315189	0.822622	0.554479	0.616782	0.406476	0.412951	0.239436	0.681685	0.112256	0.369267	0.551053	0.106008	0.476789	0.331627	0.667647	0.414312	0.403397	0.239804	0.584066	0.416582	0.261256	0.123714	0.267054	0.706051	0.770689	0.771106	0.420548	0.743511	0.574213	0.174101	0.266006	0.419287	0.807544
cg22429911	chr5	34686500	RAI14;RAI14;RAI14;RAI14;RAI14;RAI14;RAI14;RAI14;RAI14;RAI14;RAI14;RAI14;RAI14;RAI14;RAI14;RAI14;RAI14;RAI14;RAI14;RAI14;RAI14;RAI14;RAI14	0.181264	0.205706	0.353735	0.680862	0.581782	0.620703	0.375062	0.513357	0.768647	0.33326	0.715714	0.401737	0.619707	0.256991	0.706675	0.518977	0.604928	0.406443	0.400788	0.399157	0.776142	0.092705	0.377248	0.523117	0.0935398	0.501242	0.315753	0.85071	0.329975	0.534787	0.221276	0.617312	0.502074	0.252899	0.143448	0.263593	0.662614	0.781239	0.784531	0.41997	0.819924	0.46021	0.240442	0.325074	0.435775	0.783386
cg14213563	chr11	16424935	SOX6;SOX6;SOX6;SOX6;SOX6;SOX6;SOX6	0.229405	0.23098	0.458931	0.74573	0.635336	0.728165	0.411022	0.598766	0.831221	0.387995	0.84891	0.363741	0.756838	0.36589	0.84451	0.576004	0.752056	0.526583	0.41328	0.302808	0.809053	0.139108	0.504938	0.603578	0.0998495	0.521847	0.432425	0.878643	0.386908	0.628902	0.35095	0.785807	0.545015	0.26916	0.224548	0.319651	0.75931	0.850472	0.827426	0.560903	0.846277	0.438406	0.333866	0.379448	0.516077	0.804453
cg11951808	chr1	179995775		0.217401	0.205714	0.466647	0.657204	0.606605	0.662108	0.318627	0.661502	0.801493	0.265042	0.651714	0.321109	0.676608	0.303514	0.844716	0.629343	0.714697	0.360072	0.369551	0.402682	0.789491	0.107928	0.40497	0.526862	0.13204	0.470571	0.294964	0.891003	0.315849	0.536684	0.304046	0.764252	0.501919	0.26927	0.34849	0.283515	0.609001	0.843298	0.75484	0.46371	0.783217	0.440482	0.134808	0.363559	0.476738	0.784295
cg19206305	chr13	49926309	CAB39L	0.122477	0.166187	0.219858	0.610631	0.530898	0.514411	0.185686	0.541047	0.622829	0.129168	0.670921	0.218472	0.593453	0.229414	0.701146	0.414642	0.612228	0.284611	0.300774	0.213793	0.751555	0.0854332	0.399379	0.36288	0.0982403	0.264472	0.226369	0.75128	0.260787	0.520363	0.232838	0.532632	0.446063	0.206429	0.138072	0.216008	0.644698	0.7344	0.66839	0.380103	0.754391	0.213987	0.0980924	0.287056	0.355013	0.621717
cg27367138	chr15	63041495	TLN2	0.152452	0.199777	0.357113	0.757887	0.551772	0.584702	0.305951	0.482446	0.774772	0.344824	0.843551	0.31464	0.626378	0.341375	0.748835	0.520251	0.656711	0.532506	0.431806	0.34113	0.729587	0.0986514	0.474757	0.560811	0.0904674	0.443124	0.259147	0.903556	0.32926	0.616567	0.319636	0.717848	0.44487	0.218967	0.169088	0.282991	0.67985	0.806374	0.752748	0.427717	0.797235	0.512655	0.18002	0.389937	0.422424	0.789856
cg14260889	chr10	17275599	VIM;VIM;RP11-124N14.3;VIM	0.111849	0.24233	0.314429	0.696261	0.519415	0.522072	0.284272	0.420124	0.703582	0.373226	0.796453	0.364109	0.564109	0.37719	0.70818	0.508069	0.689735	0.346468	0.312549	0.284226	0.753791	0.100392	0.215447	0.439973	0.0835946	0.359644	0.244112	0.71192	0.309021	0.566696	0.189258	0.631652	0.465478	0.204073	0.204199	0.220667	0.624402	0.833958	0.694133	0.4396	0.748872	0.56533	0.0897704	0.277284	0.407495	0.699243
cg02633817	chr19	35606732	FXYD3;FXYD3;FXYD3;FXYD3;FXYD3	0.15981	0.187942	0.383683	0.698191	0.58917	0.598559	0.264134	0.62977	0.763533	0.369054	0.791033	0.338461	0.705647	0.392241	0.83909	0.600668	0.620499	0.338089	0.460141	0.372702	0.830665	0.119894	0.577223	0.319336	0.109947	0.468758	0.269238	0.817547	0.445077	0.567714	0.340203	0.681469	0.44295	0.220488	0.248945	0.209806	0.72133	0.812349	0.815392	0.446023	0.7898	0.415513	0.107115	0.382933	0.409192	0.796075
cg23468453	chr10	73906532		0.170299	0.242745	0.457657	0.800256	0.604096	0.587019	0.472112	0.705829	0.81004	0.353221	0.835084	0.444981	0.720868	0.432252	0.803343	0.606116	0.714206	0.565425	0.493298	0.429487	0.841267	0.100462	0.47735	0.595762	0.0986133	0.518271	0.307507	0.843455	0.406513	0.64539	0.386019	0.684803	0.588824	0.279564	0.237755	0.316518	0.734771	0.834829	0.84595	0.512413	0.843317	0.578054	0.27715	0.465484	0.431286	0.803812
cg03031009	chr10	10835019	SFTA1P;SFTA1P;SFTA1P	0.19616	0.274576	0.345273	0.646846	0.523846	0.659296	0.226625	0.441114	0.707887	0.227935	0.754761	0.386621	0.597913	0.262183	0.731758	0.476319	0.545505	0.411452	0.291014	0.33941	0.708928	0.11325	0.398227	0.538398	0.0844643	0.314308	0.197571	0.81875	0.34935	0.632	0.234936	0.67323	0.454278	0.232736	0.238821	0.311271	0.70672	0.77282	0.671782	0.427356	0.751297	0.306318	0.0973856	0.394422	0.377035	0.695681
cg17102674	chr7	140034703	SLC37A3;SLC37A3;SLC37A3;SLC37A3;SLC37A3;SLC37A3;SLC37A3	0.118391	0.217081	0.335347	0.700224	0.5582	0.651112	0.248574	0.592225	0.75697	0.277758	0.814641	0.437524	0.677768	0.347399	0.745619	0.590016	0.664984	0.345174	0.389651	0.360197	0.723452	0.0803977	0.506927	0.573506	0.106358	0.462847	0.30159	0.820798	0.362992	0.573714	0.200722	0.642785	0.42095	0.269066	0.178212	0.319121	0.725065	0.787123	0.757353	0.44633	0.787516	0.522439	0.314522	0.379448	0.343267	0.756494
cg00699394	chr14	68666788	RAD51B;RAD51B;RAD51B;RAD51B;RAD51B;RAD51B;RAD51B;RAD51B;RAD51B;RAD51B	0.173203	0.254805	0.366688	0.673373	0.632494	0.734044	0.3	0.641488	0.806944	0.26609	0.826803	0.382576	0.712794	0.252796	0.835045	0.595307	0.669601	0.530579	0.49725	0.395395	0.73199	0.121609	0.512006	0.616216	0.157217	0.550907	0.380248	0.846108	0.484154	0.540865	0.404946	0.733842	0.562609	0.365802	0.162727	0.347761	0.714616	0.852262	0.778972	0.484917	0.865896	0.673077	0.189216	0.365966	0.502875	0.792012
cg03284061	chr5	127194342	CTC-228N24.2;CTC-228N24.1	0.16934	0.229607	0.494095	0.632218	0.514733	0.491366	0.411332	0.605119	0.743582	0.262179	0.790862	0.349911	0.600388	0.228195	0.862076	0.423885	0.695061	0.447231	0.372842	0.342027	0.759628	0.111668	0.41902	0.537152	0.106193	0.439174	0.30265	0.905457	0.371067	0.539358	0.346565	0.677817	0.46682	0.269762	0.189056	0.289415	0.680037	0.846723	0.805668	0.401543	0.863461	0.501522	0.255037	0.351129	0.406339	0.859199
cg05283872	chr1	232513095		0.171363	0.125816	0.314182	0.712598	0.552728	0.679656	0.29967	0.505902	0.729907	0.234831	0.829022	0.351995	0.682267	0.460168	0.765218	0.452929	0.673604	0.363861	0.358818	0.309017	0.778514	0.177442	0.535516	0.428951	0.147283	0.431494	0.268377	0.756978	0.30943	0.559964	0.28741	0.688107	0.45054	0.196986	0.168229	0.375757	0.701757	0.797149	0.741264	0.458164	0.812317	0.339839	0.172812	0.30848	0.367918	0.75627
cg22407806	chr17	38681004		0.119377	0.154692	0.306168	0.679122	0.590471	0.488952	0.424542	0.295476	0.737261	0.264481	0.748612	0.329113	0.680442	0.228996	0.75155	0.532531	0.640835	0.382934	0.399213	0.296484	0.757888	0.091254	0.334981	0.431969	0.101668	0.50723	0.229994	0.812021	0.318539	0.54426	0.258119	0.630126	0.466997	0.247526	0.154961	0.286619	0.679719	0.762516	0.774684	0.476467	0.807537	0.47058	0.154487	0.328597	0.398482	0.739768
cg26844909	chr10	21788134		0.305144	0.229767	0.367565	0.723276	0.636453	0.531029	0.346882	0.50524	0.80354	0.297118	0.815213	0.365752	0.691983	0.345772	0.832637	0.472078	0.726529	0.437097	0.397277	0.349262	0.777369	0.107519	0.442048	0.477947	0.0991137	0.36539	0.330896	0.896691	0.333281	0.607041	0.23565	0.608926	0.463965	0.353278	0.191767	0.291072	0.759472	0.845187	0.760559	0.493968	0.85335	0.437052	0.138817	0.379321	0.446998	0.829419
cg03536961	chr14	71955729	SIPA1L1;SIPA1L1;SIPA1L1;SIPA1L1;SIPA1L1;SIPA1L1;SIPA1L1;SIPA1L1;SIPA1L1	0.133764	0.123064	0.33092	0.682964	0.538051	0.618558	0.236789	0.455866	0.766405	0.209738	0.768859	0.252185	0.568118	0.32206	0.817003	0.521222	0.577631	0.343478	0.382373	0.315006	0.705373	0.0876316	0.374681	0.484379	0.098816	0.505557	0.32224	0.863635	0.311707	0.543127	0.304944	0.592944	0.496788	0.258538	0.14272	0.248139	0.65833	0.817656	0.708206	0.427812	0.778475	0.444005	0.216754	0.340782	0.439204	0.790733
cg17342469	chr22	46473074	RP4-695O20__B.10	0.162899	0.179817	0.466914	0.743106	0.707083	0.590994	0.0986711	0.511131	0.669247	0.479659	0.910331	0.433456	0.532209	0.349088	0.891565	0.53595	0.640077	0.357803	0.485601	0.24112	0.963851	0.243227	0.337898	0.53019	0.111558	0.614298	0.314216	0.623875	0.659178	0.622216	0.235209	0.617615	0.449655	0.25738	0.425617	0.296304	0.684117	0.921088	0.811482	0.520338	0.839463	0.603523	0.427129	0.370372	0.487589	0.74849
cg10953436	chr14	95923976	C14orf49;C14orf49	0.192491	0.21137	0.436073	0.685442	0.592931	0.73505	0.364822	0.635898	0.833498	0.422135	0.719871	0.488352	0.649916	0.47839	0.881054	0.584621	0.761078	0.461593	0.463723	0.410304	0.820156	0.136647	0.580126	0.584908	0.084215	0.540464	0.425254	0.835386	0.479287	0.691653	0.306705	0.736822	0.50997	0.256598	0.284949	0.330972	0.767698	0.833058	0.818519	0.482585	0.892421	0.391654	0.170446	0.380591	0.450631	0.828536
cg05415729	chr2	114045972		0.119546	0.167354	0.266742	0.526753	0.48222	0.584412	0.247715	0.424837	0.745044	0.262884	0.776896	0.302507	0.608581	0.260621	0.749918	0.427742	0.515409	0.383341	0.377057	0.275756	0.800938	0.0739422	0.492115	0.457829	0.0642844	0.348181	0.299941	0.723788	0.321274	0.469318	0.224931	0.662642	0.494209	0.189483	0.10605	0.219684	0.649771	0.745009	0.688961	0.367267	0.844206	0.488717	0.19797	0.277117	0.343899	0.788969
cg20441827	chr20	30064867	DEFB124	0.213563	0.225278	0.320767	0.694307	0.552671	0.472041	0.35184	0.540023	0.793026	0.210976	0.692301	0.276949	0.553131	0.38987	0.803141	0.529122	0.610057	0.429189	0.384281	0.336443	0.829364	0.1277	0.373525	0.498473	0.132892	0.450548	0.322145	0.860941	0.282858	0.56632	0.252863	0.651931	0.507909	0.250347	0.244576	0.320612	0.730795	0.82048	0.775284	0.424748	0.788049	0.630757	0.222159	0.373275	0.412987	0.801747
cg17290867	chr13	109115924		0.172484	0.197629	0.333955	0.662875	0.578311	0.567766	0.261082	0.50864	0.719032	0.195246	0.748077	0.287682	0.638466	0.248892	0.697627	0.507094	0.680135	0.316579	0.350387	0.260566	0.767871	0.14167	0.372827	0.552721	0.106317	0.422396	0.28844	0.755773	0.236254	0.562239	0.415963	0.5517	0.472276	0.245261	0.229321	0.304189	0.677825	0.831848	0.7147	0.529906	0.686087	0.345098	0.130178	0.298356	0.467172	0.706114
cg04521633	chr14	51001021	ATL1;ATL1;MAP4K5	0.133846	0.226143	0.306009	0.696655	0.55347	0.600025	0.264251	0.555377	0.736126	0.316738	0.786036	0.296266	0.593966	0.289983	0.745547	0.455724	0.639595	0.475682	0.349663	0.320848	0.785366	0.108523	0.504991	0.411672	0.0865191	0.378376	0.214959	0.80766	0.407097	0.531216	0.189862	0.620003	0.415781	0.249362	0.17224	0.274124	0.667104	0.72852	0.69702	0.397248	0.823332	0.342154	0.0998467	0.300749	0.324397	0.75332
cg05370072	chr3	49503538		0.16624	0.167646	0.442159	0.755399	0.534598	0.588432	0.367462	0.41563	0.774944	0.524463	0.794083	0.425746	0.69054	0.346532	0.814448	0.544868	0.597187	0.509623	0.388273	0.393232	0.820208	0.120002	0.543317	0.459566	0.129547	0.342377	0.219307	0.880758	0.329562	0.560647	0.350283	0.738679	0.474574	0.278842	0.187934	0.291431	0.766473	0.784704	0.798771	0.413795	0.825584	0.505632	0.202836	0.340403	0.414959	0.815479
cg24317972	chr10	12371568		0.171375	0.190095	0.384688	0.707048	0.582791	0.584771	0.230629	0.680231	0.732966	0.308937	0.747289	0.357846	0.641496	0.365334	0.742089	0.499913	0.599705	0.427893	0.471338	0.33311	0.828783	0.089149	0.459703	0.579734	0.0722075	0.431526	0.218831	0.792363	0.310554	0.594137	0.297125	0.749551	0.523832	0.294419	0.262671	0.305652	0.682299	0.816609	0.775532	0.433419	0.804996	0.460789	0.270675	0.491339	0.411056	0.804983
cg05885484	chr5	122847316	CSNK1G3;CSNK1G3;Y_RNA;CSNK1G3	0.123176	0.239658	0.419602	0.732149	0.533134	0.575372	0.137352	0.594445	0.7572	0.274728	0.71349	0.348029	0.568115	0.477508	0.82579	0.503688	0.641479	0.384476	0.32899	0.278792	0.731547	0.0741016	0.397716	0.546944	0.0779733	0.378718	0.399173	0.726177	0.347131	0.487172	0.17525	0.646037	0.519313	0.260941	0.147958	0.305767	0.682152	0.738752	0.723457	0.388389	0.791561	0.588518	0.157045	0.354385	0.359173	0.721326
cg16643869	chr6	45246315	SUPT3H	0.197218	0.274896	0.411219	0.695749	0.592967	0.580422	0.321987	0.529595	0.806337	0.355378	0.745096	0.395197	0.675654	0.374812	0.808025	0.560147	0.70716	0.415527	0.395918	0.406483	0.797338	0.0875712	0.589593	0.558302	0.0851959	0.491783	0.308768	0.87089	0.340033	0.605557	0.256115	0.757981	0.506813	0.321784	0.214206	0.2679	0.76771	0.822071	0.781118	0.477027	0.854764	0.482733	0.283998	0.359634	0.444707	0.794289
cg09295050	chr12	56105981	ITGA7;ITGA7;ITGA7;ITGA7;ITGA7;ITGA7;ITGA7;ITGA7;ITGA7;ITGA7	0.165651	0.216615	0.383694	0.748448	0.574194	0.677999	0.2497	0.407604	0.722491	0.269705	0.834491	0.297027	0.458885	0.353517	0.795313	0.452552	0.628757	0.452445	0.389658	0.44327	0.747333	0.105545	0.421968	0.617282	0.142704	0.435362	0.226933	0.845915	0.284879	0.607685	0.249862	0.65487	0.442426	0.246924	0.204764	0.277254	0.635767	0.82009	0.810924	0.422725	0.867694	0.47218	0.228876	0.365758	0.413624	0.715751
cg07247972	chr12	100987269	GAS2L3;GAS2L3;GAS2L3;GAS2L3	0.192245	0.253921	0.37204	0.713849	0.579664	0.636568	0.329268	0.630472	0.747266	0.483106	0.859139	0.425357	0.716152	0.500759	0.79023	0.55765	0.621282	0.479945	0.372277	0.381838	0.813592	0.0984976	0.480273	0.638432	0.102189	0.48365	0.330433	0.780528	0.349508	0.556855	0.251834	0.695171	0.494723	0.275402	0.190928	0.34191	0.739922	0.843638	0.816676	0.505798	0.846171	0.443442	0.289855	0.3817	0.415144	0.823866
cg00016324	chr2	144223682	ARHGAP15;ARHGAP15;AC096558.1;RP11-570L15.2;AC096558.1;AC096558.1	0.328893	0.260127	0.417993	0.740046	0.624973	0.554257	0.344858	0.673933	0.810998	0.484544	0.826458	0.396004	0.670827	0.411885	0.821448	0.552764	0.728136	0.423465	0.428987	0.365512	0.757965	0.116978	0.496702	0.719755	0.116932	0.458813	0.329866	0.84751	0.405114	0.628926	0.322863	0.761241	0.482623	0.262043	0.189129	0.331744	0.674879	0.856798	0.783073	0.475545	0.83642	0.594947	0.143695	0.405498	0.441563	0.787199
cg07091934	chr12	116639897	MED13L	0.191863	0.26323	0.44425	0.759881	0.623307	0.71784	0.333673	0.597488	0.815593	0.243394	0.794863	0.457346	0.713845	0.447744	0.802138	0.628456	0.695219	0.512291	0.474642	0.418597	0.812025	0.107499	0.438719	0.58128	0.0994699	0.515703	0.308568	0.828981	0.3344	0.644867	0.362453	0.661332	0.529095	0.298342	0.223556	0.345354	0.775884	0.834665	0.788802	0.474425	0.831168	0.601014	0.225737	0.403554	0.49123	0.770781
cg11806575	chr11	61172270	CPSF7;CPSF7;CPSF7;CPSF7	0.225295	0.174895	0.413226	0.818049	0.590038	0.696843	0.226622	0.746053	0.85035	0.162241	0.790122	0.31911	0.701638	0.542816	0.8185	0.44037	0.652958	0.553638	0.382353	0.490241	0.819472	0.0925652	0.537465	0.617116	0.0996304	0.488571	0.229596	0.855542	0.407342	0.632073	0.359556	0.686449	0.594316	0.380885	0.254113	0.311537	0.740949	0.833982	0.768905	0.439055	0.842964	0.433553	0.182105	0.440221	0.426768	0.797124
cg12341527	chr3	47676864	SMARCC1	0.138686	0.163517	0.365908	0.656847	0.519999	0.390739	0.211691	0.47399	0.696641	0.197146	0.827683	0.426184	0.604209	0.391715	0.748637	0.415751	0.659389	0.376996	0.400559	0.354357	0.722549	0.0899357	0.49975	0.581273	0.105219	0.476087	0.281812	0.847352	0.275303	0.578287	0.203641	0.579347	0.482761	0.263286	0.194437	0.258326	0.679281	0.736679	0.805689	0.408095	0.853887	0.506639	0.147938	0.268519	0.36136	0.709917
cg14556317	chr8	8182300		0.122663	0.190895	0.264927	0.72476	0.502656	0.689971	0.13384	0.470926	0.580726	0.145381	0.724739	0.324644	0.670235	0.126195	0.825623	0.421199	0.500326	0.403322	0.347754	0.252455	0.746011	0.0547839	0.362606	0.544614	0.0939109	0.31203	0.250739	0.627902	0.356206	0.456876	0.17978	0.601389	0.479047	0.172524	0.190447	0.219253	0.527759	0.832425	0.768761	0.347397	0.781141	0.255677	0.128422	0.358429	0.361492	0.770062
cg08373622	chr3	87036080		0.450645	0.256988	0.346962	0.638564	0.572123	0.522469	0.342354	0.717568	0.736645	0.170783	0.737299	0.277717	0.61867	0.269407	0.687327	0.444737	0.548846	0.36703	0.302915	0.28891	0.724912	0.0993616	0.288967	0.508292	0.0853497	0.331002	0.192526	0.640275	0.237434	0.529485	0.231819	0.750049	0.429432	0.191949	0.158008	0.412924	0.62599	0.783891	0.75385	0.454368	0.74277	0.425926	0.0823483	0.319281	0.402205	0.735719
cg23007755	chr14	32979292	AKAP6;AKAP6;AKAP6	0.20088	0.252517	0.431046	0.616918	0.587044	0.605983	0.350447	0.50889	0.695681	0.138269	0.847321	0.333805	0.63063	0.283507	0.782088	0.516302	0.585108	0.321146	0.386377	0.323997	0.732205	0.111889	0.226292	0.583197	0.106236	0.359854	0.271148	0.851942	0.258064	0.455672	0.302573	0.588895	0.455769	0.294181	0.157887	0.343134	0.733255	0.822243	0.690019	0.505363	0.763382	0.429073	0.133501	0.338919	0.441661	0.731098
cg25988421	chr5	58653738	PDE4D;PDE4D;PDE4D;PDE4D	0.181569	0.175013	0.302184	0.608716	0.615691	0.532876	0.211321	0.548256	0.654607	0.271579	0.694224	0.348322	0.699521	0.206651	0.693965	0.536227	0.665537	0.338907	0.397928	0.248988	0.71238	0.111507	0.318557	0.423183	0.130411	0.221759	0.169773	0.696902	0.309232	0.487871	0.230829	0.599113	0.398679	0.14823	0.151454	0.334561	0.66324	0.759576	0.683005	0.388777	0.655906	0.392577	0.128781	0.289891	0.390146	0.643186
cg06992486	chr15	96855353	RP11-327J17.3;RP11-327J17.3;RP11-327J17.3;RP11-327J17.3;RP11-327J17.3;RP11-327J17.3;RP11-327J17.3;RP11-327J17.3	0.193239	0.226745	0.445765	0.703494	0.590471	0.625637	0.26232	0.538741	0.765233	0.326963	0.800491	0.350287	0.643717	0.38995	0.780281	0.462262	0.702513	0.345073	0.356755	0.280073	0.840403	0.110797	0.572478	0.453908	0.0908906	0.539343	0.274072	0.814412	0.287445	0.606054	0.28416	0.678668	0.470759	0.21477	0.122813	0.295398	0.736457	0.817783	0.753306	0.497695	0.801894	0.443971	0.22154	0.3263	0.460054	0.807595
cg09989942	chr15	44307971	FRMD5	0.173293	0.236061	0.371492	0.677458	0.591036	0.632065	0.293549	0.492109	0.725005	0.310513	0.741591	0.432108	0.631849	0.285178	0.817118	0.481231	0.653609	0.389264	0.390129	0.285935	0.704584	0.107106	0.442703	0.58568	0.0960599	0.420394	0.247703	0.772558	0.419935	0.543559	0.201502	0.644337	0.537023	0.28237	0.213747	0.288056	0.713289	0.802833	0.795803	0.527426	0.823168	0.441677	0.124489	0.38261	0.428292	0.791947
cg01111006	chr6	11161658		0.14737	0.139525	0.359857	0.643425	0.516422	0.573402	0.203828	0.538942	0.685231	0.204631	0.709444	0.324317	0.626052	0.278178	0.753484	0.492402	0.616704	0.387316	0.289684	0.283375	0.776849	0.0867994	0.381909	0.491623	0.0800992	0.350648	0.201845	0.833557	0.34687	0.49575	0.20409	0.595845	0.423964	0.208741	0.204167	0.268705	0.555069	0.757939	0.726606	0.453309	0.748086	0.294224	0.169364	0.301428	0.34529	0.75912
cg00369228	chr7	130041651	CEP41;CEP41;CEP41	0.135676	0.195401	0.31747	0.720998	0.545342	0.655365	0.220654	0.488666	0.686603	0.186257	0.818198	0.354048	0.63666	0.394464	0.784796	0.506703	0.623529	0.418786	0.383453	0.2841	0.729627	0.0814552	0.407945	0.635743	0.0973613	0.521827	0.257946	0.715565	0.347903	0.613854	0.303861	0.571398	0.393225	0.257795	0.193182	0.253286	0.637383	0.798554	0.760578	0.429894	0.823106	0.498877	0.214285	0.303658	0.356967	0.797639
cg13463203	chr9	132961972	NCS1;NCS1	0.202628	0.0921027	0.172185	0.56745	0.455285	0.363502	0.317758	0.518968	0.743358	0.0625286	0.787967	0.203824	0.418877	0.107402	0.678565	0.284152	0.444706	0.207482	0.29188	0.194436	0.703262	0.109814	0.463291	0.473544	0.069677	0.207559	0.199316	0.581929	0.171217	0.303768	0.132547	0.699189	0.842519	0.147782	0.127061	0.162395	0.753474	0.730727	0.706761	0.30482	0.660352	0.466251	0.166925	0.18838	0.248736	0.589409
cg00279755	chr11	103584918	RP11-563P16.1	0.161076	0.208443	0.424829	0.714473	0.601657	0.618806	0.38457	0.555262	0.694254	0.279706	0.798789	0.442925	0.692828	0.316171	0.739477	0.409483	0.679687	0.445063	0.350637	0.387031	0.80376	0.126753	0.44186	0.55943	0.0882833	0.484323	0.242144	0.844094	0.31415	0.629895	0.28691	0.663787	0.554573	0.206796	0.240003	0.294718	0.714421	0.788149	0.757526	0.489975	0.815644	0.40578	0.220707	0.356057	0.426794	0.762778
cg09032066	chr3	237955	CHL1;CHL1;CHL1;CHL1-AS2;CHL1-AS2;CHL1-AS2;CHL1;CHL1;CHL1	0.169283	0.175478	0.429648	0.718435	0.573242	0.552758	0.206662	0.618882	0.790979	0.227324	0.780552	0.302392	0.69113	0.272174	0.781293	0.541058	0.703896	0.450375	0.378157	0.270696	0.787106	0.0978241	0.513859	0.611084	0.156123	0.377528	0.43326	0.784401	0.343118	0.50557	0.306417	0.636713	0.445191	0.21168	0.213008	0.332907	0.637449	0.850749	0.730516	0.455029	0.813343	0.482578	0.205804	0.325666	0.398686	0.770028
cg19860245	chr14	74300557		0.216354	0.324324	0.379865	0.6024	0.554063	0.599175	0.283943	0.36668	0.753456	0.347181	0.767213	0.207868	0.600296	0.275166	0.797353	0.484295	0.750711	0.452928	0.433162	0.250774	0.790086	0.104829	0.518359	0.480126	0.125975	0.285045	0.327027	0.81105	0.312197	0.558659	0.184956	0.703339	0.505382	0.233916	0.351069	0.260823	0.689513	0.848639	0.722281	0.44755	0.784724	0.4914	0.192903	0.383407	0.391364	0.781768
cg02847839	chr11	18046172	TPH1;TPH1	0.197386	0.26157	0.392314	0.789675	0.624753	0.647891	0.458898	0.645505	0.77628	0.235708	0.801967	0.485248	0.686474	0.404649	0.82337	0.610006	0.735501	0.551258	0.501557	0.403559	0.793842	0.140762	0.471784	0.613851	0.172407	0.488448	0.278183	0.849347	0.399919	0.629282	0.235774	0.682434	0.60548	0.401812	0.261337	0.322395	0.729084	0.844701	0.803687	0.579812	0.802821	0.570455	0.260243	0.442995	0.441768	0.787523
cg10062945	chr6	64989895		0.15538	0.221061	0.311293	0.689105	0.592703	0.639939	0.30514	0.527238	0.736681	0.282925	0.777963	0.358562	0.647748	0.240194	0.69966	0.551642	0.601869	0.415221	0.4773	0.287845	0.758267	0.107989	0.447983	0.621168	0.0920746	0.402422	0.263672	0.811946	0.343476	0.498929	0.262759	0.657827	0.465216	0.249534	0.171335	0.271345	0.611439	0.812827	0.695629	0.442339	0.779893	0.413645	0.1748	0.35194	0.404026	0.754878
cg15022051	chr6	170396116		0.224012	0.171329	0.300593	0.608668	0.60074	0.517701	0.161656	0.407509	0.541729	0.0841291	0.866452	0.433243	0.646357	0.368093	0.795619	0.485021	0.488529	0.358004	0.440787	0.271642	0.720121	0.17616	0.278541	0.402469	0.0842667	0.372604	0.15879	0.809543	0.215187	0.447648	0.191452	0.562169	0.519559	0.319093	0.103311	0.271638	0.587494	0.791801	0.614901	0.453813	0.854673	0.469133	0.0648887	0.396897	0.443968	0.637253
cg10558206	chr3	70899100		0.207477	0.180123	0.355533	0.64763	0.513266	0.638421	0.257848	0.653012	0.715073	0.250164	0.7855	0.30254	0.584957	0.192017	0.806419	0.429199	0.631928	0.393343	0.420784	0.294551	0.714536	0.0707761	0.437478	0.493348	0.0803744	0.42487	0.253903	0.730728	0.341136	0.541181	0.292166	0.651104	0.422161	0.255428	0.174539	0.313838	0.655571	0.767122	0.737667	0.390772	0.713866	0.373144	0.152916	0.280433	0.340651	0.790441
cg00424354	chr11	100555339	CTD-2383M3.1	0.112923	0.169114	0.357603	0.675535	0.551854	0.64209	0.259703	0.551213	0.742932	0.259387	0.796414	0.278899	0.648131	0.382674	0.780773	0.549251	0.716595	0.380745	0.441397	0.366078	0.806658	0.108159	0.43697	0.583324	0.173376	0.383132	0.397352	0.751301	0.344809	0.572553	0.256338	0.666634	0.519885	0.297754	0.249389	0.303731	0.666574	0.82036	0.765538	0.526562	0.775298	0.489748	0.183666	0.306005	0.397051	0.734214
cg10057395	chr1	227558207		0.154314	0.162615	0.473908	0.77829	0.539179	0.655065	0.310596	0.670904	0.833314	0.154241	0.85668	0.419938	0.654446	0.334365	0.85497	0.509893	0.655347	0.529682	0.393298	0.374565	0.799747	0.0933281	0.40648	0.630514	0.096297	0.433437	0.401723	0.857898	0.319517	0.514921	0.324682	0.599264	0.517275	0.300086	0.18284	0.347343	0.663383	0.77133	0.740411	0.405927	0.828922	0.466843	0.182267	0.355254	0.4098	0.780138
cg19780308	chr4	140754450		0.261334	0.198943	0.438479	0.646209	0.686976	0.667471	0.585527	0.392579	0.629057	0.0510655	0.865698	0.0916926	0.632806	0.362012	0.901763	0.634078	0.585643	0.446601	0.423384	0.258931	0.83106	0.132379	0.420262	0.487547	0.0971507	0.374408	0.215592	0.865138	0.503825	0.453036	0.0882927	0.707398	0.437092	0.421185	0.0937496	0.251307	0.601844	0.838012	0.674578	0.596845	0.843011	0.637151	0.068192	0.859565	0.399341	0.518841
cg04846516	chr11	70148621	AP000487.6;PPFIA1	0.178209	0.274802	0.406587	0.678614	0.576055	0.591964	0.23777	0.430312	0.67736	0.233234	0.794126	0.453161	0.695697	0.382666	0.813069	0.563328	0.723188	0.441902	0.519157	0.411075	0.846072	0.086788	0.587718	0.646175	0.100467	0.431465	0.341713	0.860338	0.364751	0.665222	0.276024	0.750975	0.522303	0.294985	0.209379	0.355007	0.721355	0.821101	0.775897	0.447413	0.85233	0.675323	0.279351	0.374429	0.436655	0.755086
cg14989977	chr1	71555947	ZRANB2-AS2;ZRANB2-AS2	0.176455	0.224249	0.386108	0.715312	0.629192	0.701155	0.373081	0.588644	0.760807	0.126338	0.799221	0.470905	0.71287	0.337729	0.799971	0.506792	0.647652	0.465639	0.387854	0.337697	0.815485	0.122504	0.467803	0.581652	0.100314	0.548376	0.294608	0.714652	0.431117	0.609139	0.366034	0.733248	0.619517	0.299735	0.154971	0.339276	0.756549	0.825345	0.809212	0.507727	0.822352	0.29278	0.170964	0.421302	0.507191	0.789889
cg11941015	chr2	191047984	C2orf88;C2orf88;C2orf88;C2orf88;C2orf88;C2orf88;C2orf88	0.13942	0.203979	0.439832	0.765898	0.571544	0.646939	0.347757	0.476091	0.760722	0.257078	0.846335	0.270327	0.646858	0.331869	0.815	0.470318	0.631877	0.422655	0.382898	0.353514	0.804808	0.0959661	0.425176	0.633173	0.106031	0.448137	0.327861	0.85989	0.303812	0.600113	0.31175	0.717642	0.502004	0.354278	0.187682	0.259507	0.726052	0.798885	0.760704	0.493131	0.821766	0.494896	0.127976	0.342901	0.430017	0.812779
cg10115320	chr1	3115545		0.256766	0.215823	0.353919	0.71562	0.618558	0.70018	0.20253	0.574363	0.757244	0.279677	0.829869	0.410392	0.715872	0.60032	0.833644	0.519677	0.617644	0.496264	0.447248	0.435487	0.848766	0.175334	0.432666	0.553806	0.11536	0.433649	0.390246	0.863415	0.342713	0.5528	0.411314	0.731797	0.513344	0.330823	0.164206	0.27278	0.767952	0.849982	0.823572	0.51808	0.878632	0.745722	0.185486	0.417152	0.47312	0.869533
cg01000642	chr17	10027764	GAS7	0.221243	0.185433	0.650992	0.766475	0.579992	0.726427	0.288396	0.653518	0.819144	0.3854	0.778692	0.395151	0.686066	0.228534	0.868193	0.671398	0.501398	0.512523	0.488321	0.420335	0.834653	0.138216	0.464709	0.56995	0.107388	0.412993	0.459401	0.88643	0.498894	0.66812	0.24806	0.763386	0.504044	0.356099	0.136149	0.35484	0.783449	0.849214	0.827363	0.472412	0.851859	0.647022	0.392691	0.463154	0.44587	0.849251
cg15419820	chr3	15540973	COLQ;COLQ;COLQ	0.208073	0.220298	0.466984	0.656788	0.705976	0.679733	0.249804	0.533183	0.799128	0.446913	0.819301	0.363026	0.744475	0.339239	0.778098	0.547343	0.760789	0.326815	0.509411	0.44054	0.778213	0.115142	0.536556	0.595633	0.151945	0.477542	0.322745	0.851216	0.376076	0.59541	0.151308	0.74719	0.532818	0.247059	0.143651	0.323679	0.661042	0.832215	0.743141	0.627946	0.833847	0.36091	0.129414	0.444113	0.4881	0.797306
cg15428496	chr3	37940044		0.1748	0.18582	0.411237	0.710235	0.579552	0.561388	0.28769	0.571216	0.745936	0.275137	0.716384	0.25113	0.655981	0.313032	0.728306	0.516965	0.657741	0.459232	0.33808	0.352486	0.747283	0.115678	0.327582	0.580607	0.122145	0.519581	0.321898	0.808325	0.264504	0.486213	0.254304	0.677332	0.47368	0.249876	0.178647	0.310189	0.687756	0.789084	0.675677	0.478521	0.785167	0.368911	0.111015	0.358288	0.399403	0.665429
cg12157852	chr9	74997863		0.197719	0.280247	0.453528	0.710218	0.597195	0.516947	0.390641	0.476887	0.833894	0.380503	0.808665	0.259575	0.762846	0.259927	0.789371	0.563109	0.641453	0.407324	0.264334	0.452363	0.806504	0.0983383	0.45876	0.54031	0.16097	0.411547	0.197676	0.829055	0.313679	0.669078	0.51577	0.718153	0.498062	0.251531	0.431273	0.316381	0.702239	0.8294	0.736353	0.489401	0.844173	0.390873	0.171565	0.321362	0.417867	0.744745
cg14006804	chr3	138100524	MRAS;MRAS	0.117338	0.156681	0.410001	0.727678	0.533581	0.557024	0.184225	0.370075	0.755429	0.187214	0.764806	0.396181	0.67231	0.21589	0.737108	0.501523	0.569763	0.249681	0.399893	0.338736	0.791663	0.130495	0.362108	0.513838	0.0652277	0.529378	0.195491	0.754906	0.415126	0.48669	0.209336	0.557908	0.442598	0.205058	0.155378	0.224907	0.611689	0.745016	0.691612	0.40131	0.674033	0.502246	0.166633	0.357461	0.407008	0.682048
cg19847525	chr9	126906283		0.238659	0.331503	0.351718	0.734356	0.626759	0.574917	0.288645	0.639467	0.751331	0.339331	0.700645	0.386267	0.690049	0.227753	0.748488	0.485196	0.635451	0.319144	0.399085	0.331451	0.778091	0.11035	0.433122	0.433512	0.0909087	0.261185	0.266141	0.787463	0.347718	0.646694	0.212983	0.708104	0.494133	0.298106	0.183598	0.354473	0.708046	0.81312	0.70057	0.476624	0.825146	0.342009	0.209547	0.432588	0.435668	0.733641
cg13999176	chr7	105478619	ATXN7L1	0.1325	0.195816	0.387941	0.591663	0.500591	0.544093	0.307955	0.425853	0.667567	0.255801	0.74405	0.337265	0.635957	0.350492	0.814955	0.496769	0.581666	0.397448	0.371267	0.322759	0.812676	0.0831568	0.505866	0.535813	0.0821612	0.40759	0.217226	0.861123	0.335172	0.523767	0.213492	0.663611	0.375382	0.243694	0.201264	0.247801	0.715302	0.760805	0.716242	0.380269	0.850258	0.472271	0.21379	0.300319	0.299194	0.767172
cg02840645	chr1	118221263		0.195214	0.210519	0.389599	0.783405	0.604713	0.695632	0.400072	0.477025	0.762052	0.276211	0.768427	0.304955	0.694137	0.423742	0.768527	0.584441	0.672129	0.516554	0.442381	0.409845	0.815617	0.0887636	0.502492	0.624835	0.0753933	0.414665	0.440748	0.763237	0.482156	0.649398	0.192443	0.712517	0.511952	0.280535	0.311842	0.312223	0.690269	0.77366	0.786161	0.423723	0.835179	0.57272	0.218392	0.35452	0.414022	0.81483
cg26541215	chr4	153548202	TMEM154	0.156136	0.223846	0.4388	0.748963	0.630195	0.706449	0.400042	0.567972	0.808274	0.266324	0.694252	0.450402	0.74568	0.361651	0.793193	0.602297	0.705799	0.444567	0.471921	0.399709	0.780209	0.112201	0.531945	0.574834	0.126658	0.515292	0.362849	0.830913	0.411006	0.638582	0.28108	0.709766	0.553445	0.265365	0.218178	0.375986	0.681897	0.856518	0.786119	0.521799	0.819256	0.548379	0.154311	0.413901	0.484556	0.783577
cg13911959	chr10	1505654		0.160001	0.261135	0.495082	0.822197	0.674708	0.725185	0.221152	0.425201	0.812563	0.338235	0.874086	0.391653	0.687734	0.33823	0.851667	0.607791	0.744059	0.673798	0.623498	0.463851	0.813396	0.160376	0.521475	0.639946	0.156032	0.428637	0.210476	0.849598	0.348696	0.7015	0.27608	0.816494	0.631183	0.36094	0.223589	0.29962	0.723652	0.843397	0.784004	0.675973	0.919654	0.436779	0.209407	0.42074	0.417841	0.788156
cg09488352	chr6	53950838	MLIP	0.177309	0.243194	0.374485	0.643329	0.559986	0.423739	0.297292	0.427447	0.741333	0.193705	0.825748	0.33794	0.720129	0.324216	0.754975	0.455044	0.608968	0.447102	0.353766	0.293858	0.809196	0.102506	0.514338	0.560639	0.0818128	0.428993	0.242723	0.832953	0.312886	0.516177	0.297228	0.717716	0.459981	0.231431	0.0984535	0.250586	0.689412	0.780723	0.807879	0.500027	0.76546	0.296828	0.180951	0.30208	0.390251	0.795066
cg10870333	chr8	70361008	RP11-744J10.3;RP11-744J10.3	0.174036	0.238698	0.387389	0.619921	0.516382	0.582802	0.264806	0.40039	0.787569	0.127067	0.752583	0.395648	0.638265	0.253322	0.770264	0.42692	0.624344	0.439085	0.364613	0.411147	0.779286	0.0687387	0.359047	0.646238	0.11798	0.367224	0.221121	0.774664	0.262981	0.515339	0.286721	0.607034	0.505318	0.258632	0.208477	0.276281	0.676745	0.71592	0.609588	0.422471	0.781559	0.473196	0.139106	0.355159	0.411422	0.766312
cg13777163	chr17	78630541	RPTOR;RPTOR	0.172184	0.213804	0.423063	0.770604	0.567251	0.757771	0.329909	0.62322	0.775742	0.292305	0.826328	0.463742	0.706085	0.253095	0.793885	0.600844	0.73013	0.573942	0.474791	0.42273	0.825276	0.0749546	0.535759	0.623834	0.138715	0.454313	0.33155	0.854235	0.398435	0.646345	0.262909	0.806073	0.523102	0.35407	0.167416	0.323006	0.761325	0.800424	0.787952	0.441204	0.8182	0.585444	0.261036	0.440673	0.399179	0.770974
cg00777988	chr4	108900292	RP11-286E11.1	0.181907	0.230418	0.372302	0.615564	0.573767	0.631648	0.553718	0.614775	0.830727	0.412485	0.858281	0.309942	0.640932	0.622423	0.848509	0.539352	0.698331	0.466714	0.416847	0.322497	0.773012	0.140206	0.576073	0.513299	0.105245	0.509583	0.354001	0.908522	0.284621	0.611051	0.186623	0.671892	0.478354	0.303775	0.155871	0.266438	0.805305	0.825261	0.839908	0.447383	0.882285	0.499477	0.257604	0.379913	0.414789	0.832595
cg01021234	chr10	62060351	ANK3;ANK3	0.154867	0.146556	0.168874	0.606508	0.549923	0.476642	0.126284	0.438345	0.676818	0.299874	0.75044	0.225864	0.605792	0.154492	0.709999	0.406174	0.551972	0.247292	0.252907	0.31167	0.625926	0.102379	0.312765	0.439854	0.0644919	0.290499	0.1516	0.691421	0.331203	0.400894	0.368561	0.52859	0.370488	0.117933	0.0867522	0.220748	0.575196	0.672903	0.756975	0.428014	0.677548	0.405424	0.0851323	0.250747	0.337514	0.689844
cg22260782	chr4	36285339	DTHD1;DTHD1	0.228746	0.203226	0.378848	0.685627	0.608403	0.582853	0.389037	0.544909	0.807759	0.344216	0.714965	0.440237	0.702801	0.282081	0.757058	0.527741	0.687591	0.378243	0.327415	0.368004	0.785671	0.128303	0.556756	0.529522	0.115326	0.430442	0.232853	0.816103	0.40026	0.583213	0.227485	0.665816	0.533254	0.25658	0.21734	0.306755	0.730999	0.768594	0.750176	0.483581	0.773017	0.534851	0.246218	0.310288	0.417152	0.73776
cg27451966	chr4	5526253	C4orf6;C4orf6;C4orf6	0.126192	0.186328	0.341913	0.635637	0.510592	0.58151	0.307323	0.516167	0.763473	0.085475	0.781947	0.352719	0.57907	0.231139	0.743156	0.515183	0.70016	0.422763	0.394616	0.34734	0.749921	0.0748634	0.4023	0.545565	0.130749	0.453127	0.588066	0.731846	0.150307	0.635171	0.301998	0.663013	0.450909	0.200479	0.274317	0.337902	0.662198	0.755267	0.734846	0.403171	0.77032	0.546136	0.150275	0.472849	0.399571	0.791416
cg01272700	chr13	33803915	STARD13;STARD13;RP11-81F11.3	0.121149	0.144661	0.415383	0.640672	0.536347	0.765899	0.373467	0.480339	0.73303	0.15916	0.719227	0.281396	0.656018	0.251669	0.740264	0.490406	0.545488	0.456446	0.288879	0.379887	0.732714	0.0764419	0.517712	0.497843	0.0640208	0.323449	0.238139	0.709931	0.337585	0.501772	0.226016	0.579927	0.463582	0.243719	0.12642	0.234615	0.672537	0.753701	0.634172	0.395318	0.79191	0.445674	0.189366	0.278144	0.354564	0.694444
cg25784969	chr6	144585696		0.179228	0.200753	0.221659	0.542707	0.505313	0.579551	0.252435	0.461891	0.737633	0.065987	0.759104	0.295684	0.513732	0.221295	0.732484	0.431957	0.459663	0.350466	0.370575	0.23526	0.622599	0.0658426	0.341897	0.461063	0.106591	0.388807	0.235365	0.638303	0.268456	0.608544	0.166578	0.626309	0.410084	0.260138	0.161541	0.286746	0.701311	0.785536	0.780626	0.390403	0.799776	0.410967	0.253575	0.26786	0.392808	0.686285
cg08907095	chr18	67342478		0.160738	0.210589	0.472862	0.767731	0.545744	0.643439	0.373177	0.599431	0.820442	0.439755	0.839556	0.44608	0.677607	0.431443	0.777597	0.509924	0.686354	0.469235	0.459655	0.342072	0.838451	0.135085	0.54463	0.542712	0.124677	0.44532	0.292487	0.841199	0.382334	0.529618	0.233389	0.75121	0.513622	0.226099	0.23137	0.267694	0.75694	0.823319	0.751179	0.481888	0.800253	0.555426	0.179564	0.367636	0.437793	0.818717
cg06380401	chr3	30349908		0.193245	0.16719	0.522913	0.699477	0.599851	0.634641	0.404207	0.596157	0.777763	0.19994	0.788981	0.457679	0.763922	0.430967	0.789582	0.587557	0.701329	0.51991	0.426846	0.392064	0.824273	0.119643	0.531432	0.61324	0.115889	0.488957	0.39794	0.770039	0.415739	0.664584	0.349611	0.79642	0.58824	0.339217	0.212306	0.308816	0.707561	0.838694	0.805481	0.506339	0.83165	0.55828	0.265815	0.400399	0.46647	0.820968
cg21237289	chr3	58482759	KCTD6;KCTD6;KCTD6;KCTD6;KCTD6;KCTD6	0.13379	0.200606	0.392171	0.687239	0.562939	0.660451	0.2795	0.451814	0.781187	0.367205	0.840092	0.349214	0.703788	0.314728	0.788436	0.543842	0.592213	0.402988	0.38305	0.33497	0.744962	0.0888766	0.525948	0.586738	0.122124	0.399027	0.308352	0.697827	0.336568	0.474259	0.32808	0.63238	0.514778	0.269505	0.16902	0.31041	0.677314	0.751746	0.783807	0.465351	0.771684	0.600989	0.131332	0.323324	0.424084	0.75517
cg00573857	chr5	981189		0.11352	0.250401	0.373402	0.752734	0.582385	0.699236	0.406631	0.503623	0.729645	0.242569	0.700096	0.349393	0.758902	0.336192	0.781061	0.608061	0.623874	0.388582	0.37649	0.274592	0.738161	0.10566	0.325937	0.560177	0.147117	0.342444	0.296845	0.706786	0.385494	0.560085	0.287942	0.589828	0.420252	0.397845	0.189294	0.311888	0.658349	0.771676	0.715085	0.479598	0.736817	0.402727	0.218073	0.329957	0.434604	0.66724
cg13684240	chr7	102161506	RASA4B	0.577276	0.175372	0.371566	0.635363	0.600317	0.681332	0.259404	0.712142	0.795982	0.407325	0.817403	0.283202	0.653399	0.397644	0.798905	0.479941	0.620254	0.353366	0.438191	0.366386	0.761209	0.250338	0.524143	0.722467	0.114373	0.40171	0.251187	0.8795	0.447734	0.574911	0.222709	0.783768	0.40742	0.302833	0.212218	0.437125	0.740139	0.818186	0.812836	0.486705	0.881716	0.491517	0.12567	0.460368	0.434391	0.812628
cg02602268	chr12	132488697		0.16891	0.176526	0.338181	0.708942	0.60981	0.632129	0.206654	0.444701	0.698431	0.255906	0.808741	0.378927	0.635211	0.326031	0.782393	0.601882	0.617337	0.421268	0.428617	0.398233	0.752818	0.114636	0.407349	0.54105	0.106852	0.452647	0.270603	0.814564	0.335458	0.560118	0.21877	0.690749	0.535959	0.315597	0.208036	0.292537	0.723556	0.796853	0.724373	0.419908	0.782769	0.296411	0.145302	0.365411	0.410729	0.754465
cg06184813	chr4	36334077	DTHD1;RP11-431M7.2	0.243322	0.205796	0.496539	0.815407	0.618968	0.683881	0.356882	0.710833	0.788431	0.187497	0.806159	0.399505	0.68083	0.492312	0.820601	0.602768	0.745264	0.573055	0.413665	0.380056	0.859634	0.0876964	0.554155	0.564312	0.0944806	0.501933	0.318777	0.845233	0.343067	0.669163	0.306432	0.738619	0.555371	0.313276	0.330119	0.348742	0.666477	0.833997	0.78686	0.455572	0.84016	0.509489	0.348652	0.419993	0.390879	0.812556
cg08870914	chr17	15281288		0.142229	0.154614	0.324738	0.540749	0.592782	0.642479	0.150602	0.473135	0.611613	0.264856	0.554118	0.291966	0.671358	0.201534	0.722995	0.454416	0.573099	0.247282	0.294212	0.235413	0.688023	0.112009	0.334392	0.503497	0.0721999	0.454941	0.198522	0.744727	0.358405	0.555601	0.211321	0.590428	0.483839	0.198031	0.173571	0.213006	0.572709	0.764688	0.728744	0.469214	0.711602	0.3661	0.133512	0.298877	0.412527	0.676201
cg01190071	chr4	114560835		0.154628	0.212337	0.346379	0.696898	0.491786	0.61227	0.257569	0.555048	0.723703	0.11496	0.628268	0.307296	0.508622	0.324026	0.830822	0.438873	0.628345	0.468816	0.397384	0.41286	0.740943	0.0987528	0.474168	0.486164	0.0973928	0.349656	0.233912	0.893871	0.245505	0.50127	0.236793	0.685872	0.505712	0.244977	0.205339	0.272368	0.629567	0.758626	0.690223	0.374177	0.824041	0.377132	0.12396	0.3175	0.34954	0.791258
cg02463727	chr10	79003508	KCNMA1	0.210809	0.239176	0.394273	0.692803	0.567193	0.561212	0.276102	0.377992	0.745698	0.214989	0.735954	0.332692	0.596679	0.312967	0.88357	0.544411	0.61486	0.413732	0.431039	0.435307	0.829265	0.133953	0.482917	0.581065	0.1175	0.364692	0.324341	0.849088	0.357234	0.599032	0.305894	0.633795	0.514296	0.262254	0.211435	0.318991	0.65705	0.830348	0.781768	0.44094	0.791543	0.53816	0.201565	0.40528	0.407488	0.855814
cg13707793	chr5	139045301	CXXC5;CXXC5;CXXC5;CXXC5;CXXC5;CXXC5;CXXC5;CXXC5;CXXC5;CXXC5	0.232231	0.162401	0.406445	0.630997	0.639421	0.710298	0.404786	0.560818	0.791658	0.511039	0.897889	0.403092	0.636516	0.528302	0.85539	0.586189	0.577052	0.478948	0.495971	0.443165	0.803788	0.14693	0.525837	0.458848	0.043818	0.503872	0.309711	0.939279	0.283696	0.488693	0.219008	0.646374	0.500551	0.332458	0.251225	0.20439	0.780312	0.85548	0.827216	0.54322	0.913304	0.342128	0.333272	0.371678	0.50969	0.805155
cg08398405	chr18	11117790		0.191701	0.22308	0.456164	0.72588	0.579313	0.593611	0.327724	0.510024	0.72522	0.213005	0.839781	0.397447	0.689037	0.347893	0.823177	0.553611	0.692719	0.463285	0.43321	0.419535	0.786465	0.112321	0.490342	0.61913	0.152372	0.483458	0.334848	0.893066	0.310734	0.604613	0.249008	0.67225	0.55484	0.308928	0.27251	0.355651	0.690469	0.834162	0.734401	0.456641	0.897206	0.507415	0.162884	0.407046	0.433992	0.810481
cg04359602	chr14	21494547	NDRG2;NDRG2;NDRG2;NDRG2;NDRG2;NDRG2;NDRG2;NDRG2;NDRG2;NDRG2;NDRG2;NDRG2;NDRG2;NDRG2;NDRG2;NDRG2;NDRG2;NDRG2;NDRG2;NDRG2;NDRG2;NDRG2;NDRG2;NDRG2;NDRG2;NDRG2;NDRG2;NDRG2;NDRG2;NDRG2;NDRG2;NDRG2;NDRG2;NDRG2;TPPP2;AL161668.5;AL161668.5	0.169778	0.146751	0.403909	0.752172	0.607842	0.426846	0.185545	0.519703	0.746427	0.268593	0.738105	0.332652	0.44805	0.300425	0.697377	0.568774	0.672266	0.334442	0.475311	0.340989	0.794431	0.108669	0.416526	0.518504	0.100716	0.484084	0.307207	0.770058	0.347341	0.717205	0.315599	0.683459	0.556617	0.33226	0.17016	0.260016	0.755423	0.815615	0.776532	0.488382	0.767574	0.395179	0.16084	0.294709	0.421096	0.775338
cg02550311	chr1	234667517	RP5-855F14.1;RP5-855F14.1;RP5-855F14.1	0.232493	0.215898	0.391328	0.675329	0.669472	0.533961	0.289296	0.507661	0.650847	0.114385	0.891783	0.437599	0.571285	0.286498	0.755032	0.56265	0.624854	0.426354	0.437881	0.367146	0.717718	0.20512	0.335846	0.488748	0.0574514	0.399193	0.370275	0.652082	0.381548	0.492354	0.188468	0.692453	0.513068	0.299285	0.181278	0.295371	0.623367	0.883664	0.74954	0.545262	0.752229	0.446195	0.118281	0.41586	0.552096	0.803332
cg24000674	chr3	15794821	ANKRD28;ANKRD28;ANKRD28;ANKRD28;ANKRD28	0.15888	0.218789	0.416656	0.715677	0.579932	0.575658	0.387699	0.580257	0.74514	0.2976	0.816944	0.374662	0.691388	0.429991	0.855372	0.524029	0.661722	0.425346	0.387239	0.462467	0.760375	0.103428	0.368365	0.491826	0.0925516	0.539871	0.228069	0.842354	0.408226	0.524368	0.255729	0.712139	0.590968	0.307118	0.240509	0.330612	0.703908	0.834582	0.724705	0.45437	0.823673	0.509822	0.275993	0.31952	0.419649	0.800125
cg25323302	chr2	144365190	ARHGAP15;ARHGAP15;ARHGAP15	0.104412	0.162492	0.339085	0.666972	0.482255	0.468201	0.231996	0.58509	0.70561	0.223386	0.75723	0.318672	0.531601	0.2101	0.80732	0.483617	0.503408	0.257579	0.291743	0.207686	0.677737	0.0807388	0.260072	0.698958	0.0819808	0.405666	0.231591	0.628028	0.32012	0.60485	0.367433	0.590645	0.400881	0.196041	0.114411	0.200009	0.60426	0.751172	0.618149	0.377939	0.730884	0.30063	0.0718617	0.246659	0.382631	0.706399
cg08664615	chr17	46132018	NFE2L1	0.130805	0.209302	0.285369	0.726945	0.53668	0.671984	0.185612	0.493766	0.775778	0.305747	0.667159	0.373277	0.622812	0.526645	0.78623	0.507737	0.544263	0.371861	0.380169	0.249518	0.720682	0.0982315	0.31417	0.577143	0.0877549	0.516556	0.3697	0.524009	0.239592	0.503012	0.127374	0.572585	0.353856	0.341097	0.0956961	0.252229	0.625009	0.755174	0.775168	0.385041	0.752852	0.484866	0.183216	0.353366	0.387187	0.787495
cg10873203	chr12	25942772	RP11-443N24.2	0.195924	0.233298	0.533099	0.744028	0.631211	0.592036	0.375852	0.711022	0.666021	0.192206	0.8397	0.425729	0.715451	0.442058	0.810239	0.522625	0.632666	0.45459	0.418056	0.348612	0.802211	0.0824241	0.305728	0.571428	0.127935	0.549994	0.254713	0.737185	0.380104	0.65459	0.291007	0.640451	0.532346	0.333188	0.251649	0.321472	0.688176	0.806371	0.7881	0.481667	0.841696	0.65223	0.437042	0.352141	0.403808	0.782572
cg21522159	chr4	7252415		0.110201	0.153044	0.403663	0.722353	0.505307	0.531754	0.3157	0.619536	0.75142	0.241925	0.800317	0.214127	0.675947	0.221587	0.785213	0.442914	0.662485	0.516829	0.326452	0.23426	0.760068	0.0909409	0.314255	0.566495	0.0819382	0.379505	0.40004	0.701468	0.369656	0.583532	0.235912	0.660727	0.427045	0.192591	0.157792	0.231621	0.71325	0.753927	0.694812	0.392694	0.747603	0.497136	0.176385	0.281032	0.393845	0.773694
cg26117117	chr14	51233271		0.203196	0.248922	0.471131	0.74041	0.607092	0.634941	0.38211	0.605761	0.831499	0.320851	0.856991	0.427493	0.680398	0.480372	0.853782	0.522947	0.738998	0.581864	0.460916	0.40037	0.808493	0.123863	0.561538	0.547772	0.116905	0.45741	0.412036	0.864051	0.398947	0.655008	0.343363	0.774672	0.510209	0.289419	0.221548	0.360701	0.778417	0.886896	0.853056	0.540386	0.877436	0.426163	0.204514	0.452017	0.492786	0.856845
cg27316517	chr4	151431875	LRBA;LRBA	0.17288	0.167738	0.473137	0.638825	0.567636	0.665727	0.184959	0.611943	0.737318	0.159808	0.76661	0.385178	0.6478	0.416735	0.833277	0.532979	0.664818	0.495853	0.340964	0.42435	0.765924	0.0919236	0.345517	0.618525	0.0572892	0.462087	0.382125	0.831102	0.415209	0.6211	0.24819	0.680405	0.502544	0.187118	0.173558	0.321607	0.688724	0.799133	0.753087	0.407012	0.779142	0.353874	0.244171	0.347448	0.376168	0.781397
cg17124700	chr1	182642748	RGS8;RGS8;RGS8;RGS8;RGS8	0.177837	0.213433	0.490466	0.757561	0.609281	0.704487	0.43926	0.671229	0.697574	0.352907	0.806693	0.46455	0.641034	0.412132	0.796781	0.565849	0.656174	0.466105	0.47545	0.307187	0.800974	0.103931	0.598201	0.625772	0.118341	0.497871	0.341933	0.87961	0.407524	0.603134	0.261059	0.663096	0.489445	0.308775	0.201492	0.318426	0.748185	0.827133	0.746344	0.490312	0.847157	0.617604	0.185747	0.43024	0.451059	0.795298
cg14711108	chr1	44813163	ERI3;ERI3;ERI3	0.169571	0.202295	0.279527	0.764105	0.537712	0.547197	0.310313	0.549817	0.673509	0.23515	0.837827	0.430804	0.590598	0.305406	0.719853	0.473751	0.632451	0.395463	0.412993	0.339695	0.779377	0.0922962	0.393104	0.536191	0.0856822	0.439834	0.265945	0.698294	0.355638	0.499927	0.295446	0.642091	0.462745	0.260529	0.204612	0.298152	0.660351	0.779026	0.728313	0.443092	0.778217	0.475497	0.104534	0.249444	0.393627	0.829562
cg25174990	chr16	58097734		0.16419	0.230541	0.365464	0.708695	0.555015	0.588653	0.467052	0.774135	0.730752	0.185154	0.721783	0.455237	0.561653	0.205209	0.761061	0.500268	0.701108	0.557718	0.434801	0.37506	0.828033	0.114432	0.552127	0.581998	0.101065	0.360186	0.416202	0.818665	0.43515	0.679853	0.287139	0.755585	0.501783	0.190913	0.160072	0.293678	0.666084	0.786317	0.762956	0.4743	0.746881	0.663236	0.181213	0.345214	0.443249	0.804564
cg09131511	chr2	163089214	FAP;FAP	0.18284	0.297871	0.403984	0.701818	0.640364	0.590374	0.33763	0.567597	0.757594	0.261259	0.821123	0.438155	0.655733	0.323629	0.787703	0.54787	0.714296	0.432507	0.516714	0.34915	0.804577	0.174809	0.493853	0.609394	0.238211	0.469115	0.321753	0.825934	0.353346	0.595517	0.377848	0.621233	0.564727	0.360962	0.255872	0.328618	0.71162	0.83055	0.768794	0.500044	0.815479	0.568174	0.231221	0.392289	0.417788	0.762153
cg26780102	chr12	41145987	CNTN1;CNTN1;CNTN1;CNTN1;CNTN1	0.149637	0.269789	0.355609	0.664414	0.577635	0.629878	0.29259	0.534879	0.743546	0.196783	0.764285	0.359271	0.624206	0.310038	0.731277	0.447106	0.564865	0.344416	0.265399	0.29149	0.741198	0.0891851	0.452087	0.487185	0.0880353	0.465647	0.188964	0.741633	0.33073	0.45888	0.251696	0.602148	0.461644	0.212023	0.152173	0.235033	0.693327	0.789801	0.71045	0.464474	0.810535	0.514271	0.119291	0.3185	0.414626	0.738345
cg17927583	chr4	79490198	ANXA3;ANXA3;ANXA3	0.154401	0.19501	0.310843	0.65693	0.609871	0.57303	0.223621	0.49131	0.693504	0.222029	0.696938	0.291689	0.5767	0.380202	0.744896	0.553956	0.603971	0.376391	0.331731	0.286183	0.711223	0.126835	0.273433	0.383603	0.0977572	0.36485	0.21835	0.808628	0.30392	0.546662	0.191376	0.620491	0.442326	0.194318	0.145662	0.266356	0.630555	0.846134	0.705265	0.5396	0.70859	0.467468	0.101516	0.405839	0.46267	0.681471
cg03720072	chr5	38680461		0.171669	0.220707	0.519676	0.638522	0.600901	0.586165	0.408291	0.608969	0.774732	0.243572	0.723278	0.383494	0.664437	0.265361	0.746616	0.506195	0.711788	0.433974	0.423846	0.375689	0.826344	0.0832862	0.576356	0.571629	0.113789	0.473204	0.30421	0.82157	0.30217	0.64971	0.350211	0.665978	0.548464	0.303625	0.230674	0.283465	0.664717	0.789011	0.798898	0.444901	0.806094	0.521662	0.207564	0.389546	0.440256	0.749594
cg03676298	chr3	48078103	MAP4;MAP4;MAP4;MAP4;MAP4;MAP4	0.162805	0.193208	0.440924	0.66927	0.547211	0.606229	0.285636	0.561987	0.793219	0.3546	0.784685	0.34617	0.702993	0.432025	0.799439	0.530446	0.666483	0.481732	0.400521	0.415676	0.81117	0.0904599	0.434935	0.562822	0.105597	0.505755	0.297123	0.854388	0.369555	0.602703	0.393557	0.770489	0.466746	0.240054	0.338518	0.246424	0.739592	0.81565	0.795983	0.465092	0.871009	0.654542	0.26837	0.415299	0.398945	0.798011
cg10303286	chr6	151381406		0.263998	0.259813	0.403756	0.694967	0.566164	0.678471	0.291834	0.520658	0.739279	0.259045	0.837888	0.360356	0.696051	0.585874	0.755283	0.5791	0.681374	0.429454	0.428394	0.306524	0.836538	0.125433	0.482104	0.53112	0.147599	0.475725	0.338138	0.886018	0.324623	0.599961	0.213856	0.704249	0.545717	0.341562	0.127304	0.417423	0.721794	0.830003	0.821035	0.43884	0.820157	0.61209	0.290285	0.367808	0.446075	0.791596
cg01899600	chr11	5758164	TRIM22;OR56B1;TRIM5;TRIM5	0.474858	0.288615	0.508293	0.71687	0.613927	0.672527	0.311636	0.691909	0.732263	0.357309	0.854835	0.369548	0.72846	0.477071	0.768292	0.471606	0.618773	0.461349	0.371489	0.311713	0.831618	0.098389	0.429218	0.662146	0.133331	0.495074	0.265064	0.864448	0.329611	0.576875	0.314951	0.805673	0.524335	0.251393	0.258126	0.396044	0.686796	0.807618	0.783537	0.488588	0.853976	0.44985	0.216357	0.388023	0.434244	0.807109
cg19449173	chr15	77367981	TSPAN3	0.193283	0.240751	0.454196	0.737366	0.56587	0.677453	0.263789	0.727268	0.781273	0.275413	0.815071	0.355504	0.600648	0.297336	0.854653	0.566694	0.680698	0.456716	0.445499	0.33782	0.845756	0.122696	0.565894	0.531074	0.0929748	0.426818	0.351203	0.881837	0.453159	0.582991	0.417806	0.725138	0.522746	0.337955	0.18223	0.310231	0.696053	0.80144	0.734974	0.429628	0.86642	0.348414	0.231619	0.41567	0.395807	0.8104
cg16481013	chr15	30097332	TJP1	0.167395	0.165574	0.406463	0.778241	0.617533	0.562186	0.28848	0.527814	0.777645	0.351291	0.725474	0.438088	0.613071	0.319156	0.813785	0.481345	0.595004	0.386208	0.466587	0.328901	0.7574	0.100143	0.441036	0.560945	0.0861181	0.444184	0.319198	0.604734	0.372865	0.506006	0.244076	0.687374	0.516225	0.227484	0.106795	0.220541	0.678224	0.843082	0.762339	0.434162	0.833781	0.468443	0.151345	0.344407	0.452245	0.757057
cg12688965	chr8	144582077	ZC3H3	0.170381	0.164778	0.291919	0.741694	0.592021	0.545412	0.304806	0.537141	0.597555	0.26611	0.710367	0.282111	0.691383	0.325287	0.810216	0.547354	0.588033	0.349951	0.439166	0.321253	0.717872	0.175571	0.46534	0.479526	0.0680921	0.483538	0.271938	0.896543	0.2598	0.48431	0.334104	0.628209	0.455788	0.278073	0.14813	0.260731	0.698107	0.805424	0.798116	0.476273	0.80746	0.653249	0.151725	0.301757	0.459087	0.742669
cg21913897	chr1	4794072		0.220223	0.113175	0.392961	0.806106	0.758912	0.623839	0.330546	0.584522	0.817693	0.393351	0.871282	0.361672	0.50479	0.270548	0.906561	0.643801	0.702494	0.695096	0.554625	0.432673	0.861614	0.141586	0.443267	0.465794	0.0576073	0.428927	0.206313	0.922513	0.295022	0.572041	0.160366	0.648496	0.420086	0.328923	0.133744	0.248526	0.645737	0.809611	0.73259	0.563124	0.909631	0.663107	0.287937	0.298123	0.453593	0.633225
cg08932350	chr2	145469498	AC074093.1;AC074093.1;AC074093.1;AC074093.1;AC074093.1;AC074093.1	0.187532	0.263465	0.371346	0.813277	0.552923	0.705225	0.495963	0.567132	0.783062	0.320166	0.807163	0.409954	0.66185	0.393428	0.84624	0.489488	0.662556	0.443159	0.388578	0.405507	0.800635	0.0941211	0.612183	0.719976	0.137642	0.546172	0.323933	0.876586	0.411275	0.543709	0.325364	0.705336	0.495338	0.306106	0.240393	0.279225	0.793029	0.832949	0.750584	0.466714	0.797396	0.501601	0.137455	0.339148	0.423433	0.845918
cg00093080	chr12	117421224	FBXW8;RP11-231I16.1	0.233337	0.236732	0.455376	0.800093	0.631322	0.661083	0.312925	0.654129	0.851939	0.407339	0.838352	0.436359	0.693022	0.436972	0.815432	0.564281	0.723597	0.522634	0.479708	0.399963	0.81368	0.0967904	0.594629	0.569514	0.113665	0.547604	0.33402	0.851684	0.415511	0.681269	0.490645	0.830053	0.576421	0.340193	0.240862	0.457011	0.77696	0.849297	0.805939	0.450577	0.869662	0.526028	0.23239	0.403168	0.41676	0.7861
cg10562478	chr3	20115449	KAT2B	0.142589	0.2008	0.399416	0.629837	0.572256	0.589334	0.319166	0.49871	0.727225	0.277555	0.793225	0.353205	0.601247	0.338175	0.843164	0.486421	0.673012	0.391178	0.407408	0.296369	0.793164	0.0668118	0.389558	0.481102	0.103158	0.389334	0.256948	0.853742	0.334394	0.47371	0.24286	0.589634	0.469322	0.27788	0.208185	0.24774	0.670195	0.816536	0.756509	0.499993	0.831988	0.434585	0.204708	0.343101	0.442278	0.773921
cg20254419	chr4	90721451		0.22598	0.284688	0.38794	0.700571	0.601477	0.565959	0.356531	0.514198	0.74622	0.184995	0.789828	0.396495	0.647501	0.205748	0.763824	0.605068	0.72483	0.465982	0.439799	0.441316	0.784223	0.121556	0.524481	0.627079	0.15979	0.430664	0.305477	0.797945	0.375385	0.647502	0.256627	0.688901	0.460016	0.316546	0.206125	0.370575	0.629146	0.86775	0.743865	0.521294	0.78154	0.393644	0.209852	0.309002	0.449819	0.753279
cg14861827	chr1	55719019		0.139433	0.158651	0.319996	0.611898	0.484436	0.492323	0.270856	0.511819	0.61074	0.256615	0.702723	0.276916	0.566411	0.320496	0.759771	0.404303	0.624221	0.455421	0.352675	0.344662	0.759587	0.0669271	0.372206	0.442757	0.0880749	0.413494	0.278796	0.847508	0.290339	0.457254	0.0845105	0.695294	0.451326	0.161679	0.275106	0.224279	0.703954	0.760497	0.775569	0.34004	0.82924	0.515266	0.165813	0.34001	0.326503	0.834251
cg22391867	chr3	73075630	RNU7-19P;PPP4R2;PPP4R2	0.222003	0.304562	0.475084	0.719924	0.631981	0.620577	0.333292	0.609879	0.776197	0.168608	0.821041	0.445937	0.693164	0.343244	0.864549	0.581244	0.654759	0.526025	0.482345	0.35032	0.842235	0.116556	0.561065	0.571381	0.146768	0.542833	0.365772	0.859194	0.273134	0.670704	0.36731	0.763263	0.55702	0.426411	0.268105	0.388129	0.769998	0.859474	0.781302	0.506797	0.867981	0.506238	0.382575	0.449673	0.487455	0.847606
cg18348753	chr2	10319765		0.168365	0.198262	0.446408	0.746074	0.505514	0.460403	0.331489	0.490416	0.736143	0.280956	0.793785	0.412993	0.67051	0.409818	0.813041	0.568773	0.646229	0.498058	0.410009	0.294135	0.768734	0.102299	0.424591	0.48054	0.108319	0.466657	0.276843	0.854049	0.347893	0.627393	0.22982	0.606359	0.420108	0.256966	0.133205	0.223324	0.654064	0.789757	0.802045	0.411373	0.850537	0.452082	0.10283	0.346299	0.388174	0.777895
cg02686689	chr21	30195182		0.149949	0.189713	0.348166	0.693056	0.596764	0.551903	0.30424	0.56317	0.775052	0.300264	0.754315	0.303819	0.661333	0.387941	0.852019	0.456245	0.728484	0.521476	0.530186	0.372136	0.762095	0.114761	0.383956	0.582173	0.114661	0.387071	0.232636	0.726888	0.342156	0.613295	0.240592	0.686463	0.485047	0.236644	0.199821	0.313454	0.718054	0.824182	0.72465	0.486138	0.788012	0.43572	0.0993107	0.33258	0.456979	0.740128
cg05390795	chr5	60916908		0.131241	0.235672	0.348703	0.716962	0.575887	0.437266	0.34447	0.619659	0.695427	0.219527	0.697362	0.303916	0.658325	0.176644	0.710534	0.572355	0.595736	0.36569	0.411497	0.305062	0.735054	0.0948809	0.292505	0.584202	0.110637	0.510466	0.210253	0.648142	0.341234	0.602532	0.274757	0.693909	0.476568	0.276714	0.163776	0.224564	0.636971	0.781457	0.710964	0.416707	0.797212	0.570326	0.133988	0.348597	0.42595	0.735189
cg14724023	chr20	47326332		0.144923	0.198813	0.42591	0.735373	0.557532	0.747926	0.302702	0.488906	0.764998	0.528299	0.766074	0.427305	0.622401	0.267706	0.776424	0.623038	0.712431	0.487509	0.429272	0.395723	0.800101	0.0857529	0.650358	0.54012	0.163613	0.448668	0.380636	0.861948	0.390093	0.693705	0.286217	0.666764	0.522164	0.281193	0.250858	0.277692	0.756647	0.789335	0.777343	0.432623	0.840391	0.587872	0.156596	0.416717	0.408247	0.772415
cg05025007	chr7	11886927		0.16736	0.176542	0.484404	0.779243	0.621837	0.664342	0.3986	0.660445	0.68799	0.391544	0.819529	0.447093	0.693718	0.505359	0.826377	0.575201	0.698965	0.539172	0.479642	0.355603	0.823106	0.112961	0.557649	0.702042	0.127755	0.472428	0.39536	0.851182	0.349675	0.643314	0.31733	0.729887	0.454286	0.270359	0.209926	0.328975	0.710749	0.830956	0.809453	0.472873	0.85386	0.606337	0.19509	0.390206	0.447157	0.801077
cg03551062	chr16	88041289		0.14616	0.258834	0.366289	0.691216	0.536091	0.662085	0.315975	0.536377	0.54331	0.335133	0.772196	0.337643	0.661848	0.202744	0.811463	0.541067	0.74852	0.440968	0.418661	0.33684	0.796028	0.0850225	0.420756	0.573326	0.141311	0.510409	0.382921	0.839892	0.353152	0.523793	0.207624	0.629898	0.55243	0.373606	0.203302	0.231411	0.693642	0.813197	0.730811	0.423622	0.807027	0.554664	0.176264	0.36556	0.407113	0.731783
cg23033870	chr11	113577528	TMPRSS5;TMPRSS5;TMPRSS5;TMPRSS5;TMPRSS5;TMPRSS5;RP11-661I21.2	0.173067	0.29247	0.432728	0.699417	0.607021	0.647829	0.319662	0.542235	0.727661	0.259852	0.758282	0.304109	0.705093	0.304563	0.822615	0.555201	0.627509	0.345132	0.375604	0.390496	0.774979	0.0911488	0.433922	0.522908	0.148822	0.594856	0.290366	0.82779	0.421408	0.50736	0.274254	0.619371	0.455801	0.250214	0.137562	0.267514	0.731227	0.813112	0.702805	0.48698	0.810407	0.48712	0.121554	0.364685	0.418444	0.788761
cg23338672	chr11	86398359		0.155182	0.213348	0.345008	0.668739	0.66799	0.648249	0.422023	0.542969	0.799975	0.263771	0.723235	0.348007	0.685577	0.244351	0.739705	0.507636	0.665905	0.457114	0.304877	0.230476	0.723537	0.113592	0.533405	0.607109	0.0999882	0.378618	0.209819	0.717901	0.33338	0.527862	0.230401	0.614651	0.48629	0.212199	0.188074	0.189924	0.679658	0.812268	0.722819	0.483888	0.79855	0.439059	0.190359	0.332227	0.459767	0.646729
cg07448057	chr15	65274427	SPG21;SPG21	0.205814	0.294366	0.438319	0.815243	0.597475	0.663601	0.40577	0.486988	0.791176	0.27184	0.830815	0.507924	0.708203	0.360472	0.824685	0.636474	0.69566	0.553863	0.56327	0.364618	0.867055	0.126922	0.495837	0.578357	0.168809	0.649272	0.343448	0.852038	0.374749	0.687273	0.278628	0.698206	0.586514	0.40735	0.203064	0.365104	0.767066	0.796529	0.767149	0.424501	0.827165	0.576701	0.1594	0.526393	0.394339	0.818138
cg16518165	chr5	166732608		0.159818	0.211324	0.303304	0.635663	0.547225	0.587539	0.319158	0.626362	0.693847	0.17547	0.797692	0.374026	0.706511	0.263744	0.732752	0.489857	0.664671	0.532738	0.447203	0.404886	0.79434	0.101088	0.486328	0.536584	0.128283	0.464022	0.307172	0.792397	0.270934	0.639422	0.331116	0.698521	0.491446	0.301489	0.261452	0.325091	0.609982	0.767847	0.754619	0.415705	0.77424	0.608227	0.235922	0.209925	0.380981	0.752339
cg23139797	chr6	131322358	EPB41L2;EPB41L2;EPB41L2;EPB41L2;EPB41L2;EPB41L2;EPB41L2;EPB41L2;EPB41L2;EPB41L2;EPB41L2;EPB41L2;EPB41L2;EPB41L2;EPB41L2	0.122935	0.159715	0.347833	0.72595	0.523197	0.367039	0.207276	0.515498	0.727057	0.157738	0.709001	0.22217	0.560164	0.284061	0.694327	0.422903	0.508714	0.386387	0.332563	0.282584	0.683201	0.0856937	0.37095	0.445883	0.0691201	0.339534	0.29564	0.756272	0.243807	0.501149	0.234295	0.72378	0.385977	0.369674	0.151918	0.205823	0.604367	0.768032	0.688813	0.393659	0.81424	0.443851	0.135258	0.307391	0.337224	0.689237
cg04055345	chr10	116264862	ABLIM1;ABLIM1;ABLIM1;ABLIM1	0.127403	0.154393	0.321103	0.667855	0.584626	0.610654	0.261083	0.386363	0.716956	0.413098	0.829524	0.53494	0.677224	0.27277	0.73467	0.546167	0.570854	0.294807	0.395628	0.329989	0.695865	0.0874141	0.272397	0.546485	0.0966424	0.360252	0.265482	0.606882	0.364384	0.456475	0.238763	0.646684	0.511275	0.214149	0.136436	0.237303	0.687864	0.798082	0.736528	0.41015	0.723028	0.358347	0.107425	0.31204	0.413961	0.764747
cg16946290	chr18	10876154		0.145312	0.161935	0.306099	0.661868	0.507896	0.698432	0.354064	0.562041	0.749535	0.33759	0.711181	0.445393	0.650419	0.267508	0.764269	0.484761	0.585419	0.395483	0.410703	0.325632	0.746821	0.0774292	0.456205	0.5434	0.0841708	0.497514	0.290461	0.791346	0.386225	0.595421	0.258275	0.721088	0.409232	0.30014	0.158588	0.229602	0.711707	0.782662	0.739251	0.434248	0.799204	0.545511	0.169706	0.353911	0.402375	0.767326
cg06693694	chr5	44943943		0.18101	0.257962	0.427881	0.706327	0.564532	0.703914	0.417278	0.531206	0.752595	0.272167	0.730591	0.431033	0.673236	0.424167	0.797311	0.541165	0.695364	0.433822	0.439152	0.358411	0.805317	0.10152	0.501321	0.644264	0.114905	0.491862	0.353073	0.784939	0.393959	0.630819	0.274601	0.764564	0.532858	0.264083	0.164571	0.307884	0.750798	0.797521	0.809639	0.495108	0.806397	0.454744	0.237564	0.361616	0.388729	0.732752
cg11327522	chr13	40695260		0.111257	0.186837	0.342696	0.704206	0.573563	0.652248	0.256464	0.464425	0.745036	0.389107	0.734949	0.265563	0.572621	0.297144	0.821783	0.494541	0.420393	0.354032	0.281158	0.225358	0.703913	0.109309	0.267775	0.53372	0.0839981	0.357908	0.26988	0.750005	0.263826	0.538566	0.258995	0.565099	0.395706	0.255794	0.154461	0.29129	0.571687	0.794713	0.745211	0.441186	0.73412	0.455491	0.177415	0.315243	0.374202	0.756887
cg23390269	chr19	34371262		0.159392	0.197057	0.367857	0.728378	0.517418	0.549038	0.251691	0.558889	0.74328	0.190736	0.772863	0.376564	0.545992	0.408144	0.768376	0.429664	0.582982	0.343184	0.372244	0.307012	0.731163	0.0877101	0.449502	0.45634	0.111627	0.348593	0.260374	0.808468	0.37667	0.61549	0.246012	0.617322	0.424765	0.306519	0.175681	0.254065	0.689923	0.777646	0.799859	0.429279	0.74841	0.451007	0.199413	0.312779	0.391355	0.756252
cg05870170	chr3	64581415	ADAMTS9	0.136725	0.149388	0.274625	0.569254	0.507135	0.462243	0.235412	0.42715	0.671837	0.0795761	0.64945	0.242272	0.55807	0.253224	0.666415	0.342219	0.550137	0.360723	0.253626	0.142886	0.663216	0.078815	0.210087	0.385531	0.0644489	0.341948	0.144469	0.637238	0.325976	0.390445	0.145081	0.526987	0.395514	0.121637	0.116088	0.223526	0.538955	0.683793	0.716171	0.335991	0.66951	0.293623	0.115594	0.230309	0.341704	0.686067
cg00730670	chr10	105510713		0.16424	0.176049	0.380117	0.675151	0.579005	0.529637	0.368335	0.483648	0.682326	0.321928	0.767308	0.302795	0.644772	0.157205	0.875868	0.489462	0.595987	0.340441	0.368416	0.310404	0.785065	0.117472	0.378521	0.459913	0.100865	0.355745	0.310182	0.930607	0.296185	0.610521	0.188269	0.57979	0.495766	0.20912	0.131878	0.275385	0.604678	0.810858	0.737402	0.451876	0.806341	0.385826	0.156591	0.307652	0.457789	0.753555
cg11703759	chr1	31403193		0.181405	0.264412	0.428579	0.842159	0.653887	0.725146	0.471663	0.731227	0.83947	0.24087	0.812021	0.492173	0.742343	0.547005	0.821401	0.667376	0.704544	0.522239	0.555844	0.453264	0.838894	0.115917	0.570148	0.666911	0.122779	0.633281	0.367872	0.855222	0.434576	0.671622	0.334089	0.790614	0.591678	0.380817	0.236446	0.29564	0.7285	0.859372	0.837014	0.525595	0.889536	0.62639	0.322465	0.498182	0.522825	0.844233
cg20507112	chr2	165554599	COBLL1;COBLL1;COBLL1	0.429094	0.273665	0.556731	0.678528	0.674309	0.613707	0.311445	0.662988	0.708822	0.387014	0.735204	0.32891	0.724857	0.292834	0.734624	0.538048	0.73858	0.460204	0.328234	0.360429	0.804273	0.127694	0.369976	0.676173	0.110045	0.448414	0.296902	0.838972	0.376795	0.650142	0.241261	0.732342	0.586844	0.277155	0.30891	0.381838	0.735649	0.846256	0.790515	0.489806	0.776772	0.530576	0.144085	0.413796	0.478981	0.753333
cg12472811	chr11	120268948	ARHGEF12;ARHGEF12	0.156504	0.266787	0.403772	0.731074	0.586461	0.563335	0.252504	0.409785	0.778853	0.205326	0.812973	0.373116	0.62564	0.33234	0.809335	0.532355	0.628382	0.492914	0.473163	0.287191	0.801737	0.100059	0.462714	0.570101	0.0914109	0.473017	0.365672	0.811485	0.403674	0.592448	0.237253	0.67926	0.462793	0.259737	0.137742	0.264668	0.627286	0.813041	0.749944	0.489699	0.81348	0.422468	0.290575	0.36313	0.444086	0.789028
cg12631276	chr13	45717662		0.143863	0.208203	0.297313	0.55164	0.54185	0.604002	0.477688	0.579417	0.770495	0.402443	0.676413	0.319956	0.560797	0.33835	0.814914	0.468536	0.565199	0.304701	0.379191	0.362645	0.742031	0.0878066	0.381788	0.427711	0.066897	0.503813	0.258191	0.86896	0.370711	0.588711	0.270911	0.732858	0.440872	0.245031	0.223215	0.241913	0.714439	0.848558	0.786315	0.396443	0.857655	0.426914	0.22098	0.320942	0.410914	0.836338
cg07249433	chr10	134420183	INPP5A;INPP5A	0.175052	0.84535	0.59135	0.821034	0.633698	0.821721	0.344084	0.604266	0.869421	0.406887	0.909877	0.424822	0.746275	0.464357	0.809868	0.673341	0.579336	0.592589	0.552021	0.496101	0.909474	0.119302	0.599346	0.655839	0.10126	0.706813	0.331217	0.935352	0.55559	0.706026	0.225163	0.771909	0.5437	0.330384	0.169372	0.380349	0.765782	0.856774	0.847496	0.515908	0.926031	0.591559	0.282897	0.38474	0.472162	0.885441
cg14087510	chr14	45464641	FAM179B;FAM179B;FAM179B;FAM179B;KLHL28;KLHL28	0.16936	0.23306	0.423985	0.720147	0.602278	0.653408	0.316353	0.582304	0.794694	0.400813	0.754195	0.455395	0.686582	0.34406	0.75125	0.581434	0.711576	0.51176	0.489072	0.365631	0.799434	0.148867	0.512357	0.595674	0.170466	0.492878	0.268567	0.770287	0.353374	0.623142	0.290493	0.652778	0.610804	0.301824	0.186473	0.297896	0.69075	0.794325	0.758234	0.476609	0.784866	0.551086	0.0932308	0.425648	0.450564	0.75882
cg26572776	chr3	186262269	CRYGS;CRYGS	0.200212	0.306392	0.517868	0.752729	0.615851	0.622027	0.314982	0.615789	0.758698	0.188245	0.798277	0.420965	0.719768	0.347756	0.81312	0.567322	0.698414	0.540205	0.484004	0.442701	0.821551	0.106767	0.436295	0.598535	0.123165	0.503656	0.352894	0.821262	0.400463	0.657051	0.302686	0.661256	0.511135	0.347079	0.233309	0.319635	0.764446	0.839917	0.78498	0.471045	0.826215	0.477934	0.190986	0.378708	0.483467	0.793151
cg19233189	chr4	89212288	RP11-10L7.1	0.141574	0.17117	0.396508	0.747231	0.60442	0.626606	0.333562	0.575116	0.770102	0.258869	0.772572	0.394836	0.637925	0.312641	0.811835	0.516521	0.645358	0.459622	0.390507	0.386905	0.737989	0.0971432	0.360323	0.559684	0.106239	0.463058	0.311643	0.708084	0.398108	0.522492	0.314691	0.614523	0.50028	0.319013	0.17804	0.29731	0.708032	0.835867	0.795859	0.498679	0.776583	0.506471	0.252076	0.345635	0.427832	0.78984
cg26384993	chr14	73279458	DPF3;DPF3	0.189371	0.355615	0.475604	0.747796	0.619298	0.745338	0.2765	0.734312	0.826711	0.211998	0.894105	0.426239	0.730068	0.438618	0.772695	0.389076	0.706384	0.501269	0.442642	0.382589	0.811729	0.139077	0.526235	0.600487	0.181318	0.633711	0.351202	0.792419	0.398252	0.599573	0.158014	0.694618	0.493195	0.180904	0.319186	0.283035	0.594604	0.792595	0.835935	0.439247	0.872233	0.433568	0.12319	0.389273	0.437191	0.865539
cg16324314	chr14	77480847		0.132633	0.199823	0.333932	0.688098	0.518063	0.621072	0.269307	0.60631	0.717476	0.351744	0.832574	0.369004	0.546385	0.53954	0.861092	0.517649	0.579129	0.432498	0.473553	0.257222	0.81792	0.101805	0.441811	0.399953	0.0874397	0.503484	0.416867	0.795049	0.424195	0.463295	0.143462	0.717446	0.487542	0.230153	0.154011	0.356288	0.73923	0.811435	0.821909	0.404859	0.840895	0.501555	0.316186	0.333206	0.367048	0.724671
cg02124184	chr5	72950691	RP11-428C6.1;RP11-428C6.1	0.131241	0.13796	0.387323	0.661386	0.555405	0.655494	0.242182	0.428794	0.646927	0.323324	0.77779	0.330386	0.641524	0.267614	0.824442	0.377463	0.585652	0.353744	0.297426	0.289881	0.707595	0.0949357	0.327974	0.527082	0.0887558	0.391556	0.261168	0.557065	0.305184	0.475448	0.263771	0.580398	0.447175	0.210717	0.173229	0.244576	0.682732	0.748032	0.752982	0.432293	0.773823	0.48952	0.182449	0.294164	0.374634	0.721947
cg00386405	chr19	30863275	ZNF536	0.193687	0.258372	0.395599	0.710057	0.651316	0.440041	0.304906	0.539857	0.780448	0.183624	0.750938	0.410439	0.613796	0.276489	0.837748	0.522753	0.722563	0.493517	0.436996	0.383427	0.77879	0.185062	0.379236	0.535116	0.132679	0.446897	0.258427	0.79347	0.328701	0.545718	0.216656	0.624135	0.513982	0.269852	0.235376	0.33205	0.586319	0.830419	0.777759	0.492537	0.83377	0.416748	0.162521	0.438511	0.473196	0.817245
cg21717719	chr5	31538116	C5orf22;C5orf22;C5orf22;C5orf22	0.116745	0.26482	0.403462	0.778402	0.577162	0.606468	0.318744	0.631544	0.735842	0.367922	0.804136	0.374698	0.672904	0.312495	0.825275	0.534316	0.665953	0.543852	0.431288	0.418749	0.761166	0.0826842	0.519195	0.546243	0.101383	0.424182	0.293089	0.854779	0.437951	0.630403	0.34877	0.632479	0.507547	0.286915	0.188089	0.321062	0.757031	0.762961	0.803967	0.402045	0.874156	0.639887	0.180725	0.398933	0.414953	0.775336
cg10665961	chr17	8958039		0.278614	0.377078	0.457526	0.706456	0.59345	0.762202	0.507517	0.493897	0.728834	0.225209	0.833451	0.386488	0.611898	0.23369	0.835243	0.565156	0.687018	0.384036	0.495866	0.546088	0.821108	0.121519	0.520028	0.722606	0.125625	0.618177	0.453385	0.898916	0.548572	0.633611	0.294067	0.746054	0.7398	0.455076	0.15753	0.287025	0.717435	0.862419	0.82331	0.46244	0.925179	0.619638	0.0985849	0.39392	0.438501	0.837161
cg03024979	chr4	103737517	UBE2D3;UBE2D3;UBE2D3;UBE2D3;UBE2D3;UBE2D3;UBE2D3;UBE2D3;UBE2D3	0.157636	0.237014	0.329103	0.595838	0.54222	0.583615	0.213721	0.420308	0.725056	0.156026	0.78042	0.313461	0.69771	0.229961	0.749464	0.496745	0.630634	0.278133	0.372662	0.325396	0.782943	0.114284	0.366152	0.455131	0.11892	0.371072	0.193479	0.73707	0.394956	0.506609	0.14186	0.644223	0.502886	0.198324	0.151362	0.298834	0.649752	0.704894	0.67878	0.441406	0.722982	0.406859	0.175208	0.330385	0.337457	0.689768
cg21714530	chr15	49324284	SECISBP2L	0.188622	0.216518	0.484255	0.736069	0.607283	0.680787	0.412812	0.524552	0.720675	0.349598	0.810871	0.399492	0.717721	0.316899	0.817549	0.574265	0.742189	0.517111	0.435463	0.360241	0.793771	0.10364	0.505371	0.508922	0.161075	0.525585	0.299216	0.866988	0.384171	0.619031	0.294562	0.700408	0.510158	0.283069	0.216162	0.341539	0.693707	0.82603	0.780413	0.490265	0.79202	0.493095	0.23582	0.408746	0.418978	0.770869
cg10427062	chr5	60728124		0.10514	0.2169	0.468487	0.718726	0.545483	0.684292	0.40121	0.511462	0.748056	0.288628	0.794983	0.360737	0.66365	0.211768	0.838036	0.435724	0.651022	0.428219	0.351332	0.288683	0.719142	0.104114	0.427818	0.523091	0.0888369	0.458722	0.20489	0.689631	0.305219	0.442372	0.351431	0.640609	0.464854	0.231342	0.139262	0.284545	0.664994	0.759775	0.691134	0.417056	0.813695	0.472106	0.109356	0.349583	0.378266	0.665841
cg06401858	chr14	52343501	GNG2;GNG2;GNG2;GNG2;GNG2;GNG2;GNG2;GNG2;GNG2;GNG2;GNG2	0.1521	0.170398	0.341049	0.689567	0.577766	0.578129	0.361899	0.453645	0.758797	0.195596	0.813463	0.418278	0.683077	0.3507	0.833251	0.499397	0.618763	0.535798	0.43522	0.359063	0.758275	0.0938612	0.485007	0.548989	0.151919	0.378436	0.341363	0.832689	0.314532	0.542656	0.215242	0.692932	0.484506	0.163878	0.183254	0.266727	0.690836	0.796537	0.756943	0.474163	0.822877	0.409334	0.166201	0.40621	0.43906	0.773488
cg00059232	chr1	53680442	RP5-1024G6.2;C1orf123;C1orf123;C1orf123	0.145517	0.206596	0.364736	0.699753	0.505026	0.52393	0.345521	0.544589	0.774624	0.39523	0.800794	0.311722	0.654935	0.315701	0.812401	0.50949	0.589046	0.427289	0.406654	0.38264	0.818193	0.102139	0.474654	0.547257	0.126022	0.544901	0.217503	0.885814	0.351836	0.603773	0.303603	0.641764	0.46144	0.224219	0.123224	0.272426	0.726163	0.803765	0.804783	0.395763	0.85131	0.538251	0.238897	0.345903	0.373791	0.773001
cg11768833	chr9	13140958	MPDZ;MPDZ;MPDZ;MPDZ;MPDZ	0.21286	0.235996	0.360178	0.723608	0.519183	0.462651	0.217446	0.464743	0.715065	0.163366	0.785536	0.307474	0.582077	0.16874	0.712405	0.456332	0.630781	0.321813	0.334509	0.23237	0.665507	0.0869684	0.321949	0.39837	0.0748567	0.36545	0.318106	0.851272	0.3294	0.485822	0.190623	0.645764	0.445233	0.20576	0.121419	0.231378	0.601018	0.649506	0.699892	0.376461	0.778743	0.323775	0.0923071	0.305417	0.308968	0.750539
cg17578462	chr5	6826375	RP11-332J15.1	0.207827	0.205253	0.383386	0.775325	0.58733	0.716435	0.330755	0.614351	0.754347	0.349408	0.864065	0.416793	0.680046	0.37269	0.809896	0.730203	0.675638	0.448929	0.47079	0.531125	0.821266	0.111688	0.49807	0.622938	0.156098	0.587169	0.459176	0.836991	0.369892	0.655513	0.374602	0.748947	0.581755	0.308517	0.241731	0.338343	0.759488	0.846464	0.837232	0.492892	0.856362	0.661383	0.165586	0.42827	0.684022	0.8267
cg12199057	chr9	6781761	KDM4C;KDM4C;KDM4C;RP11-390F4.7;KDM4C;KDM4C;KDM4C	0.152455	0.239851	0.478593	0.684419	0.568445	0.63856	0.303475	0.687096	0.786218	0.334493	0.811163	0.499262	0.660784	0.325753	0.786547	0.558165	0.681348	0.487905	0.373149	0.388694	0.764274	0.0973717	0.48336	0.549013	0.119717	0.501714	0.420499	0.905095	0.483892	0.616915	0.3238	0.727229	0.519447	0.250826	0.186303	0.363134	0.714168	0.816696	0.810221	0.435855	0.828725	0.462211	0.273653	0.376954	0.368394	0.78665
cg13829680	chr9	136746975	VAV2	0.34467	0.455113	0.442453	0.777881	0.648619	0.758346	0.42911	0.598068	0.717472	0.181222	0.889221	0.410784	0.693993	0.480144	0.822975	0.690606	0.751874	0.480697	0.505428	0.435785	0.851961	0.223348	0.551828	0.555709	0.186092	0.553595	0.416977	0.852874	0.347342	0.582919	0.28368	0.788154	0.585838	0.426016	0.166275	0.352431	0.83305	0.916593	0.764926	0.58367	0.914636	0.554483	0.207843	0.439009	0.50517	0.846241
cg06905757	chr3	57614017	RP11-755B10.2	0.225518	0.265454	0.467974	0.758736	0.640933	0.778523	0.417828	0.749077	0.802765	0.320057	0.826258	0.467744	0.736177	0.376561	0.828911	0.61682	0.738811	0.561046	0.554424	0.516482	0.832549	0.147215	0.621902	0.661663	0.186698	0.539096	0.345015	0.846309	0.502958	0.672163	0.291612	0.783743	0.591047	0.28393	0.251762	0.314421	0.728626	0.839736	0.825524	0.511816	0.843767	0.657121	0.357253	0.489716	0.504172	0.816901
cg05319610	chr2	84668300	SUCLG1;SUCLG1;SUCLG1	0.332394	0.22072	0.411351	0.805714	0.600731	0.65985	0.35556	0.626185	0.801483	0.335224	0.815995	0.446477	0.671946	0.493201	0.871684	0.50296	0.761533	0.542292	0.427285	0.434697	0.828481	0.106466	0.54633	0.59582	0.125055	0.504463	0.296881	0.897568	0.511881	0.543595	0.357634	0.782091	0.488746	0.309179	0.264275	0.338747	0.755052	0.852444	0.819283	0.416205	0.880262	0.587932	0.218914	0.434565	0.430642	0.798791
cg22358706	chr1	109418788	GPSM2;GPSM2;GPSM2;GPSM2	0.115832	0.17893	0.309215	0.779658	0.441316	0.564211	0.189205	0.527454	0.670236	0.28691	0.686544	0.40662	0.711994	0.510939	0.79154	0.469161	0.554577	0.306349	0.363152	0.239003	0.717136	0.0988053	0.320347	0.44461	0.108435	0.398398	0.188113	0.849031	0.202972	0.579845	0.217045	0.590937	0.448449	0.271248	0.205152	0.256217	0.658623	0.750131	0.733678	0.332028	0.742005	0.350199	0.155069	0.288711	0.34239	0.791754
cg19238141	chr20	9441312	PLCB4;PLCB4;PLCB4	0.16419	0.228263	0.375554	0.723161	0.577429	0.562899	0.371203	0.627243	0.8153	0.405414	0.787261	0.361131	0.623009	0.62031	0.836785	0.566196	0.713176	0.390111	0.392027	0.354568	0.804564	0.095689	0.585597	0.599465	0.0921247	0.443484	0.233061	0.703405	0.433908	0.63035	0.324375	0.72508	0.49089	0.30266	0.183218	0.29582	0.632572	0.817575	0.799856	0.495359	0.819692	0.5027	0.222601	0.368357	0.446079	0.79173
cg08679495	chr5	127194369	CTC-228N24.2;CTC-228N24.1	0.223514	0.314592	0.576415	0.727961	0.64405	0.605967	0.348762	0.694886	0.776996	0.40384	0.779634	0.422235	0.637515	0.288833	0.844822	0.562102	0.757189	0.544122	0.481507	0.502477	0.831799	0.112223	0.520807	0.604452	0.119332	0.557258	0.376234	0.862756	0.493581	0.640724	0.360707	0.709024	0.5141	0.342629	0.282066	0.354233	0.760671	0.861358	0.811726	0.533416	0.835551	0.495113	0.179852	0.385841	0.516718	0.872403
cg19249097	chr17	79359152	RP11-1055B8.3;RP11-1055B8.3;RP11-1055B8.3;RP11-1055B8.3;RP11-1055B8.3	0.184474	0.127964	0.298971	0.434626	0.486847	0.532572	0.194294	0.551937	0.742179	0.30335	0.757565	0.244504	0.613709	0.249938	0.796486	0.415646	0.565132	0.318084	0.358272	0.331389	0.834547	0.0991225	0.391488	0.41191	0.0878403	0.385621	0.296331	0.909656	0.273241	0.585191	0.170366	0.556168	0.398404	0.253786	0.299109	0.245069	0.649008	0.805854	0.75263	0.36091	0.807111	0.395365	0.27376	0.278666	0.370588	0.748238
cg19933018	chr2	28519296		0.162264	0.318695	0.482161	0.726092	0.637043	0.663158	0.418734	0.778013	0.826578	0.393138	0.848733	0.434898	0.68991	0.486953	0.758682	0.620616	0.739952	0.529415	0.412801	0.478371	0.805671	0.0938031	0.509362	0.6493	0.18489	0.542503	0.268438	0.787149	0.412486	0.636441	0.369633	0.80543	0.607019	0.372251	0.194876	0.374901	0.793153	0.828167	0.76715	0.490481	0.870262	0.635134	0.138299	0.504867	0.435868	0.765488
cg15733007	chr6	165324747		0.21563	0.269467	0.3421	0.696627	0.574305	0.657237	0.410985	0.537691	0.751216	0.286902	0.76868	0.360449	0.701431	0.373144	0.75237	0.572622	0.758392	0.40154	0.375306	0.498283	0.774564	0.0965688	0.4189	0.508656	0.111218	0.453467	0.306516	0.81409	0.375355	0.604787	0.302266	0.638831	0.529851	0.209242	0.210217	0.375085	0.69269	0.8283	0.761181	0.487979	0.776615	0.394751	0.141791	0.403179	0.453268	0.768081
cg23914535	chr11	87885119		0.175673	0.257793	0.416155	0.751113	0.625382	0.689826	0.31892	0.58461	0.781775	0.439087	0.767616	0.49659	0.71878	0.356244	0.802751	0.511489	0.697315	0.487687	0.433911	0.407426	0.802058	0.109504	0.528534	0.596197	0.164436	0.453535	0.418066	0.857271	0.419958	0.66866	0.302756	0.730409	0.568045	0.307306	0.306675	0.36619	0.713157	0.80476	0.807405	0.532578	0.867956	0.584939	0.236398	0.408927	0.431456	0.798786
cg25274540	chr11	43917358	ALKBH3;ALKBH3;ALKBH3;ALKBH3	0.279117	0.302958	0.410322	0.737631	0.670931	0.674468	0.296181	0.680576	0.772164	0.440709	0.807647	0.42097	0.750472	0.325792	0.784202	0.650106	0.686655	0.503858	0.424354	0.476555	0.762649	0.16689	0.610112	0.595442	0.144529	0.477516	0.210215	0.814393	0.373245	0.682932	0.343748	0.748385	0.642525	0.302894	0.321995	0.3277	0.717906	0.852265	0.793633	0.574688	0.870414	0.551545	0.279139	0.425233	0.481395	0.804997
cg09853571	chr16	83847865	HSBP1;HSBP1	0.16123	0.168417	0.369975	0.624573	0.545296	0.601181	0.248502	0.566749	0.685378	0.242534	0.742972	0.414926	0.658649	0.232386	0.740858	0.485523	0.633696	0.441072	0.398173	0.353365	0.738757	0.100806	0.300142	0.541165	0.109617	0.41561	0.135706	0.667571	0.348824	0.496532	0.209907	0.647036	0.466133	0.270136	0.180484	0.296107	0.661918	0.783492	0.743085	0.428278	0.78803	0.507504	0.1635	0.311818	0.394762	0.673369
cg14643390	chr7	19577822	AC007091.1	0.117573	0.176547	0.352844	0.718446	0.535494	0.679265	0.211499	0.307935	0.61335	0.232172	0.746387	0.247467	0.578788	0.35449	0.721839	0.468808	0.695826	0.350207	0.291397	0.269714	0.70157	0.0785445	0.342297	0.4479	0.0643163	0.467109	0.220702	0.697975	0.327987	0.397291	0.201436	0.624038	0.388806	0.166643	0.0957895	0.231464	0.665789	0.793449	0.751917	0.398459	0.733348	0.391611	0.17807	0.26806	0.348004	0.765696
cg08674011	chr7	30490222		0.178311	0.269447	0.464835	0.742501	0.594589	0.636847	0.291231	0.583211	0.753934	0.304733	0.819288	0.41364	0.741319	0.317462	0.841459	0.617559	0.754517	0.397351	0.483354	0.341445	0.772527	0.100206	0.592477	0.616209	0.0922426	0.466245	0.34572	0.784804	0.430603	0.49829	0.285141	0.62255	0.384276	0.313046	0.113098	0.287915	0.70838	0.831568	0.817443	0.478989	0.743174	0.420797	0.136449	0.392925	0.409901	0.791319
cg01156295	chr5	138211184	CTNNA1;CTNNA1;LRRTM2;LRRTM2;LRRTM2;CTNNA1;CTNNA1;CTNNA1;CTNNA1;CTNNA1;CTNNA1;CTNNA1;CTNNA1;CTNNA1;CTNNA1;CTNNA1;CTNNA1;CTNNA1;LRRTM2;CTNNA1;CTNNA1;CTNNA1;CTNNA1;CTNNA1;CTNNA1;CTNNA1;CTNNA1;CTNNA1;CTNNA1;CTNNA1;CTNNA1;CTNNA1;CTNNA1;CTNNA1;CTNNA1	0.134301	0.229441	0.385768	0.709779	0.538605	0.650486	0.267761	0.636529	0.810572	0.429918	0.825386	0.472087	0.683171	0.341464	0.863447	0.556155	0.686509	0.459427	0.408364	0.32502	0.756132	0.105607	0.435853	0.582538	0.142748	0.43796	0.332483	0.763805	0.467082	0.492832	0.241442	0.653262	0.495954	0.356739	0.149669	0.266317	0.720061	0.779011	0.779024	0.482831	0.805258	0.381523	0.251415	0.293577	0.412312	0.723765
cg05241828	chr8	145728507	CTD-2517M22.14;CTD-2517M22.14;GPT;GPT;GPT;GPT;GPT;GPT	0.245944	0.306903	0.424771	0.790331	0.721094	0.612383	0.372651	0.481629	0.799533	0.0595178	0.841531	0.492234	0.653818	0.468366	0.89416	0.591872	0.726495	0.586175	0.541119	0.45185	0.864677	0.218727	0.466783	0.55675	0.121243	0.471876	0.39243	0.838886	0.381191	0.602044	0.428048	0.630866	0.621366	0.429274	0.276681	0.408387	0.803165	0.896075	0.836066	0.641817	0.853274	0.714672	0.210684	0.471537	0.59298	0.833276
cg21315098	chr2	190163043		0.162366	0.186857	0.440992	0.697236	0.567199	0.747424	0.459088	0.577102	0.799184	0.411782	0.814036	0.374724	0.673976	0.361789	0.795164	0.549627	0.713521	0.521873	0.482824	0.631518	0.817725	0.0758006	0.626352	0.645566	0.0946628	0.537862	0.336287	0.837172	0.457644	0.570998	0.2765	0.733901	0.485799	0.263763	0.134106	0.302269	0.737375	0.816727	0.811314	0.418851	0.821512	0.457095	0.117707	0.380324	0.405078	0.793912
cg17432647	chr5	107996819		0.127775	0.205591	0.365928	0.697102	0.560682	0.459815	0.368651	0.523673	0.724028	0.115272	0.732752	0.326187	0.646846	0.23889	0.68982	0.413463	0.633236	0.433693	0.348444	0.318805	0.74993	0.0993612	0.535633	0.424891	0.0691413	0.434582	0.241378	0.790242	0.268463	0.489597	0.198203	0.558587	0.449113	0.17936	0.173795	0.277645	0.681747	0.774825	0.765058	0.417733	0.716158	0.591219	0.127535	0.310694	0.360073	0.716191
cg19413619	chr2	86852478	RNF103;RNF103;CHMP3	0.166718	0.236839	0.431797	0.840557	0.54141	0.638342	0.413043	0.739678	0.766998	0.295697	0.840652	0.373762	0.690098	0.432891	0.702773	0.618242	0.700792	0.562348	0.414033	0.476298	0.832813	0.107336	0.47424	0.519686	0.0899835	0.575117	0.362016	0.911587	0.420351	0.611153	0.368173	0.771003	0.546286	0.41057	0.220156	0.334326	0.734825	0.815259	0.829483	0.434349	0.864061	0.668217	0.220985	0.384525	0.393492	0.826879
cg10732834	chr18	43498793	EPG5	0.198596	0.280897	0.59367	0.780311	0.654825	0.64246	0.362693	0.599592	0.825106	0.193009	0.795022	0.46417	0.713214	0.457634	0.849052	0.592304	0.735552	0.560731	0.468047	0.429363	0.858348	0.137383	0.644801	0.632477	0.109112	0.526338	0.361885	0.892377	0.406914	0.621924	0.314531	0.769805	0.558913	0.376742	0.262732	0.34917	0.739541	0.864365	0.838907	0.579846	0.883613	0.72376	0.254963	0.491414	0.515901	0.843487
cg07863545	chr10	17604836		0.177963	0.226604	0.398778	0.764678	0.565737	0.63584	0.411697	0.562544	0.762777	0.237829	0.736005	0.377072	0.650487	0.442297	0.790867	0.56571	0.759523	0.451005	0.434564	0.3499	0.78121	0.0865981	0.463411	0.467506	0.0662853	0.238095	0.366459	0.657141	0.395852	0.575297	0.387304	0.717405	0.515974	0.242055	0.281425	0.294287	0.745746	0.802628	0.761616	0.480429	0.826751	0.548661	0.109099	0.332155	0.432254	0.747857
cg20783320	chr8	30343195	RBPMS;RBPMS;RBPMS;RBPMS;RBPMS;RBPMS	0.181565	0.188968	0.30503	0.625603	0.528642	0.637556	0.215222	0.502608	0.73283	0.210379	0.716503	0.291941	0.578607	0.220006	0.800349	0.523289	0.508898	0.425827	0.285183	0.251004	0.73195	0.107725	0.447862	0.403264	0.0755469	0.388412	0.285745	0.808439	0.292786	0.519091	0.187183	0.560713	0.463391	0.170661	0.0729087	0.276256	0.632018	0.797846	0.733744	0.446465	0.61273	0.394449	0.109012	0.274332	0.428182	0.683277
cg25142045	chr15	69740262	KIF23;KIF23;KIF23	0.174445	0.20957	0.437863	0.735894	0.576631	0.587374	0.384969	0.600221	0.733355	0.307201	0.809082	0.408271	0.705284	0.373956	0.843352	0.473679	0.619535	0.423943	0.477058	0.343551	0.786709	0.0833831	0.501195	0.572475	0.0995438	0.425558	0.337527	0.878519	0.327292	0.550241	0.239714	0.590247	0.492143	0.317583	0.203143	0.278828	0.697681	0.79505	0.759732	0.405946	0.849939	0.598526	0.226747	0.33723	0.416592	0.821723
cg24923920	chr2	193013929		0.123913	0.171829	0.328169	0.697854	0.548041	0.536915	0.292996	0.49012	0.710044	0.216091	0.782375	0.303259	0.60848	0.19413	0.787452	0.475766	0.575038	0.337973	0.369664	0.249879	0.737013	0.0952278	0.374103	0.426652	0.0799499	0.438565	0.251922	0.806168	0.259835	0.540304	0.197843	0.52959	0.4147	0.191033	0.0906618	0.23176	0.610012	0.750442	0.734604	0.349868	0.747132	0.366906	0.133454	0.311921	0.492958	0.745223
cg03011271	chr6	108927579	FOXO3	0.0979667	0.296704	0.391469	0.766054	0.614713	0.610562	0.170603	0.349253	0.812354	0.292646	0.813804	0.374604	0.704263	0.381965	0.792237	0.50696	0.712619	0.505801	0.478464	0.433744	0.782656	0.103009	0.453795	0.435729	0.092693	0.434168	0.300743	0.837465	0.392894	0.581845	0.217225	0.695651	0.502628	0.224525	0.159626	0.286405	0.711705	0.792907	0.741861	0.455856	0.855699	0.384539	0.229568	0.413665	0.455281	0.82588
cg14467276	chr9	96846674	PTPDC1	0.163506	0.212886	0.50305	0.665542	0.558081	0.71883	0.452194	0.492318	0.813739	0.52074	0.8366	0.317134	0.655251	0.342162	0.823837	0.497547	0.646572	0.530742	0.377074	0.318057	0.811873	0.111102	0.446535	0.51705	0.103827	0.42275	0.298637	0.899676	0.366838	0.516802	0.208374	0.691805	0.495022	0.288246	0.197608	0.23816	0.680485	0.833143	0.813974	0.451925	0.844341	0.480965	0.193721	0.307571	0.414985	0.773303
cg25541213	chr8	116612735		0.40059	0.25242	0.371836	0.756878	0.603222	0.629038	0.288532	0.682415	0.785226	0.359616	0.819498	0.470234	0.699843	0.43758	0.802287	0.583771	0.71726	0.479914	0.453154	0.397455	0.826922	0.109253	0.508367	0.608216	0.121312	0.471452	0.233361	0.826457	0.457556	0.637242	0.191713	0.795301	0.445885	0.385908	0.273534	0.361114	0.743284	0.815877	0.816761	0.521983	0.845624	0.586521	0.143449	0.452227	0.448022	0.803074
cg24710309	chr1	235423736	ARID4B;ARID4B	0.155207	0.177943	0.266479	0.691066	0.523447	0.563202	0.320908	0.626851	0.698229	0.373765	0.724145	0.413584	0.577055	0.254811	0.738349	0.493382	0.662148	0.437424	0.365538	0.374545	0.760956	0.101939	0.435124	0.524853	0.0891865	0.322499	0.197266	0.731272	0.273055	0.603614	0.202879	0.627136	0.393293	0.256267	0.181936	0.239841	0.669827	0.789817	0.717937	0.449208	0.78822	0.545853	0.198113	0.327743	0.367708	0.738117
cg15293854	chr16	50374696	BRD7	0.213472	0.269651	0.442794	0.796388	0.645662	0.662856	0.379595	0.579741	0.782343	0.430806	0.848022	0.478433	0.681561	0.513531	0.853824	0.599562	0.739588	0.457987	0.511495	0.472113	0.776427	0.102633	0.414227	0.71788	0.135825	0.575907	0.372951	0.857277	0.427779	0.670388	0.263477	0.682448	0.596882	0.36876	0.275314	0.364747	0.79345	0.848579	0.854109	0.525251	0.850655	0.603806	0.229821	0.430286	0.461322	0.852941
cg14855654	chr3	71744503	EIF4E3;EIF4E3	0.127197	0.218806	0.418271	0.802973	0.550685	0.591317	0.416725	0.490593	0.78918	0.353355	0.731353	0.361281	0.609866	0.411677	0.860892	0.480875	0.625899	0.433438	0.372683	0.327968	0.75106	0.093912	0.440917	0.444241	0.0795658	0.447718	0.3316	0.909569	0.350834	0.561765	0.266999	0.722305	0.436508	0.263955	0.193033	0.299885	0.666392	0.827541	0.765692	0.42848	0.808121	0.484285	0.210542	0.369072	0.376031	0.843573
cg08900518	chr1	41410216		0.264761	0.224344	0.292027	0.706818	0.547244	0.723521	0.337171	0.619836	0.747063	0.296287	0.861099	0.393298	0.659794	0.47801	0.813203	0.507475	0.586262	0.440967	0.372421	0.363247	0.802804	0.0851371	0.432741	0.635184	0.101308	0.456771	0.268278	0.670956	0.433468	0.579859	0.245726	0.733446	0.526803	0.236427	0.266334	0.337274	0.643513	0.831485	0.70817	0.437551	0.803888	0.404332	0.133182	0.415957	0.401514	0.736582
cg18856478	chr1	43814358		0.110899	0.134943	0.185067	0.746643	0.450988	0.226958	0.073245	0.224538	0.507477	0.0580462	0.727701	0.191963	0.53739	0.241188	0.834797	0.362383	0.338656	0.225265	0.241391	0.207427	0.662046	0.0932281	0.255308	0.282663	0.063671	0.415118	0.153751	0.557434	0.142321	0.352312	0.122295	0.654976	0.324259	0.187271	0.0654321	0.158036	0.489671	0.716193	0.616531	0.332657	0.745517	0.281922	0.0836054	0.178875	0.308201	0.579675
cg16255513	chr17	78999164	CTD-2561B21.10;CTD-2561B21.10	0.157024	0.135311	0.448773	0.76807	0.499698	0.690272	0.454187	0.603897	0.804843	0.166056	0.818112	0.509098	0.755344	0.561614	0.834202	0.575182	0.682893	0.452367	0.431003	0.413426	0.826718	0.104338	0.377969	0.551166	0.115982	0.468261	0.340799	0.789058	0.424134	0.64611	0.233826	0.733179	0.541906	0.283517	0.205026	0.261226	0.783635	0.796677	0.833945	0.414273	0.816302	0.474143	0.214215	0.308935	0.412309	0.808857
cg01966066	chr17	9972902	AC000003.1;GAS7	0.13801	0.186783	0.321287	0.706875	0.560546	0.54632	0.270003	0.417204	0.777018	0.291436	0.791956	0.391451	0.628087	0.320737	0.817546	0.527584	0.611693	0.336437	0.367617	0.327603	0.716692	0.0811757	0.415878	0.601097	0.0673163	0.469374	0.250358	0.66217	0.314101	0.558216	0.280154	0.589542	0.529842	0.211127	0.186177	0.266091	0.666416	0.817876	0.780845	0.45625	0.792915	0.421212	0.227012	0.317585	0.405083	0.753583
cg13829281	chr11	96104912		0.165119	0.250428	0.386662	0.757342	0.604738	0.691756	0.325669	0.69203	0.662709	0.331042	0.851494	0.567019	0.709714	0.279466	0.810494	0.612155	0.72668	0.460463	0.54104	0.436975	0.836565	0.0931506	0.618464	0.608599	0.158276	0.511174	0.369061	0.803266	0.434635	0.677044	0.297511	0.746734	0.597864	0.287746	0.208473	0.301624	0.742673	0.865237	0.805323	0.454714	0.78896	0.540903	0.315047	0.488073	0.464887	0.759604
cg24259310	chr6	88197377	U6;C6orf165;SLC35A1;C6orf165;SLC35A1	0.228393	0.270786	0.387976	0.742299	0.603155	0.560065	0.316497	0.580511	0.752492	0.234706	0.734857	0.486798	0.6616	0.462654	0.749307	0.662199	0.764103	0.507389	0.483722	0.430747	0.84325	0.124904	0.529387	0.559904	0.261366	0.506277	0.277117	0.835659	0.437778	0.694786	0.335554	0.733818	0.588116	0.212248	0.16534	0.348653	0.676604	0.850724	0.779088	0.471737	0.815681	0.603228	0.216967	0.453217	0.49179	0.751628
cg07360720	chr1	48413798	RP11-543D5.3	0.363198	0.207523	0.334143	0.663819	0.568925	0.396821	0.275299	0.52492	0.649309	0.260475	0.700078	0.227102	0.58293	0.149204	0.741976	0.450211	0.529304	0.301395	0.341877	0.243108	0.762833	0.0969543	0.431114	0.594072	0.0725835	0.413702	0.244629	0.842102	0.300568	0.579339	0.276988	0.6726	0.539169	0.187076	0.256263	0.343005	0.680921	0.771165	0.647107	0.428498	0.830283	0.46809	0.134325	0.374178	0.356914	0.745039
cg11574969	chr17	53391456	HLF;HLF;HLF;HLF	0.155797	0.271187	0.4193	0.756019	0.500416	0.637341	0.389369	0.545041	0.844081	0.337682	0.756169	0.400662	0.614549	0.353114	0.839667	0.519251	0.613486	0.477127	0.427138	0.344006	0.713233	0.0930133	0.557508	0.545781	0.167321	0.509555	0.250397	0.899399	0.398439	0.612673	0.24477	0.58647	0.493701	0.2205	0.210935	0.324481	0.804662	0.822183	0.781787	0.413931	0.804214	0.618109	0.124139	0.315209	0.370344	0.599589
cg11900011	chr15	43019690		0.218762	0.205405	0.543315	0.687777	0.588894	0.712807	0.18547	0.491275	0.614584	0.275067	0.838836	0.496106	0.604768	0.367862	0.792347	0.45727	0.64086	0.414177	0.424127	0.297167	0.818947	0.134482	0.459134	0.487804	0.120652	0.400978	0.363216	0.926558	0.21995	0.503626	0.291685	0.579925	0.505022	0.190906	0.194052	0.317207	0.782193	0.858452	0.549564	0.514195	0.88926	0.590653	0.190814	0.410045	0.496652	0.769412
cg02581289	chr1	95469060	RP4-639F20.3	0.214406	0.223791	0.298664	0.646513	0.621216	0.580247	0.182646	0.545996	0.712944	0.264653	0.786469	0.473963	0.683811	0.327803	0.702055	0.483626	0.647862	0.365459	0.459035	0.320843	0.738919	0.149873	0.458001	0.622391	0.128298	0.38288	0.319012	0.764745	0.414547	0.594776	0.28904	0.705456	0.439536	0.336802	0.122112	0.332111	0.670069	0.828189	0.716566	0.504847	0.743221	0.642519	0.159659	0.369156	0.467389	0.697132
cg01358262	chr15	30334898	RP11-143J24.1	0.154533	0.206632	0.35126	0.654446	0.556566	0.661911	0.230484	0.615556	0.734803	0.252934	0.724804	0.315242	0.614531	0.215927	0.721136	0.457177	0.656442	0.45526	0.384928	0.293783	0.797709	0.0930283	0.375241	0.509345	0.152204	0.42789	0.245676	0.801057	0.446243	0.624095	0.269254	0.711411	0.559599	0.269959	0.271408	0.315675	0.679792	0.798453	0.738677	0.489855	0.757745	0.324356	0.247105	0.387853	0.420551	0.778083
cg13336967	chr9	6552612		0.160855	0.216558	0.302431	0.502479	0.54533	0.583147	0.231179	0.415867	0.717336	0.20298	0.806886	0.253405	0.664564	0.150769	0.725675	0.474677	0.607012	0.315404	0.461278	0.242596	0.720275	0.0948931	0.193361	0.646905	0.180234	0.363772	0.229798	0.753013	0.416374	0.548704	0.329231	0.581992	0.476826	0.23924	0.188005	0.316407	0.632612	0.805774	0.622716	0.377848	0.685779	0.516787	0.17145	0.380828	0.338527	0.706563
cg13549461	chr7	134575145	CALD1;CALD1;CALD1;CALD1;CALD1;CALD1	0.132621	0.242866	0.282855	0.643267	0.619686	0.634909	0.456299	0.656359	0.728015	0.172549	0.709569	0.284035	0.699844	0.31618	0.782422	0.552886	0.740507	0.444414	0.423988	0.319114	0.73932	0.111473	0.525673	0.601969	0.169988	0.45604	0.271367	0.781501	0.403151	0.509053	0.302778	0.691137	0.46617	0.226906	0.160236	0.266351	0.693201	0.827916	0.714486	0.5298	0.79522	0.374564	0.294225	0.343051	0.492275	0.685713
cg12210836	chr6	131481003	AKAP7;AKAP7;AKAP7	0.191235	0.298111	0.449386	0.701003	0.646191	0.569812	0.337556	0.622387	0.740814	0.221138	0.812095	0.381576	0.684048	0.258062	0.736182	0.592744	0.639535	0.43948	0.433849	0.228283	0.759803	0.125014	0.402652	0.555286	0.171649	0.518566	0.239481	0.713497	0.331995	0.614169	0.237485	0.725209	0.53951	0.314321	0.234753	0.389199	0.646132	0.827996	0.688682	0.539457	0.730502	0.457482	0.107999	0.449235	0.464397	0.723928
cg15768126	chr9	126953164		0.133488	0.168716	0.452379	0.716549	0.533551	0.595167	0.298377	0.504802	0.784457	0.308176	0.785018	0.316911	0.625738	0.188095	0.69313	0.425296	0.666122	0.512618	0.433409	0.374359	0.741444	0.0739477	0.545287	0.541668	0.0741843	0.495428	0.205073	0.793753	0.296403	0.558467	0.201525	0.709775	0.429159	0.224899	0.152712	0.34216	0.716051	0.754749	0.744816	0.412766	0.773928	0.410482	0.0793154	0.23894	0.3587	0.728785
cg21039770	chr18	64392127		0.142886	0.224004	0.315904	0.656116	0.572215	0.565706	0.255509	0.495667	0.675075	0.258808	0.709227	0.326621	0.667663	0.334198	0.721466	0.517018	0.672277	0.31382	0.373171	0.405156	0.728064	0.130452	0.317938	0.592805	0.145798	0.432752	0.21224	0.717236	0.333744	0.585322	0.253246	0.647105	0.451592	0.252129	0.203098	0.28812	0.636639	0.805549	0.720615	0.511416	0.789644	0.513637	0.115263	0.234767	0.467749	0.644683
cg26502485	chr5	95018729	SPATA9;SPATA9;SPATA9;SPATA9;CTD-2154I11.1;SPATA9	0.194655	0.254917	0.425429	0.759928	0.632388	0.677003	0.501186	0.659192	0.815855	0.210837	0.812274	0.387088	0.678867	0.46511	0.783334	0.529751	0.757874	0.573915	0.463224	0.351995	0.820198	0.0935971	0.659332	0.676832	0.138002	0.524065	0.390725	0.864443	0.506389	0.607105	0.412915	0.804506	0.555006	0.301944	0.31145	0.366076	0.741067	0.792103	0.817011	0.455964	0.823446	0.642983	0.181166	0.439271	0.431988	0.806877
cg07295822	chr6	93472681		0.146759	0.225685	0.33286	0.698309	0.604843	0.669242	0.428459	0.655966	0.684721	0.406247	0.795014	0.41405	0.648073	0.238284	0.722377	0.539605	0.6576	0.376687	0.401598	0.235468	0.735211	0.113516	0.346788	0.645405	0.106225	0.527437	0.287883	0.767072	0.368002	0.548159	0.28133	0.640288	0.523684	0.274411	0.181055	0.294181	0.67671	0.795561	0.733098	0.469499	0.743417	0.596092	0.311086	0.444107	0.409422	0.792168
cg12466613	chr5	142815469	NR3C1;NR3C1;NR3C1;NR3C1	0.190291	0.241599	0.490672	0.835838	0.651953	0.729343	0.466428	0.738019	0.814668	0.532881	0.898765	0.54554	0.782759	0.478981	0.851061	0.6432	0.788675	0.519833	0.596447	0.505644	0.862085	0.123414	0.671784	0.683454	0.12926	0.57643	0.437738	0.878181	0.466974	0.754211	0.380105	0.759667	0.666232	0.339114	0.311324	0.339831	0.745583	0.849131	0.826622	0.521733	0.871174	0.656942	0.218142	0.585799	0.498683	0.839024
cg02351595	chr3	125000437	ZNF148;ZNF148	0.164068	0.280561	0.402295	0.716236	0.626414	0.629508	0.300031	0.528275	0.708193	0.190944	0.794898	0.449923	0.66966	0.387894	0.796207	0.593579	0.662736	0.519443	0.398445	0.320696	0.816508	0.160153	0.57065	0.581942	0.158738	0.47568	0.180484	0.757746	0.265199	0.55089	0.288617	0.690883	0.558976	0.243722	0.28497	0.307323	0.694341	0.81473	0.788285	0.490214	0.854584	0.56649	0.226039	0.403176	0.44339	0.736909
cg26808637	chr10	95228650	MYOF	0.32197	0.275956	0.329103	0.717657	0.607293	0.521523	0.211482	0.525303	0.72724	0.30793	0.820895	0.279202	0.639145	0.185977	0.748297	0.492451	0.578824	0.299374	0.474747	0.311462	0.758199	0.070676	0.616111	0.36035	0.150383	0.393414	0.185432	0.74012	0.329077	0.552029	0.205099	0.708765	0.46992	0.281914	0.190325	0.317202	0.711348	0.811289	0.776356	0.422996	0.756213	0.610023	0.15297	0.491977	0.456373	0.773807
cg25422560	chr4	6726291		0.14458	0.209931	0.469004	0.700568	0.476355	0.54313	0.301644	0.603791	0.868885	0.349223	0.777481	0.218096	0.694967	0.567431	0.668768	0.511354	0.531824	0.364256	0.352193	0.333703	0.801156	0.132909	0.276857	0.521598	0.0872152	0.395913	0.287831	0.870161	0.268472	0.510759	0.190157	0.714045	0.422565	0.336079	0.113774	0.271408	0.679871	0.803817	0.778263	0.416886	0.78761	0.455817	0.246766	0.361797	0.401172	0.756344
cg07195211	chr11	100680046	ARHGAP42;ARHGAP42;ARHGAP42	0.13416	0.256699	0.327652	0.671269	0.596415	0.567559	0.254902	0.360714	0.669733	0.0961176	0.806088	0.343202	0.66697	0.319544	0.703502	0.546876	0.671801	0.378702	0.454413	0.318875	0.803384	0.113313	0.303482	0.486072	0.118378	0.479781	0.262051	0.724327	0.271879	0.506582	0.230037	0.613283	0.526113	0.182515	0.206445	0.318174	0.703323	0.803746	0.679497	0.444383	0.789313	0.342079	0.221216	0.358062	0.42262	0.646282
cg09094964	chr12	2046045	RP5-1096D14.2	0.150579	0.0857306	0.193651	0.814632	0.466193	0.29102	0.22045	0.394844	0.662393	0.0594065	0.837477	0.109536	0.569396	0.140517	0.81501	0.806952	0.648996	0.560802	0.55938	0.176912	0.750436	0.205364	0.408033	0.395856	0.344899	0.243962	0.16944	0.87607	0.178745	0.514309	0.404958	0.804621	0.344094	0.103645	0.134841	0.141642	0.594957	0.865739	0.919488	0.31942	0.856156	0.149952	0.0721469	0.304145	0.295635	0.649058
cg06585198	chr2	175701436	CHN1;CHN1;CHN1;CHN1;CHN1	0.139474	0.17754	0.234314	0.487385	0.522443	0.457644	0.198154	0.446188	0.628165	0.0662725	0.757142	0.254121	0.652142	0.263089	0.674307	0.361743	0.551544	0.282895	0.300082	0.250843	0.683236	0.0805504	0.231419	0.456238	0.0801024	0.348287	0.188285	0.641257	0.249666	0.439849	0.226847	0.590196	0.351447	0.153304	0.115831	0.215239	0.627787	0.708654	0.657542	0.372502	0.691857	0.258266	0.0710116	0.265995	0.284768	0.714736
cg02702241	chr8	129537166	RP11-89M16.1	0.198039	0.236855	0.427529	0.738845	0.552043	0.686432	0.320062	0.611304	0.770771	0.222992	0.686342	0.363909	0.625711	0.496237	0.751342	0.606244	0.675825	0.455107	0.429711	0.338814	0.770029	0.0906733	0.517828	0.517069	0.111505	0.523543	0.27811	0.82133	0.362515	0.579712	0.265777	0.697556	0.548152	0.295693	0.257905	0.358807	0.706158	0.792805	0.743717	0.422336	0.829886	0.574599	0.206527	0.358559	0.388162	0.83046
cg17212127	chr7	8383356	AC007128.1	0.216486	0.169995	0.30179	0.626728	0.431908	0.486914	0.586545	0.43448	0.72509	0.0982631	0.721214	0.292023	0.490194	0.142625	0.766203	0.466677	0.568943	0.270918	0.328178	0.236308	0.620777	0.0936134	0.211414	0.362622	0.0562516	0.265534	0.309927	0.713216	0.150883	0.391029	0.178839	0.509395	0.454717	0.193313	0.117439	0.263426	0.836392	0.762429	0.766401	0.39598	0.739776	0.340127	0.0836543	0.281192	0.393636	0.67819
cg02531934	chr17	64773926	PRKCA	0.142317	0.182576	0.286089	0.686612	0.565398	0.459293	0.251392	0.533515	0.620575	0.193599	0.739229	0.343709	0.557625	0.34208	0.803688	0.528059	0.661343	0.437816	0.375487	0.346138	0.775603	0.104376	0.399753	0.507852	0.0905343	0.418342	0.20683	0.844665	0.269044	0.501916	0.161504	0.630975	0.420217	0.331551	0.212689	0.222885	0.619028	0.768311	0.703294	0.398094	0.825927	0.440286	0.168913	0.290014	0.374475	0.762341
cg07532720	chr7	47422753	TNS3;TNS3	0.174953	0.177689	0.33049	0.531628	0.457726	0.607141	0.343455	0.465677	0.749929	0.309165	0.766794	0.325496	0.581888	0.470318	0.786429	0.440567	0.642592	0.411459	0.390692	0.232729	0.800216	0.0616318	0.426295	0.507655	0.064624	0.448498	0.20928	0.880333	0.315716	0.491562	0.144371	0.702651	0.40965	0.263839	0.139482	0.248337	0.694236	0.726923	0.646177	0.364129	0.805396	0.440996	0.214522	0.264591	0.329523	0.749598
cg27327268	chr10	118428651	C10orf82;RP11-498B4.5;C10orf82	0.253673	0.260835	0.348494	0.657275	0.577599	0.599658	0.202204	0.560261	0.714728	0.553995	0.781857	0.315099	0.650574	0.552484	0.784804	0.605483	0.621297	0.332948	0.382401	0.325423	0.812388	0.151703	0.522925	0.514444	0.089099	0.495811	0.26953	0.894215	0.42133	0.567125	0.424313	0.727387	0.485146	0.245843	0.116266	0.323288	0.72473	0.851957	0.7638	0.481585	0.803357	0.482058	0.0947473	0.371505	0.47054	0.806728
cg12607269	chr17	28242367		0.189997	0.267908	0.433001	0.699968	0.587047	0.632329	0.321789	0.567896	0.754942	0.303372	0.746057	0.39349	0.641468	0.378602	0.832311	0.566427	0.689187	0.482222	0.490182	0.44964	0.829061	0.0923434	0.554467	0.505184	0.100796	0.475863	0.29448	0.855414	0.318492	0.555299	0.251581	0.616008	0.560351	0.329783	0.192407	0.358696	0.635539	0.859548	0.817658	0.497533	0.84681	0.609105	0.201845	0.39609	0.432156	0.805938
cg13755677	chr9	102871063	INVS;INVS;INVS;INVS	0.144985	0.203457	0.461015	0.74332	0.615758	0.695085	0.521684	0.51238	0.832728	0.426632	0.832986	0.424094	0.652056	0.395341	0.787723	0.605873	0.713271	0.538129	0.388762	0.418183	0.790505	0.112449	0.585484	0.609349	0.120941	0.452248	0.346721	0.796318	0.328388	0.511118	0.313913	0.764137	0.583066	0.297933	0.292242	0.338434	0.759714	0.820761	0.780904	0.489803	0.850667	0.560945	0.186735	0.328251	0.400986	0.767658
cg24246165	chr2	54435033	ACYP2	0.146537	0.226707	0.443393	0.741845	0.586809	0.52626	0.374459	0.581743	0.799808	0.253139	0.731272	0.357435	0.697612	0.324424	0.78687	0.500369	0.589471	0.455658	0.400815	0.394729	0.740592	0.0813912	0.436907	0.557679	0.127457	0.416825	0.282745	0.642075	0.464141	0.567351	0.340937	0.713891	0.432389	0.285599	0.221729	0.300993	0.75452	0.825663	0.793639	0.445546	0.788992	0.569016	0.17557	0.300533	0.425382	0.778511
cg17989266	chr1	51150144		0.198086	0.243628	0.47685	0.728696	0.562426	0.645412	0.38025	0.498661	0.717125	0.173695	0.800517	0.375255	0.672209	0.50703	0.753863	0.512963	0.734555	0.499913	0.492769	0.313409	0.828836	0.0851299	0.487679	0.621107	0.131838	0.528478	0.316661	0.798588	0.284933	0.684491	0.201716	0.67316	0.522061	0.3373	0.145044	0.276776	0.724534	0.83095	0.739621	0.468026	0.791116	0.455201	0.149267	0.450453	0.351806	0.714808
cg13079933	chr15	70146103		0.153014	0.22024	0.383564	0.705453	0.543469	0.605974	0.303017	0.588258	0.740177	0.435126	0.804306	0.445796	0.56255	0.483768	0.824268	0.612966	0.678949	0.480541	0.405468	0.349888	0.833262	0.0973647	0.494217	0.576334	0.130766	0.457542	0.269767	0.840645	0.365014	0.502539	0.247648	0.69378	0.477225	0.226401	0.264648	0.275009	0.732097	0.813243	0.814237	0.412989	0.817489	0.376857	0.199234	0.4127	0.386432	0.820122
cg27571329	chr1	59859555	FGGY;FGGY;FGGY	0.117637	0.144067	0.242228	0.649862	0.541814	0.566265	0.254247	0.392681	0.704041	0.390589	0.719096	0.336698	0.594247	0.221394	0.748077	0.369968	0.491862	0.259063	0.400938	0.220422	0.758089	0.0722034	0.366011	0.491343	0.0724965	0.413337	0.276751	0.692468	0.29726	0.427103	0.251268	0.610981	0.378801	0.22842	0.110915	0.226975	0.626195	0.737803	0.701534	0.417592	0.746259	0.297145	0.123671	0.247292	0.361523	0.722772
cg03480347	chr1	193233771		0.190802	0.287195	0.518141	0.775205	0.610332	0.712469	0.354064	0.693279	0.785282	0.306305	0.804985	0.482018	0.734895	0.461531	0.807739	0.645565	0.769174	0.497293	0.500597	0.349225	0.83979	0.0873256	0.573602	0.678034	0.170106	0.581673	0.347293	0.816574	0.442791	0.736882	0.293455	0.750093	0.542042	0.277998	0.256303	0.342411	0.724909	0.841184	0.767505	0.471364	0.841843	0.508653	0.252963	0.467874	0.400504	0.823387
cg09250376	chr18	67455816		0.174915	0.225264	0.586199	0.740107	0.630211	0.687156	0.433279	0.635593	0.81997	0.444016	0.813335	0.463388	0.775484	0.445604	0.776757	0.629462	0.7322	0.458385	0.428997	0.388597	0.822192	0.113508	0.528761	0.627925	0.127657	0.486268	0.284726	0.816952	0.479732	0.643841	0.349847	0.788185	0.526389	0.238759	0.186761	0.320331	0.77616	0.847809	0.834098	0.536319	0.805748	0.539851	0.310576	0.410061	0.501604	0.750593
cg00755791	chr10	75768461	RP11-417O11.5;VCL;VCL;VCL	0.226118	0.269818	0.46459	0.783456	0.661453	0.710774	0.26084	0.648666	0.743357	0.337154	0.860041	0.503742	0.737348	0.398066	0.862544	0.625362	0.699463	0.499029	0.495688	0.486481	0.840515	0.11707	0.355592	0.637194	0.146885	0.527246	0.362549	0.853843	0.443616	0.714733	0.459739	0.722386	0.542192	0.307551	0.256669	0.382596	0.775568	0.8549	0.819577	0.543087	0.83666	0.526384	0.220145	0.494277	0.4777	0.790005
cg16682935	chr10	89504155		0.178756	0.264186	0.354416	0.709597	0.571691	0.609234	0.364011	0.612228	0.809669	0.336526	0.664268	0.414257	0.692129	0.488213	0.856683	0.492732	0.633522	0.454456	0.404064	0.338206	0.821467	0.0885097	0.429708	0.568544	0.0837457	0.433548	0.297991	0.855648	0.449765	0.532386	0.217724	0.68922	0.485016	0.305435	0.228197	0.289288	0.75143	0.809756	0.828218	0.420224	0.789124	0.585531	0.287309	0.404515	0.399457	0.825072
cg02909952	chr5	169404456	DOCK2;DOCK2;FAM196B;FAM196B	0.119056	0.201762	0.484134	0.750897	0.507321	0.521205	0.179805	0.486104	0.733033	0.539592	0.771724	0.445612	0.593756	0.289674	0.729935	0.564602	0.612637	0.553749	0.440678	0.432205	0.827632	0.0680499	0.517671	0.531476	0.100318	0.507043	0.192146	0.769962	0.38694	0.616738	0.337981	0.717833	0.4626	0.226689	0.211038	0.346249	0.772562	0.793047	0.743284	0.415865	0.802702	0.63643	0.161512	0.367022	0.380343	0.766564
cg20338426	chr11	86188827	ME3;RP11-317J19.1;ME3	0.124916	0.263821	0.386228	0.714666	0.477917	0.600629	0.212369	0.680683	0.732167	0.292354	0.839489	0.401712	0.610787	0.352944	0.787946	0.539933	0.640837	0.305635	0.384323	0.446394	0.735099	0.0730203	0.513669	0.600203	0.126332	0.441483	0.263626	0.772807	0.381576	0.538856	0.278395	0.659576	0.51769	0.240159	0.293268	0.295162	0.748613	0.819342	0.711872	0.449688	0.807818	0.369574	0.0963374	0.36295	0.429466	0.756982
cg06535968	chr7	107357932	SLC26A4	0.14866	0.189697	0.324891	0.623834	0.542224	0.702239	0.315403	0.43807	0.789033	0.159875	0.790877	0.302753	0.659697	0.328329	0.765827	0.506006	0.607955	0.444892	0.474846	0.354098	0.81799	0.0824369	0.316836	0.524092	0.113257	0.381698	0.309797	0.732377	0.300003	0.552184	0.210659	0.651627	0.416675	0.183306	0.166754	0.339957	0.631801	0.775278	0.676259	0.401454	0.752485	0.326851	0.146022	0.39192	0.354223	0.605173
cg06822340	chr7	147355839		0.125364	0.202814	0.321588	0.728304	0.578331	0.561868	0.225176	0.549135	0.747784	0.402729	0.735027	0.47451	0.666357	0.476564	0.751402	0.475408	0.621976	0.452727	0.364272	0.301785	0.725765	0.101021	0.518038	0.545649	0.112685	0.383879	0.290858	0.727114	0.259521	0.519251	0.200287	0.702888	0.433221	0.434246	0.25116	0.275245	0.765909	0.803807	0.731331	0.433018	0.813953	0.579158	0.100231	0.286927	0.4085	0.769177
cg07143446	chr2	211325769	AC007970.1;LANCL1;AC007970.1	0.191406	0.246637	0.444397	0.808468	0.577036	0.741096	0.363912	0.530737	0.799533	0.201437	0.762291	0.426129	0.670153	0.487353	0.853884	0.584485	0.734356	0.50233	0.527635	0.40563	0.827457	0.120558	0.477502	0.588547	0.12006	0.564548	0.362072	0.904876	0.390382	0.634396	0.318142	0.673568	0.586283	0.331789	0.280059	0.327326	0.760924	0.848948	0.791002	0.530073	0.858258	0.512124	0.327307	0.361081	0.486431	0.829253
cg09223871	chr18	55869140	NEDD4L;NEDD4L;NEDD4L;NEDD4L	0.215336	0.259701	0.363747	0.738664	0.611683	0.629752	0.387969	0.649672	0.773078	0.217276	0.768882	0.46082	0.650712	0.266156	0.772838	0.573087	0.682736	0.537512	0.441102	0.424454	0.783856	0.141694	0.478734	0.606342	0.119028	0.497209	0.289921	0.805324	0.292117	0.580708	0.351976	0.723396	0.498771	0.351015	0.226321	0.371351	0.717792	0.810771	0.777045	0.537942	0.803928	0.555252	0.2099	0.404191	0.465457	0.735963
cg11591485	chr3	124839640	SLC12A8;SLC12A8;SLC12A8;SLC12A8;SLC12A8;SLC12A8;SLC12A8;SLC12A8;SLC12A8	0.197548	0.192668	0.286214	0.751148	0.574131	0.710459	0.391473	0.606521	0.897372	0.316484	0.881368	0.485762	0.608379	0.208699	0.909768	0.621512	0.636604	0.511922	0.50096	0.306708	0.827866	0.150393	0.412382	0.628244	0.0786821	0.424876	0.671591	0.841451	0.354895	0.640854	0.503716	0.646287	0.505099	0.302372	0.0751149	0.32107	0.781052	0.810418	0.829511	0.466462	0.866718	0.441216	0.215356	0.428128	0.488912	0.821179
cg20247661	chr10	21812368	C10orf140;C10orf140	0.25717	0.265212	0.451382	0.721678	0.675625	0.737423	0.216672	0.685554	0.780864	0.347276	0.659682	0.417484	0.69408	0.359957	0.816181	0.491551	0.766557	0.52624	0.439357	0.420941	0.78415	0.110982	0.509812	0.528023	0.195219	0.37486	0.307359	0.847624	0.473762	0.679849	0.292378	0.741476	0.497907	0.25877	0.268681	0.322544	0.726868	0.854437	0.774952	0.539398	0.782257	0.543945	0.171354	0.366299	0.494581	0.803327
cg19909252	chr6	131322486	EPB41L2;EPB41L2;EPB41L2;EPB41L2;EPB41L2;EPB41L2;EPB41L2;EPB41L2;EPB41L2;EPB41L2;EPB41L2;EPB41L2;EPB41L2;EPB41L2;EPB41L2	0.206327	0.24013	0.496905	0.764264	0.667404	0.705087	0.300755	0.532368	0.721162	0.34436	0.816217	0.504626	0.748203	0.387093	0.803533	0.599703	0.701472	0.518918	0.491891	0.461112	0.794974	0.151193	0.490474	0.591169	0.125293	0.468175	0.345912	0.784637	0.309259	0.654843	0.283797	0.681691	0.627197	0.459796	0.131792	0.353405	0.717707	0.815271	0.783985	0.571637	0.811802	0.644179	0.179503	0.43757	0.508751	0.800949
cg21140931	chr3	10991078		0.171888	0.224531	0.369506	0.714247	0.52794	0.675384	0.263759	0.520565	0.724121	0.121687	0.851817	0.546821	0.568832	0.8611	0.812616	0.474302	0.599098	0.396409	0.411003	0.183076	0.775615	0.159687	0.391479	0.469083	0.10053	0.422007	0.303108	0.742509	0.291996	0.498618	0.241423	0.76273	0.485426	0.144359	0.118553	0.442856	0.740829	0.735254	0.814083	0.480645	0.531649	0.497821	0.076637	0.343702	0.499202	0.757219
cg03206427	chr8	129336798		0.32375	0.236001	0.363774	0.776154	0.622888	0.570408	0.250969	0.634172	0.743088	0.245735	0.823675	0.415015	0.748214	0.38362	0.81726	0.574598	0.636436	0.514956	0.454284	0.429339	0.798942	0.0799178	0.580238	0.547159	0.111897	0.455022	0.287085	0.796966	0.403682	0.587289	0.292703	0.712052	0.540798	0.331545	0.211645	0.340979	0.729056	0.792098	0.764526	0.463238	0.803181	0.554803	0.232696	0.35366	0.425165	0.801835
cg14782405	chr2	159685528		0.173952	0.194228	0.400398	0.700141	0.515917	0.632893	0.159335	0.525832	0.693697	0.169135	0.776055	0.423063	0.682201	0.416215	0.70053	0.471585	0.675977	0.468407	0.422446	0.344648	0.765819	0.0820619	0.35951	0.59683	0.180273	0.39172	0.26031	0.731364	0.382204	0.585282	0.290101	0.64191	0.519085	0.212052	0.175597	0.304653	0.711793	0.802274	0.727524	0.444522	0.73624	0.35669	0.134987	0.321024	0.406355	0.75185
cg11299763	chr13	86095869	LINC00351	0.194023	0.193323	0.269326	0.752877	0.666428	0.56146	0.263775	0.439109	0.730276	0.260467	0.749163	0.375472	0.689693	0.356028	0.773048	0.53159	0.572575	0.426113	0.45702	0.318254	0.747103	0.179016	0.281964	0.580244	0.260524	0.523064	0.220114	0.754011	0.365422	0.691911	0.179941	0.59372	0.54845	0.244486	0.202313	0.297293	0.652081	0.786742	0.744756	0.468762	0.784818	0.605126	0.152699	0.594959	0.434566	0.737281
cg16065411	chr2	190799030	C2orf88;C2orf88	0.4307	0.240526	0.454596	0.723377	0.629476	0.68384	0.31868	0.717772	0.738141	0.384441	0.810422	0.396042	0.7219	0.410002	0.77735	0.565621	0.662331	0.421553	0.417842	0.395595	0.796159	0.138268	0.427394	0.602805	0.121503	0.4743	0.287185	0.83328	0.380365	0.596152	0.343138	0.76306	0.554094	0.262583	0.246622	0.377428	0.684141	0.800158	0.797795	0.465338	0.785241	0.545691	0.162926	0.472719	0.420742	0.787193
cg16001865	chr1	61636722	NFIA;NFIA	0.141534	0.267707	0.272	0.633029	0.546639	0.625076	0.278572	0.36499	0.71078	0.206109	0.757021	0.324228	0.589499	0.267815	0.716017	0.557028	0.609654	0.346318	0.334053	0.207552	0.715807	0.102113	0.409659	0.36313	0.0937118	0.426044	0.259597	0.71654	0.296841	0.465411	0.217101	0.586726	0.456493	0.222458	0.136483	0.253058	0.681667	0.767871	0.712226	0.447676	0.747332	0.388133	0.097571	0.341224	0.39697	0.694008
cg08440607	chr8	102803399	NCALD;NCALD;NCALD;NCALD;NCALD;NCALD;NCALD;NCALD;NCALD;NCALD;NCALD;NCALD;NCALD;NCALD;NCALD;NCALD;NCALD;NCALD;NCALD;NCALD;NCALD;NCALD	0.126154	0.184736	0.364292	0.688952	0.614212	0.597669	0.244833	0.60992	0.730263	0.13429	0.738754	0.309355	0.614099	0.245152	0.792984	0.432671	0.645108	0.399787	0.40506	0.202799	0.64498	0.0779618	0.295746	0.438974	0.102445	0.424074	0.264138	0.729841	0.424174	0.508263	0.389535	0.656291	0.517345	0.198098	0.158824	0.258903	0.657845	0.738476	0.710956	0.420275	0.680168	0.434612	0.21853	0.288319	0.426642	0.695311
cg27586693	chr9	4743729		0.42239	0.255297	0.37183	0.762703	0.56732	0.625397	0.318751	0.709109	0.668547	0.216458	0.79952	0.335184	0.708281	0.529104	0.808253	0.559941	0.714615	0.504233	0.46337	0.507449	0.830899	0.123423	0.493186	0.631522	0.104765	0.444232	0.204555	0.775029	0.28154	0.597969	0.20248	0.799888	0.488945	0.346039	0.137638	0.424778	0.7361	0.840349	0.782935	0.48037	0.838751	0.508315	0.248569	0.494322	0.383237	0.774224
cg15236696	chr11	95883435		0.147974	0.186577	0.297984	0.729539	0.527947	0.556134	0.249342	0.466457	0.593311	0.231304	0.794006	0.287175	0.618685	0.200908	0.731841	0.50559	0.606366	0.464524	0.344705	0.161645	0.732417	0.0814784	0.434865	0.530601	0.112064	0.466778	0.190972	0.677874	0.32275	0.429249	0.159185	0.657512	0.428121	0.258949	0.168592	0.301242	0.620227	0.721768	0.743056	0.39465	0.72836	0.429808	0.0460218	0.366132	0.414443	0.733469
cg00015798	chr3	157008724	RP11-550I24.2;RP11-550I24.2;RP11-550I24.2	0.221114	0.228018	0.397048	0.729402	0.57277	0.67277	0.336607	0.505795	0.804877	0.275683	0.734824	0.365529	0.652547	0.444989	0.84496	0.508546	0.6623	0.378964	0.362486	0.351537	0.784874	0.0971395	0.463725	0.597792	0.128273	0.472481	0.28075	0.755145	0.336394	0.602966	0.277183	0.712715	0.526815	0.283402	0.28097	0.314704	0.680514	0.815336	0.757016	0.469148	0.823594	0.474758	0.226863	0.399569	0.459183	0.839656
cg11212709	chr8	102204512	ZNF706;ZNF706	0.197272	0.282308	0.40015	0.74968	0.578983	0.561456	0.325346	0.557709	0.822437	0.289677	0.762677	0.35892	0.617147	0.397655	0.846941	0.548109	0.707329	0.3899	0.426302	0.357372	0.765035	0.115609	0.485201	0.492011	0.0963462	0.469821	0.244266	0.873306	0.366983	0.535368	0.346949	0.645359	0.490925	0.293979	0.20731	0.310587	0.751302	0.813458	0.752279	0.460003	0.780508	0.402979	0.197028	0.398284	0.463219	0.780181
cg03593262	chr5	57487127		0.15352	0.270917	0.256238	0.62591	0.552964	0.575155	0.319726	0.583774	0.624318	0.203122	0.723503	0.356105	0.672269	0.257031	0.73919	0.469948	0.61559	0.319744	0.331228	0.26023	0.748252	0.0956381	0.409663	0.468706	0.115984	0.314468	0.195075	0.702149	0.246401	0.541747	0.278851	0.628377	0.467697	0.185051	0.128705	0.323482	0.661959	0.762994	0.666434	0.440126	0.714488	0.366908	0.107625	0.301352	0.419219	0.731828
cg00880833	chr14	54573859		0.166876	0.236431	0.378714	0.658644	0.52003	0.553276	0.2332	0.604843	0.72768	0.246103	0.804313	0.326344	0.680732	0.326783	0.763298	0.571644	0.661495	0.306141	0.39359	0.282611	0.741468	0.0694113	0.447079	0.534394	0.116358	0.384603	0.340698	0.602757	0.341166	0.508819	0.203125	0.543298	0.411546	0.274518	0.1504	0.232606	0.667942	0.741339	0.766863	0.423976	0.807144	0.311611	0.119446	0.193161	0.351088	0.669583
cg21679051	chr1	220393169	RAB3GAP2;RAB3GAP2;RAB3GAP2;RAB3GAP2	0.184723	0.271688	0.468058	0.752401	0.618299	0.668451	0.332671	0.535402	0.797072	0.364609	0.788844	0.466164	0.694852	0.375404	0.848801	0.549815	0.69089	0.51459	0.474451	0.433298	0.82572	0.0931576	0.505365	0.645989	0.137135	0.552464	0.346818	0.877764	0.355864	0.627768	0.251215	0.648071	0.57393	0.291945	0.309349	0.376979	0.699992	0.818169	0.780811	0.466602	0.852973	0.589062	0.237012	0.375561	0.415898	0.852834
cg14419393	chr17	79953059		0.29269	0.210057	0.427883	0.831649	0.683975	0.834788	0.414793	0.643978	0.849188	0.384166	0.930928	0.563927	0.770553	0.61339	0.906944	0.666506	0.720421	0.554924	0.621383	0.398591	0.887098	0.263924	0.683393	0.693337	0.190783	0.566634	0.460588	0.960992	0.536791	0.743795	0.400766	0.726529	0.701966	0.501973	0.18686	0.353476	0.827487	0.898065	0.874232	0.64295	0.923999	0.682483	0.480296	0.57895	0.613735	0.835835
cg13308323	chr17	1784328		0.16384	0.209939	0.420241	0.711567	0.572561	0.625769	0.267019	0.514866	0.797279	0.341614	0.831658	0.406774	0.639112	0.397666	0.79781	0.478611	0.638882	0.343806	0.439507	0.339945	0.711177	0.0897867	0.472031	0.612999	0.0844173	0.552547	0.320022	0.881343	0.36439	0.544772	0.285806	0.667627	0.484309	0.285035	0.201714	0.281599	0.639053	0.781761	0.8483	0.392929	0.87114	0.586525	0.211643	0.349017	0.395027	0.762327
cg23593910	chr3	101451439	CEP97;CEP97;CEP97	0.196321	0.243011	0.422664	0.779374	0.628895	0.691506	0.427126	0.723553	0.8143	0.411338	0.802534	0.39577	0.689815	0.456554	0.828122	0.62874	0.703577	0.503094	0.407963	0.386557	0.841559	0.111194	0.53664	0.530573	0.122166	0.591276	0.310275	0.866558	0.364694	0.606384	0.311204	0.722576	0.495361	0.342952	0.29317	0.24072	0.811399	0.822994	0.838761	0.503993	0.863323	0.527286	0.522087	0.352705	0.478815	0.806845
cg16703220	chr14	32364560		0.150499	0.262791	0.460813	0.75526	0.562023	0.655585	0.369804	0.544302	0.76451	0.455273	0.798039	0.45914	0.723628	0.47402	0.792924	0.579704	0.658605	0.540835	0.516976	0.363608	0.791449	0.0905805	0.387035	0.60359	0.116437	0.495733	0.339762	0.799247	0.453503	0.591335	0.142713	0.685987	0.508095	0.362879	0.251115	0.26147	0.759548	0.781473	0.773865	0.441462	0.819818	0.60362	0.276302	0.199461	0.405627	0.790845
cg14276286	chr11	111782364	HSPB2;CRYAB;CRYAB;CRYAB;CRYAB;HSPB2;HSPB2-C11orf52;CRYAB;CRYAB	0.301658	0.409243	0.387236	0.621	0.619819	0.319417	0.493428	0.445386	0.809752	0.181891	0.545345	0.290304	0.557755	0.166687	0.669795	0.330719	0.616175	0.192276	0.324639	0.18721	0.682756	0.147831	0.332189	0.307091	0.196207	0.334121	0.258807	0.855668	0.302994	0.558804	0.354749	0.603757	0.450473	0.212001	0.243953	0.268639	0.719476	0.870431	0.801886	0.456661	0.814792	0.586101	0.0953645	0.403341	0.44651	0.806525
cg01998667	chr2	157888749		0.143656	0.165729	0.226865	0.523287	0.572386	0.510747	0.137919	0.320687	0.614773	0.104768	0.753238	0.261742	0.556408	0.180786	0.695085	0.369309	0.538075	0.272159	0.243308	0.230884	0.639137	0.106764	0.206605	0.524761	0.0780162	0.282156	0.132085	0.533958	0.201501	0.415058	0.250638	0.55138	0.468863	0.230084	0.109206	0.189071	0.560588	0.710501	0.667801	0.384713	0.659415	0.245564	0.136651	0.217648	0.394618	0.665273
cg18997075	chr11	57105500	P2RX3;P2RX3;P2RX3	0.559979	0.343073	0.338429	0.876138	0.766099	0.690125	0.311329	0.603889	0.860603	0.080181	0.85201	0.56568	0.816607	0.242299	0.929466	0.808141	0.632721	0.216075	0.45236	0.455085	0.885545	0.232827	0.511568	0.641659	0.133505	0.589613	0.69484	0.903433	0.386787	0.837867	0.814854	0.69657	0.550115	0.32283	0.171493	0.383113	0.751066	0.896318	0.779557	0.589592	0.700576	0.813773	0.0560402	0.653343	0.517563	0.835579
cg27474223	chr16	71509037	ZNF19;ZNF19;ZNF19;ZNF19;ZNF19;ZNF19;AC010547.9;AC010547.9	0.369979	0.283615	0.371892	0.731213	0.573679	0.565351	0.414906	0.629604	0.752566	0.392103	0.735994	0.369165	0.712155	0.380176	0.786035	0.525769	0.640501	0.526468	0.436638	0.389767	0.812566	0.115193	0.552743	0.636469	0.137047	0.470825	0.174264	0.779245	0.424371	0.676696	0.250701	0.780725	0.551788	0.291709	0.211431	0.32742	0.715542	0.770295	0.745726	0.480572	0.765223	0.525771	0.110418	0.421745	0.441155	0.723799
cg25024587	chr10	36897779		0.0914679	0.1423	0.4249	0.672371	0.579934	0.458378	0.225406	0.513795	0.699072	0.239949	0.717947	0.291764	0.615883	0.244859	0.77845	0.36695	0.612855	0.292658	0.289618	0.298262	0.720017	0.123655	0.526043	0.409889	0.0671212	0.43261	0.245473	0.864853	0.276949	0.514629	0.242993	0.608987	0.383106	0.232146	0.200246	0.238928	0.630005	0.801483	0.661953	0.433639	0.832484	0.339759	0.185824	0.347966	0.366587	0.79506
cg09631974	chr2	190927510	MSTN;C2orf88;C2orf88	0.167769	0.256023	0.369223	0.692535	0.627786	0.685642	0.293753	0.482329	0.758748	0.288358	0.766446	0.382384	0.615146	0.263833	0.638366	0.53468	0.662612	0.383846	0.394075	0.347042	0.792227	0.150918	0.53247	0.581892	0.127878	0.420825	0.191268	0.739231	0.340331	0.582812	0.240531	0.736583	0.621292	0.272351	0.215215	0.394833	0.691534	0.808448	0.678384	0.493843	0.767372	0.366418	0.197289	0.448201	0.413768	0.693032
cg17636759	chr18	56456697		0.125073	0.157104	0.338498	0.670853	0.568727	0.596392	0.158882	0.477524	0.61156	0.113773	0.704939	0.43345	0.683292	0.183257	0.71134	0.498	0.615964	0.402077	0.361358	0.402891	0.718592	0.104889	0.430951	0.512621	0.145776	0.430395	0.337976	0.778473	0.318869	0.490732	0.288341	0.64526	0.493547	0.264658	0.201336	0.298665	0.686873	0.81316	0.721751	0.493289	0.734917	0.431805	0.129829	0.342537	0.426823	0.724347
cg25422938	chr7	7735220	RPA3;AC006465.3;AC006465.3;AC006465.3;AC006465.3;AC006465.3	0.123065	0.193911	0.368433	0.703257	0.548283	0.618315	0.284406	0.550211	0.819108	0.392131	0.75243	0.442865	0.632696	0.405587	0.767923	0.491122	0.573893	0.41411	0.396021	0.349988	0.736913	0.0899581	0.494558	0.551813	0.0926254	0.461708	0.261134	0.756494	0.302672	0.524379	0.25295	0.651259	0.435627	0.262804	0.231194	0.266	0.59133	0.813468	0.768016	0.45526	0.851963	0.44333	0.186929	0.364086	0.392792	0.78102
cg08433226	chr17	75938656		0.14305	0.127197	0.39172	0.59325	0.540151	0.621719	0.230098	0.358288	0.763334	0.294907	0.703537	0.346193	0.600356	0.299912	0.842185	0.553805	0.577262	0.353702	0.319917	0.302929	0.777923	0.0748138	0.412685	0.476331	0.073304	0.440429	0.25923	0.806992	0.314504	0.520671	0.241897	0.627262	0.449526	0.275038	0.140117	0.24853	0.676548	0.794456	0.768865	0.430864	0.77305	0.46074	0.169068	0.359339	0.409552	0.75403
cg00726784	chr2	161082396	ITGB6;ITGB6	0.196581	0.315966	0.440684	0.770353	0.611359	0.631404	0.347555	0.577395	0.712874	0.292771	0.797577	0.438174	0.689343	0.537169	0.82414	0.634195	0.68396	0.501497	0.472963	0.397152	0.859022	0.102999	0.529425	0.684644	0.130485	0.478433	0.347247	0.803286	0.342526	0.601167	0.346883	0.653112	0.591776	0.307187	0.294683	0.367255	0.752046	0.790017	0.819136	0.47307	0.845959	0.590964	0.230015	0.435993	0.45573	0.781075
cg21990391	chr19	31154851		0.162258	0.168234	0.306777	0.622162	0.575309	0.52662	0.228491	0.484314	0.597452	0.169306	0.724666	0.31673	0.609912	0.291238	0.723278	0.486337	0.587383	0.271781	0.290105	0.258595	0.703959	0.112506	0.389182	0.407237	0.0876554	0.338633	0.273726	0.742436	0.283704	0.463107	0.193152	0.637713	0.484441	0.219538	0.0948452	0.269724	0.621292	0.76507	0.679818	0.439424	0.731034	0.259336	0.115433	0.282447	0.418212	0.701972
cg15675603	chr15	49393631	RP11-325E5.1	0.200438	0.219622	0.450287	0.723359	0.645175	0.576552	0.361893	0.61295	0.739101	0.203371	0.743878	0.435515	0.691592	0.498507	0.784312	0.642754	0.735392	0.468812	0.366128	0.466982	0.814281	0.115137	0.421977	0.540979	0.109283	0.521176	0.440614	0.847045	0.370503	0.624479	0.246765	0.710524	0.517796	0.262601	0.199464	0.338305	0.725836	0.825989	0.773931	0.533382	0.819127	0.505053	0.138811	0.467692	0.405168	0.72472
cg04634514	chr18	60630856		0.140798	0.194043	0.313122	0.698145	0.500162	0.559453	0.275486	0.477175	0.810952	0.302514	0.719657	0.377302	0.605316	0.327555	0.768314	0.516265	0.632925	0.482932	0.383881	0.310866	0.668603	0.0739334	0.380913	0.392297	0.100183	0.341249	0.293301	0.823822	0.349861	0.483638	0.218404	0.569702	0.451417	0.176279	0.147591	0.188471	0.696076	0.752754	0.71853	0.369494	0.766314	0.427726	0.154782	0.321304	0.361211	0.742258
cg15806197	chr5	90235239	GPR98	0.230339	0.257866	0.51999	0.733075	0.729384	0.766652	0.486326	0.573301	0.818323	0.358932	0.852631	0.532102	0.790752	0.442522	0.840378	0.627729	0.789345	0.585978	0.494775	0.417379	0.852678	0.150069	0.554771	0.741057	0.120698	0.650962	0.342023	0.823648	0.522627	0.726741	0.454638	0.720572	0.607413	0.281382	0.315414	0.383469	0.677188	0.83608	0.828947	0.581904	0.841337	0.684212	0.263388	0.509368	0.515647	0.796147
cg19995641	chr10	21780469		0.128007	0.218874	0.37979	0.643633	0.590678	0.538209	0.271869	0.399703	0.661734	0.282957	0.788979	0.334443	0.700942	0.466012	0.755565	0.611309	0.662129	0.455291	0.454261	0.36269	0.798954	0.108946	0.398552	0.465782	0.105712	0.488451	0.222028	0.790096	0.381474	0.606713	0.220101	0.714431	0.537601	0.196208	0.232115	0.243557	0.661375	0.806235	0.729167	0.5062	0.7626	0.400539	0.228012	0.416349	0.404506	0.687743
cg22955177	chr6	161903729		0.137462	0.157614	0.384249	0.71821	0.535125	0.601989	0.212884	0.484411	0.668604	0.368432	0.680031	0.415051	0.6484	0.133933	0.714777	0.481354	0.62191	0.384893	0.363916	0.313074	0.759446	0.10506	0.513842	0.580433	0.123031	0.416376	0.172474	0.703895	0.242234	0.549216	0.253626	0.566722	0.496308	0.263234	0.166815	0.215719	0.659472	0.739804	0.780359	0.40541	0.809976	0.535901	0.172661	0.268831	0.414839	0.744515
cg25446291	chr10	76178184		0.19728	0.222354	0.446125	0.796932	0.599566	0.663057	0.350019	0.599404	0.81296	0.261181	0.753323	0.348378	0.62973	0.303517	0.823015	0.581544	0.664338	0.561504	0.410944	0.376958	0.844226	0.130521	0.500728	0.602583	0.123999	0.485977	0.394275	0.832693	0.376807	0.582318	0.352236	0.68196	0.553691	0.317799	0.255124	0.365289	0.77125	0.833709	0.81614	0.493031	0.838483	0.413537	0.209756	0.350129	0.470437	0.813207
cg17027335	chr9	126504286	RP11-417B4.2;DENND1A;DENND1A	0.164482	0.201165	0.439273	0.790463	0.601256	0.748949	0.382719	0.530468	0.78486	0.40871	0.750407	0.375061	0.666221	0.292994	0.812213	0.521238	0.639066	0.439541	0.445348	0.388256	0.798204	0.09525	0.601145	0.602115	0.103008	0.50273	0.291459	0.826159	0.43146	0.575475	0.216396	0.67734	0.528661	0.355612	0.262125	0.297979	0.684427	0.81117	0.800909	0.424643	0.82876	0.549863	0.189826	0.333497	0.388328	0.813096
cg04250878	chr13	33835841	STARD13;STARD13;RP11-81F11.3	0.137151	0.200146	0.378459	0.564251	0.591098	0.447216	0.2867	0.501499	0.567928	0.139009	0.724007	0.327598	0.633251	0.237924	0.675811	0.415126	0.593871	0.349411	0.248312	0.222606	0.708903	0.118258	0.281057	0.411938	0.0797101	0.364283	0.212812	0.725655	0.238738	0.504458	0.292626	0.540144	0.391354	0.213002	0.169291	0.200214	0.593184	0.78007	0.686014	0.426769	0.637113	0.472417	0.166666	0.300376	0.421132	0.658924
cg22807166	chr18	60545325	PHLPP1	0.259131	0.261984	0.491913	0.761321	0.58234	0.688787	0.389224	0.587818	0.792574	0.231662	0.850134	0.469833	0.626826	0.419043	0.824728	0.599079	0.697209	0.527288	0.454665	0.44957	0.841405	0.122098	0.502043	0.652578	0.121191	0.472468	0.289272	0.831249	0.430449	0.668485	0.363702	0.706434	0.558932	0.367649	0.268844	0.317516	0.700979	0.834285	0.772065	0.430866	0.841012	0.564427	0.224741	0.349856	0.439247	0.795802
cg00791138	chr19	47423633	ARHGAP35;ARHGAP35	0.161987	0.212426	0.405977	0.710486	0.563513	0.629705	0.379254	0.521628	0.827245	0.326623	0.787709	0.402364	0.698125	0.51658	0.82516	0.527414	0.677991	0.482248	0.482076	0.405875	0.861578	0.0921618	0.5782	0.661972	0.132239	0.52024	0.330207	0.893148	0.349108	0.577512	0.22296	0.707997	0.5081	0.370078	0.247836	0.35152	0.758588	0.816822	0.78761	0.459754	0.847671	0.450552	0.196074	0.401254	0.447041	0.839795
cg00251716	chr1	243479948	SDCCAG8	0.150062	0.178164	0.358604	0.756582	0.549074	0.68445	0.314796	0.480678	0.691623	0.476855	0.735033	0.426034	0.614393	0.222001	0.78133	0.512193	0.567559	0.414879	0.421277	0.327983	0.743194	0.115991	0.42702	0.500609	0.0917065	0.405094	0.281324	0.744101	0.373501	0.5971	0.238128	0.745065	0.471562	0.301994	0.180409	0.307235	0.680263	0.835183	0.701416	0.439549	0.751251	0.449086	0.242602	0.340857	0.471029	0.685833
cg08828702	chr3	101451432	CEP97;CEP97;CEP97	0.208246	0.216649	0.462399	0.720062	0.635319	0.587382	0.397835	0.588451	0.804999	0.351171	0.702775	0.412174	0.72154	0.300387	0.794969	0.626346	0.702247	0.486591	0.376237	0.32841	0.798659	0.119269	0.470569	0.533997	0.0860173	0.516436	0.293268	0.885976	0.375706	0.633042	0.302387	0.629316	0.497439	0.289874	0.221308	0.298068	0.677176	0.834581	0.848091	0.486884	0.849718	0.365534	0.238541	0.369527	0.44068	0.827554
cg02370923	chr2	106227122		0.145121	0.224157	0.345712	0.755656	0.55609	0.569185	0.309305	0.543034	0.743473	0.321515	0.773722	0.490677	0.551735	0.332252	0.740479	0.500393	0.634729	0.478384	0.386404	0.293492	0.798309	0.107074	0.390248	0.468658	0.0622254	0.475204	0.306893	0.888722	0.36439	0.535904	0.188218	0.64193	0.445284	0.246964	0.202574	0.222141	0.670033	0.85233	0.743298	0.431779	0.851687	0.395576	0.233204	0.317251	0.398517	0.706239
cg09149118	chr2	187463618	ITGAV	0.136907	0.209995	0.324514	0.67065	0.522094	0.619637	0.158524	0.617378	0.737586	0.265167	0.800551	0.291708	0.672294	0.318631	0.77477	0.489076	0.639692	0.471632	0.436819	0.34185	0.716669	0.0785498	0.319877	0.618722	0.129161	0.389117	0.303164	0.720613	0.445519	0.536674	0.375007	0.65761	0.519339	0.345816	0.180323	0.295328	0.707423	0.698371	0.798872	0.407555	0.745712	0.393342	0.122747	0.366834	0.388498	0.757387
cg02426468	chr9	126891102		0.417479	0.188519	0.43122	0.76831	0.5641	0.601555	0.340595	0.644468	0.799566	0.340157	0.744048	0.391529	0.681975	0.403328	0.888942	0.57228	0.680134	0.509508	0.414152	0.428102	0.794632	0.0945194	0.460002	0.636506	0.0995612	0.524053	0.372536	0.903212	0.362962	0.652968	0.256109	0.784476	0.443272	0.344386	0.184023	0.354333	0.727567	0.79117	0.828192	0.45883	0.816725	0.501662	0.35197	0.357252	0.392759	0.805719
cg04602329	chr3	148852611	HPS3;HPS3	0.198526	0.240457	0.439208	0.805163	0.562834	0.632871	0.297989	0.586636	0.778642	0.235473	0.756303	0.412587	0.609089	0.407633	0.814282	0.525372	0.681308	0.389542	0.48057	0.359092	0.804006	0.0921705	0.447007	0.524824	0.11356	0.50677	0.354587	0.765829	0.387297	0.634645	0.282571	0.605301	0.514341	0.347636	0.216734	0.350204	0.734821	0.803765	0.732043	0.443254	0.792493	0.523343	0.244329	0.434695	0.441317	0.812196
cg25274263	chr1	214613732		0.163732	0.291326	0.467055	0.687276	0.586595	0.59785	0.360463	0.628066	0.741372	0.228479	0.745492	0.321483	0.629711	0.332575	0.787418	0.541087	0.648148	0.481308	0.39266	0.338761	0.82076	0.106506	0.469176	0.520564	0.119259	0.395938	0.3332	0.809642	0.388102	0.548838	0.308263	0.709528	0.477749	0.295414	0.172488	0.246456	0.729132	0.838323	0.805116	0.47223	0.821824	0.409191	0.249034	0.349417	0.405583	0.770258
cg13438722	chr8	60001267	TOX	0.291565	0.241568	0.454488	0.768868	0.599865	0.651841	0.333995	0.617311	0.807717	0.213286	0.766227	0.359673	0.669544	0.433171	0.826411	0.579765	0.668369	0.500199	0.435808	0.365256	0.824403	0.121793	0.492682	0.676791	0.126868	0.468209	0.349023	0.731333	0.341259	0.579338	0.320003	0.704681	0.547577	0.284594	0.26949	0.433	0.71147	0.755431	0.775862	0.436062	0.790371	0.50874	0.326687	0.377344	0.368126	0.817222
cg15989318	chr10	106426210	RP11-483B5.3	0.156997	0.239586	0.363666	0.644459	0.521887	0.56524	0.274887	0.425559	0.813008	0.260005	0.751921	0.335063	0.631244	0.306083	0.776192	0.513944	0.566865	0.192437	0.39014	0.320343	0.812336	0.087234	0.323264	0.351686	0.0818975	0.454856	0.202539	0.760601	0.277884	0.570606	0.226231	0.589671	0.454626	0.14797	0.129004	0.241444	0.56157	0.792602	0.733716	0.412402	0.792909	0.239435	0.127617	0.245413	0.41662	0.676492
cg03879971	chr11	102123441		0.159779	0.285432	0.495623	0.642429	0.57065	0.612414	0.260611	0.592311	0.776856	0.209773	0.698164	0.297962	0.70214	0.335985	0.801325	0.602671	0.59901	0.452102	0.458897	0.358768	0.789892	0.0948923	0.455513	0.711826	0.129628	0.487394	0.301664	0.843512	0.490301	0.571139	0.296658	0.703125	0.545678	0.402999	0.24619	0.330046	0.661621	0.743415	0.761968	0.441817	0.760893	0.626936	0.155033	0.362562	0.406994	0.778024
cg23193497	chr6	166051206	PDE10A	0.203262	0.236791	0.302658	0.536769	0.59301	0.749634	0.26685	0.567336	0.702344	0.055213	0.72299	0.29866	0.585441	0.255228	0.805353	0.553043	0.573452	0.818029	0.351115	0.336927	0.830474	0.142153	0.35014	0.355313	0.128086	0.477619	0.262816	0.740579	0.259135	0.539814	0.205452	0.795531	0.441192	0.365904	0.185834	0.190103	0.58633	0.800457	0.770893	0.617136	0.759243	0.468412	0.118454	0.301825	0.429542	0.705819
cg26348614	chr5	75820852	IQGAP2	0.164441	0.25797	0.249069	0.700165	0.607181	0.715059	0.321558	0.506687	0.685653	0.264705	0.725218	0.340721	0.616493	0.316522	0.694924	0.525812	0.657561	0.417839	0.447332	0.458661	0.781091	0.151463	0.373697	0.54788	0.132473	0.489106	0.32496	0.738645	0.388152	0.573071	0.2906	0.697348	0.543161	0.240275	0.156365	0.40237	0.73232	0.835453	0.713969	0.476072	0.789557	0.569088	0.238311	0.370436	0.411981	0.720159
cg14308466	chr9	136781308	VAV2	0.156999	0.28252	0.369814	0.552311	0.446398	0.380104	0.0980789	0.187905	0.725959	0.041171	0.625078	0.268306	0.451218	0.0932789	0.88214	0.401661	0.514382	0.251954	0.490984	0.1136	0.706805	0.10156	0.384063	0.472719	0.0780917	0.267249	0.235911	0.743614	0.166505	0.52511	0.125533	0.667293	0.34346	0.156041	0.089282	0.299284	0.511608	0.749842	0.80515	0.397179	0.516431	0.154554	0.0853164	0.232153	0.318893	0.604898
cg20624927	chr1	56522674		0.259814	0.24882	0.50784	0.836006	0.674198	0.642256	0.378464	0.631704	0.79088	0.330481	0.747291	0.406126	0.729553	0.385629	0.79114	0.544142	0.764714	0.483993	0.437373	0.440388	0.813223	0.109628	0.492513	0.627198	0.152365	0.482305	0.31148	0.78943	0.376474	0.720199	0.220535	0.704269	0.50532	0.30083	0.400157	0.332138	0.742284	0.862586	0.75117	0.507347	0.86354	0.594366	0.189145	0.390085	0.528958	0.84018
cg17104738	chr4	1844724	LETM1;LETM1	0.113249	0.231158	0.495666	0.765872	0.548386	0.788632	0.323603	0.615058	0.812789	0.580969	0.83982	0.336309	0.63807	0.643661	0.841769	0.621431	0.694923	0.488729	0.46969	0.32347	0.810595	0.0747748	0.417328	0.555753	0.11606	0.5631	0.270668	0.884525	0.379751	0.553111	0.450997	0.793237	0.555195	0.166518	0.103704	0.319119	0.711948	0.781967	0.806523	0.408844	0.859906	0.521087	0.229402	0.363671	0.422899	0.728319
cg11855354	chr4	72096129	SLC4A4;SLC4A4	0.192346	0.199092	0.405906	0.708138	0.600062	0.589656	0.194144	0.490096	0.780565	0.3336	0.774227	0.403235	0.717528	0.468815	0.81545	0.606436	0.62933	0.450302	0.433493	0.449037	0.782937	0.0988392	0.41656	0.584877	0.138693	0.407113	0.280477	0.834059	0.231696	0.49998	0.40327	0.694655	0.551547	0.196257	0.204438	0.355757	0.712767	0.819267	0.800553	0.479013	0.802098	0.42282	0.275007	0.43642	0.425509	0.804344
cg22102169	chr14	47655973	MDGA2;MDGA2;MDGA2;MDGA2	0.191291	0.19852	0.371325	0.701195	0.611121	0.680912	0.321968	0.667909	0.724329	0.296208	0.816917	0.461324	0.676708	0.309035	0.775484	0.608143	0.716022	0.52152	0.446131	0.403883	0.806259	0.147418	0.428816	0.591556	0.148862	0.512985	0.374157	0.703461	0.350355	0.620061	0.360804	0.743802	0.519155	0.312673	0.201096	0.343905	0.748959	0.815796	0.772578	0.503089	0.736265	0.483974	0.164414	0.38342	0.462945	0.76056
cg26600913	chr8	59792237	TOX	0.112186	0.175708	0.298222	0.653592	0.534954	0.553573	0.143931	0.508995	0.710487	0.118971	0.762216	0.461243	0.579745	0.398081	0.796941	0.426438	0.607145	0.445713	0.332456	0.318529	0.757761	0.0777643	0.415394	0.438504	0.0884717	0.407549	0.242679	0.715833	0.308659	0.513901	0.282556	0.653273	0.431191	0.286673	0.174828	0.284782	0.674166	0.744329	0.694868	0.431723	0.791928	0.470335	0.0793122	0.288639	0.370371	0.766462
cg23039438	chr4	58053561	RP11-12A1.1;RP11-12A1.1;RP11-12A1.1	0.1561	0.156248	0.436281	0.621331	0.590332	0.620542	0.218919	0.531888	0.67716	0.259722	0.770868	0.307117	0.647278	0.305244	0.761552	0.527023	0.657947	0.393417	0.451438	0.368135	0.763581	0.0884584	0.501853	0.436705	0.0776253	0.394736	0.214881	0.643781	0.299524	0.579392	0.219928	0.679108	0.496338	0.253224	0.257534	0.266925	0.667918	0.769297	0.701114	0.450389	0.800263	0.497387	0.133074	0.343132	0.450553	0.693448
cg25423364	chr14	73480891		0.11874	0.135803	0.422918	0.635745	0.430756	0.586168	0.248118	0.41395	0.779535	0.29255	0.605874	0.348399	0.672146	0.287072	0.703267	0.500075	0.636875	0.284211	0.365823	0.319775	0.756614	0.0587884	0.490825	0.50501	0.120425	0.317025	0.274733	0.798703	0.28759	0.581512	0.22544	0.667565	0.459487	0.204158	0.192881	0.303641	0.626719	0.736145	0.798385	0.388463	0.778686	0.489175	0.174753	0.356639	0.385433	0.725455
cg10950033	chr6	163736276	PACRG;PACRG;PACRG	0.137189	0.192016	0.454922	0.657837	0.534277	0.64654	0.300427	0.431335	0.76226	0.425411	0.784729	0.443683	0.59046	0.286868	0.827593	0.425285	0.571364	0.399886	0.374177	0.309036	0.731705	0.0917571	0.462005	0.523641	0.0992219	0.381191	0.254295	0.887319	0.30791	0.500604	0.186681	0.597481	0.466296	0.248409	0.175127	0.233536	0.678607	0.772273	0.793916	0.419425	0.907337	0.518581	0.210701	0.307608	0.390394	0.674562
cg02697702	chr10	62234080		0.32372	0.24697	0.267321	0.691052	0.579192	0.629337	0.356584	0.665147	0.769115	0.258775	0.767828	0.393902	0.608874	0.311774	0.764418	0.579113	0.703306	0.378809	0.376502	0.338618	0.775577	0.12875	0.509243	0.393281	0.141736	0.482716	0.281237	0.786159	0.335531	0.575544	0.187149	0.66596	0.478335	0.199089	0.176892	0.305877	0.663229	0.802191	0.669232	0.508951	0.790128	0.513111	0.184894	0.365852	0.354286	0.677009
cg02690559	chr14	53499160		0.151799	0.240273	0.300676	0.640006	0.621656	0.745879	0.310242	0.513044	0.746105	0.271925	0.765653	0.420713	0.603958	0.295571	0.806079	0.462457	0.689087	0.440712	0.352858	0.270907	0.76229	0.12669	0.299089	0.516276	0.101918	0.517805	0.344306	0.637932	0.407086	0.504929	0.37525	0.668213	0.494513	0.275363	0.177817	0.29981	0.679351	0.791743	0.786718	0.4808	0.796647	0.459308	0.205739	0.406246	0.432563	0.737717
cg21926619	chr17	40111666	AC091172.1	0.241595	0.20386	0.36794	0.697545	0.652436	0.823654	0.291191	0.513216	0.820689	0.245644	0.857222	0.401007	0.65671	0.333589	0.856005	0.617668	0.661387	0.450188	0.511973	0.302789	0.784073	0.162441	0.331262	0.471109	0.131349	0.469065	0.24507	0.768777	0.354359	0.478548	0.367854	0.552987	0.516583	0.388774	0.264366	0.346298	0.734898	0.849967	0.762608	0.510047	0.795073	0.433663	0.25968	0.39931	0.558547	0.815929
cg00233485	chr1	45791212	HPDL	0.191721	0.244661	0.404637	0.766482	0.606424	0.547503	0.403724	0.602028	0.827819	0.354139	0.736837	0.490919	0.70404	0.426516	0.809624	0.518233	0.623953	0.455912	0.410936	0.349404	0.817713	0.126392	0.435786	0.613317	0.113664	0.487882	0.327914	0.835672	0.327804	0.670017	0.340985	0.733965	0.500659	0.312356	0.159278	0.352002	0.657655	0.767394	0.734131	0.453241	0.839433	0.591699	0.128234	0.362268	0.452895	0.800217
cg25262999	chr7	116436379	MET;MET;MET	0.214395	0.223836	0.350349	0.708572	0.57275	0.485747	0.266301	0.575785	0.783709	0.439638	0.790662	0.504919	0.699063	0.362793	0.808862	0.538024	0.705442	0.400925	0.437866	0.37629	0.821533	0.118212	0.471693	0.532893	0.143681	0.528467	0.277969	0.812438	0.342459	0.61409	0.215538	0.689061	0.525878	0.222984	0.216277	0.270433	0.768837	0.842673	0.720059	0.496888	0.855867	0.496997	0.293453	0.405295	0.475607	0.785339
cg17425584	chr11	115261735	CADM1;CADM1	0.218588	0.290453	0.478182	0.757099	0.648308	0.692397	0.433033	0.674057	0.789779	0.226635	0.798891	0.533006	0.686378	0.366937	0.746091	0.692052	0.749811	0.496885	0.547429	0.49195	0.850932	0.141636	0.596375	0.637732	0.132575	0.511157	0.343965	0.806426	0.399497	0.694748	0.28549	0.764527	0.614556	0.309489	0.22994	0.390891	0.712227	0.813678	0.785189	0.542247	0.814289	0.670128	0.183527	0.501406	0.403657	0.728448
cg25723111	chr13	49994664	CAB39L;CAB39L;CAB39L;CAB39L;CAB39L	0.210851	0.206855	0.409429	0.770071	0.643195	0.538126	0.391922	0.51786	0.740559	0.265579	0.874903	0.41603	0.642893	0.34118	0.83847	0.612148	0.690038	0.580955	0.423368	0.312498	0.836797	0.108434	0.48046	0.558378	0.0713327	0.481072	0.265987	0.879991	0.379867	0.567874	0.236994	0.703126	0.56578	0.269972	0.254935	0.29888	0.770242	0.84472	0.763511	0.487653	0.8131	0.468229	0.259463	0.384915	0.466939	0.843159
cg01144609	chr16	58159961	C16orf80;C16orf80;C16orf80	0.152841	0.195273	0.239469	0.68899	0.488578	0.439712	0.365374	0.592493	0.5307	0.294139	0.711016	0.280224	0.576916	0.250743	0.722813	0.420327	0.572764	0.346247	0.305888	0.29012	0.666121	0.0669464	0.277622	0.36705	0.15326	0.448595	0.185808	0.748844	0.28408	0.503089	0.184188	0.555883	0.408752	0.245569	0.110791	0.208604	0.691084	0.692159	0.702908	0.360768	0.779534	0.553926	0.118151	0.275735	0.366578	0.765901
cg10738025	chr19	19702508	PBX4	0.164232	0.198454	0.388785	0.816677	0.503722	0.754847	0.349482	0.644968	0.709496	0.319265	0.832328	0.421722	0.685791	0.57194	0.818937	0.466285	0.57065	0.464455	0.470052	0.305862	0.805916	0.0860577	0.467894	0.546829	0.0804204	0.452431	0.314128	0.638771	0.370214	0.508637	0.198457	0.753772	0.433537	0.357108	0.222608	0.28591	0.77651	0.756956	0.807697	0.40712	0.865309	0.534394	0.158975	0.372118	0.412764	0.807432
cg03314633	chr8	128350501	RP11-382A18.2;RP11-382A18.1;RP11-382A18.1;RP11-382A18.1	0.138519	0.170571	0.349097	0.650454	0.563684	0.63428	0.376086	0.67256	0.771793	0.400001	0.782276	0.431039	0.634534	0.194894	0.844311	0.525652	0.691426	0.524562	0.425687	0.421015	0.770748	0.146144	0.453267	0.641235	0.0950514	0.444439	0.336042	0.877688	0.374269	0.517125	0.23548	0.720087	0.573404	0.307444	0.275631	0.375436	0.623376	0.755421	0.753993	0.450744	0.84238	0.465668	0.182476	0.419926	0.441908	0.778635
cg19755916	chr14	28081779	RP11-572M18.1;RP11-572M18.1;CTD-3006G17.2;CTD-3006G17.2;CTD-3006G17.2;CTD-3006G17.2	0.228346	0.254011	0.406122	0.688382	0.66899	0.605951	0.335992	0.575931	0.749972	0.329563	0.834061	0.480919	0.653617	0.431175	0.875859	0.814882	0.718823	0.384222	0.523944	0.396014	0.824437	0.223884	0.571546	0.789212	0.10857	0.465948	0.397469	0.92993	0.433385	0.60485	0.249479	0.688963	0.726179	0.388033	0.278907	0.313745	0.682435	0.809306	0.770001	0.518036	0.884646	0.506946	0.229769	0.455779	0.581679	0.864877
cg19113025	chr3	170848193		0.202782	0.235906	0.375947	0.679778	0.593852	0.575592	0.345977	0.618603	0.762624	0.334202	0.741678	0.342126	0.661478	0.377636	0.832063	0.52066	0.666185	0.457677	0.410362	0.381649	0.816756	0.0868055	0.499899	0.542018	0.142596	0.546199	0.333152	0.831114	0.306798	0.634832	0.357735	0.714576	0.509103	0.249265	0.190076	0.312047	0.667731	0.812852	0.782585	0.472023	0.850662	0.553668	0.212072	0.334774	0.418347	0.795688
cg06769809	chr6	138848202		0.149385	0.220398	0.494375	0.789951	0.547653	0.733969	0.331932	0.552648	0.791622	0.227061	0.812359	0.453717	0.709418	0.413623	0.811914	0.562215	0.699121	0.508551	0.452986	0.474725	0.806226	0.112916	0.555999	0.621257	0.0873895	0.497432	0.30211	0.690459	0.490564	0.607464	0.452169	0.704356	0.504432	0.320774	0.236669	0.354057	0.734676	0.786982	0.768408	0.469563	0.842279	0.598741	0.0817041	0.381146	0.485063	0.824008
cg15033552	chr1	223889141	CAPN2;CAPN2	0.180339	0.182096	0.278661	0.585925	0.535846	0.59643	0.298916	0.609379	0.689947	0.253462	0.755425	0.312936	0.564865	0.299121	0.815274	0.460819	0.539531	0.415316	0.337111	0.227549	0.715139	0.0786222	0.363289	0.545413	0.100598	0.336644	0.171279	0.689877	0.3253	0.551673	0.200365	0.607353	0.434586	0.154183	0.180285	0.333297	0.66064	0.754469	0.681528	0.375475	0.709279	0.430384	0.123245	0.339868	0.410248	0.719282
cg19189688	chr10	64532056		0.147129	0.245541	0.386395	0.701773	0.582776	0.668007	0.297977	0.507157	0.81212	0.36518	0.817326	0.370079	0.636811	0.366915	0.816048	0.477791	0.534856	0.423623	0.360636	0.35502	0.75006	0.0943927	0.379458	0.539327	0.103981	0.493807	0.312987	0.723347	0.4129	0.58183	0.292658	0.630696	0.496272	0.244526	0.203605	0.307013	0.562656	0.814459	0.809576	0.439881	0.767645	0.541987	0.125315	0.308688	0.421264	0.80514
cg01104490	chr12	121213939		0.181653	0.263999	0.406719	0.822476	0.62924	0.566855	0.344244	0.569801	0.719751	0.349861	0.78498	0.431364	0.649743	0.412676	0.831131	0.514045	0.615815	0.507757	0.385147	0.30405	0.80308	0.108372	0.553743	0.55496	0.0975954	0.506665	0.339342	0.812753	0.392621	0.632183	0.272116	0.753941	0.497144	0.323988	0.200527	0.280216	0.712826	0.797432	0.782954	0.487202	0.793045	0.603446	0.197791	0.304991	0.432844	0.820948
cg20386243	chr17	53239706	STXBP4	0.135082	0.176304	0.311034	0.614099	0.497569	0.545228	0.266742	0.559995	0.594494	0.0753648	0.746659	0.356614	0.616604	0.300252	0.716254	0.44743	0.631189	0.303294	0.350497	0.314498	0.753115	0.0686651	0.484135	0.522743	0.0966233	0.440819	0.240712	0.726901	0.234876	0.472116	0.235441	0.629889	0.429563	0.206551	0.232281	0.2796	0.707639	0.711714	0.689553	0.393788	0.730286	0.422538	0.124895	0.373807	0.355215	0.671252
cg19055984	chr6	15402871	JARID2;JARID2	0.229474	0.207503	0.446996	0.760023	0.635592	0.661572	0.305245	0.531265	0.791936	0.275004	0.803801	0.394668	0.664298	0.468335	0.782799	0.611468	0.694685	0.471444	0.437769	0.352967	0.863088	0.124922	0.479581	0.606576	0.15121	0.495142	0.389297	0.868248	0.394184	0.580636	0.311047	0.729527	0.503367	0.267912	0.232512	0.354557	0.61705	0.851058	0.76473	0.502225	0.781146	0.575872	0.284961	0.373235	0.508465	0.825122
cg11113628	chr4	22631961		0.254427	0.264182	0.358875	0.822494	0.660996	0.678964	0.513969	0.62502	0.806757	0.219593	0.834185	0.488708	0.734817	0.510503	0.823759	0.585043	0.757616	0.599198	0.596871	0.452988	0.833514	0.11937	0.586864	0.510493	0.125657	0.483103	0.29806	0.754207	0.463772	0.602786	0.321941	0.76626	0.63858	0.499137	0.197294	0.418264	0.729042	0.856009	0.836433	0.553863	0.852072	0.686955	0.20119	0.410726	0.521048	0.808189
cg16220788	chr11	46005268	PHF21A;PHF21A	0.169938	0.285596	0.336807	0.688556	0.564192	0.618167	0.347237	0.656926	0.813166	0.23172	0.749957	0.440962	0.700001	0.310618	0.732587	0.53631	0.745654	0.404554	0.440132	0.283551	0.80445	0.131053	0.443474	0.496781	0.140919	0.415059	0.348562	0.761793	0.450252	0.559374	0.392266	0.668462	0.530605	0.287838	0.293361	0.339557	0.659605	0.761674	0.712973	0.496673	0.775721	0.676948	0.167513	0.388712	0.422705	0.685796
cg24971112	chr3	153385052	RP11-23D24.2	0.349205	0.341285	0.490894	0.827647	0.633595	0.623115	0.394436	0.643212	0.777161	0.480659	0.877612	0.383196	0.79088	0.514768	0.850128	0.657015	0.693252	0.507649	0.472719	0.437701	0.88115	0.126733	0.676157	0.630623	0.162903	0.627365	0.380674	0.902543	0.347186	0.649929	0.428392	0.715959	0.69035	0.323854	0.291246	0.426364	0.75189	0.8825	0.843296	0.563716	0.83723	0.789737	0.303606	0.473623	0.488857	0.8746
cg00804179	chr3	13083974		0.299332	0.144977	0.309934	0.715791	0.627867	0.54243	0.253775	0.440636	0.563251	0.235193	0.835188	0.281721	0.496538	0.431637	0.807264	0.504027	0.504796	0.454177	0.450991	0.335786	0.859487	0.18018	0.448717	0.615968	0.147948	0.432168	0.466825	0.959311	0.292544	0.522422	0.1983	0.619263	0.572389	0.298522	0.258171	0.277385	0.801335	0.791331	0.686686	0.474073	0.855752	0.286777	0.133027	0.407704	0.443753	0.723281
cg10536349	chr17	49123976	SPAG9;SPAG9;SPAG9;SPAG9;SPAG9;SPAG9;RP11-481C4.1	0.148997	0.283671	0.412122	0.802264	0.639079	0.681886	0.447589	0.604964	0.776183	0.448684	0.851327	0.491003	0.776121	0.305344	0.844259	0.6643	0.74259	0.589296	0.536573	0.373074	0.787504	0.13479	0.436355	0.631641	0.210645	0.517414	0.324982	0.842485	0.466595	0.629195	0.266841	0.633554	0.576925	0.484495	0.190103	0.390546	0.780938	0.868484	0.828951	0.554693	0.809797	0.626783	0.133291	0.412509	0.535633	0.767607
cg10079555	chr1	207566998		0.166337	0.237544	0.515719	0.682231	0.54201	0.678994	0.276786	0.686948	0.699487	0.308666	0.800493	0.358771	0.72277	0.505146	0.839461	0.553195	0.656962	0.431126	0.470126	0.368284	0.753952	0.0776492	0.347772	0.605474	0.101434	0.626863	0.313882	0.653527	0.380463	0.647827	0.333166	0.721018	0.471327	0.388598	0.157946	0.319474	0.708482	0.80074	0.823301	0.403833	0.825449	0.457367	0.18334	0.330558	0.389514	0.798628
cg12303909	chr9	115011205		0.201727	0.215924	0.564055	0.800438	0.646163	0.649915	0.4691	0.674722	0.807054	0.426565	0.80481	0.475836	0.688861	0.45389	0.793008	0.606547	0.698766	0.566932	0.445102	0.412835	0.81691	0.133834	0.484194	0.627571	0.128289	0.449532	0.296141	0.840516	0.357085	0.626649	0.305064	0.781697	0.56779	0.340772	0.340386	0.34998	0.715032	0.860671	0.790976	0.4985	0.802762	0.655052	0.169032	0.387354	0.426961	0.831976
cg11760303	chr12	110512449	C12orf76;C12orf76;C12orf76	0.162389	0.194078	0.493761	0.729544	0.561344	0.622137	0.474705	0.570527	0.680297	0.305682	0.790459	0.459132	0.579742	0.436164	0.772182	0.507777	0.642167	0.326521	0.390878	0.312962	0.738555	0.0826243	0.495484	0.616753	0.144033	0.445191	0.271767	0.837665	0.329161	0.669895	0.249781	0.708635	0.482535	0.307649	0.293742	0.324973	0.682916	0.777675	0.769469	0.446683	0.86037	0.610769	0.229306	0.421673	0.416422	0.774879
cg14866827	chr17	40853095	EZH1	0.177124	0.259588	0.471149	0.806707	0.581542	0.727996	0.509832	0.621052	0.780737	0.308007	0.782509	0.511902	0.713325	0.395665	0.839804	0.598429	0.749622	0.414123	0.506494	0.446008	0.845669	0.120915	0.588419	0.659903	0.0796425	0.656947	0.323939	0.877873	0.402909	0.672866	0.18922	0.723687	0.541296	0.339168	0.405993	0.390199	0.799696	0.8295	0.831689	0.447932	0.82738	0.437987	0.267606	0.393734	0.427113	0.811085
cg17011964	chr13	107142673	EFNB2	0.151944	0.221878	0.331442	0.7143	0.503438	0.624077	0.266062	0.534995	0.741462	0.255246	0.751756	0.365415	0.620857	0.396234	0.818458	0.535761	0.606121	0.431766	0.399979	0.346163	0.750587	0.0625982	0.463102	0.492381	0.0747462	0.391069	0.268621	0.757819	0.337813	0.507413	0.246603	0.635335	0.428995	0.260749	0.154518	0.307033	0.626264	0.76157	0.768593	0.345561	0.838251	0.491876	0.197641	0.320493	0.34914	0.758794
cg05286689	chr8	38067600		0.188758	0.27072	0.417857	0.77461	0.583697	0.666258	0.388911	0.448443	0.777289	0.189297	0.797643	0.437316	0.718187	0.510573	0.671244	0.601833	0.688577	0.519766	0.373825	0.320986	0.728034	0.0950081	0.45289	0.580014	0.243791	0.501201	0.271507	0.805136	0.396651	0.567276	0.263116	0.694631	0.505148	0.32408	0.213165	0.316902	0.780858	0.784873	0.794651	0.460515	0.830778	0.483091	0.268098	0.369845	0.406923	0.790224
cg05501836	chr14	59813888	DAAM1;DAAM1	0.10417	0.190095	0.40517	0.726612	0.590314	0.653512	0.290124	0.5648	0.754432	0.28469	0.849433	0.410162	0.600441	0.39392	0.797004	0.484605	0.630971	0.496792	0.347088	0.386407	0.73282	0.111367	0.520847	0.605745	0.107833	0.364266	0.328326	0.823118	0.400377	0.611951	0.271537	0.622299	0.491587	0.332554	0.264995	0.236407	0.701356	0.799928	0.795204	0.476602	0.765699	0.4191	0.222887	0.390291	0.468087	0.728464
cg25341268	chr2	37734390		0.213432	0.23496	0.47892	0.74265	0.685939	0.680397	0.408479	0.60564	0.770953	0.333157	0.8055	0.44143	0.681841	0.38424	0.813613	0.593299	0.735236	0.544514	0.428087	0.393088	0.832888	0.129595	0.59013	0.560717	0.144584	0.489261	0.341854	0.894677	0.381187	0.653254	0.344815	0.678131	0.614001	0.398802	0.289347	0.387998	0.742002	0.845494	0.799769	0.553858	0.847563	0.499958	0.217113	0.403432	0.523503	0.843741
cg27616074	chr5	10860409		0.169533	0.221769	0.502305	0.764435	0.55993	0.702074	0.479914	0.632701	0.816685	0.675164	0.738235	0.381091	0.760682	0.269211	0.786529	0.601463	0.702407	0.426928	0.360937	0.43121	0.809216	0.0803464	0.524949	0.688379	0.119777	0.567336	0.292196	0.810177	0.456108	0.625838	0.149677	0.745489	0.49326	0.335831	0.241023	0.354702	0.767545	0.83462	0.83248	0.452316	0.818163	0.546119	0.178116	0.384535	0.446161	0.759647
cg21919011	chr10	69827094	HERC4;HERC4	0.231107	0.165369	0.350553	0.783188	0.636913	0.643544	0.461184	0.635366	0.788164	0.364703	0.815315	0.423823	0.668874	0.470517	0.792294	0.610831	0.769823	0.539091	0.431566	0.433768	0.831231	0.128929	0.557482	0.581997	0.105555	0.508731	0.720248	0.850112	0.388273	0.513666	0.300744	0.745402	0.57929	0.229709	0.199677	0.3461	0.774024	0.784339	0.783739	0.474838	0.864337	0.727186	0.277418	0.306886	0.453426	0.802374
cg23413777	chr1	193428099		0.135146	0.222553	0.423619	0.598814	0.556521	0.678473	0.30769	0.467493	0.757777	0.352368	0.809595	0.368001	0.693721	0.23158	0.782633	0.508912	0.61235	0.40696	0.429336	0.365105	0.824141	0.0880365	0.504468	0.563729	0.218446	0.50786	0.279015	0.872069	0.384445	0.532751	0.384716	0.748392	0.482571	0.349166	0.173558	0.290422	0.624941	0.754175	0.781524	0.426745	0.847628	0.613182	0.0888438	0.363283	0.382329	0.732497
cg16968297	chr4	95466586	PDLIM5;PDLIM5;PDLIM5;PDLIM5;PDLIM5;PDLIM5	0.133764	0.193755	0.317386	0.668335	0.562324	0.595483	0.220388	0.511702	0.67205	0.152412	0.793353	0.325583	0.630678	0.252184	0.688778	0.576195	0.659212	0.418717	0.362799	0.29094	0.765549	0.130152	0.492157	0.550373	0.139464	0.396544	0.270286	0.784346	0.446855	0.499038	0.279721	0.662545	0.480673	0.266613	0.1753	0.283902	0.665648	0.77032	0.734931	0.453066	0.685602	0.467401	0.145808	0.354397	0.418322	0.697925
cg25741749	chr20	32922992		0.144697	0.215622	0.398007	0.757715	0.5362	0.656278	0.222556	0.370794	0.845638	0.530267	0.789441	0.325357	0.63838	0.513167	0.805792	0.509372	0.700404	0.400135	0.43855	0.254872	0.807687	0.107713	0.576679	0.478509	0.0763027	0.365876	0.219415	0.866923	0.360238	0.589744	0.256631	0.700922	0.454913	0.309467	0.275544	0.239076	0.712716	0.817324	0.784005	0.426473	0.784712	0.571406	0.303284	0.353154	0.377045	0.75757
cg13384501	chr15	66584299	RP11-653J6.1;DIS3L;DIS3L;DIS3L	0.0897803	0.134193	0.315746	0.647128	0.47292	0.574127	0.178147	0.539237	0.663627	0.0945415	0.685306	0.321789	0.442367	0.225831	0.797823	0.440063	0.513078	0.242948	0.357635	0.267201	0.65226	0.0853743	0.24232	0.443347	0.0700807	0.332435	0.167504	0.674605	0.250448	0.416693	0.169937	0.546243	0.4137	0.293947	0.0899559	0.237705	0.574678	0.70568	0.641785	0.351867	0.727802	0.356603	0.366453	0.28074	0.321248	0.642427
cg16560874	chr16	56552081	BBS2;BBS2;BBS2;BBS2	0.178721	0.214944	0.455075	0.681091	0.554677	0.629593	0.279604	0.528066	0.804147	0.354882	0.84962	0.316761	0.623304	0.457423	0.773288	0.486079	0.618492	0.471749	0.340716	0.378319	0.735727	0.103612	0.446614	0.442044	0.0940116	0.470484	0.296145	0.75006	0.29466	0.513182	0.11896	0.716956	0.491026	0.168164	0.147732	0.266975	0.66276	0.785717	0.766464	0.452108	0.803266	0.519644	0.231074	0.364666	0.391291	0.821527
cg07114289	chr8	109475736	TTC35;TTC35	0.196951	0.317257	0.412282	0.743469	0.610229	0.675029	0.455142	0.613753	0.767587	0.195299	0.765379	0.516799	0.70567	0.508486	0.784603	0.596908	0.730851	0.519535	0.551021	0.481248	0.854279	0.0945496	0.652191	0.495792	0.124223	0.519258	0.267657	0.850322	0.42929	0.639779	0.23319	0.75079	0.580068	0.311308	0.18873	0.385424	0.680072	0.856632	0.784905	0.50273	0.779788	0.609649	0.210922	0.454347	0.464325	0.8199
cg12786601	chr4	72132450	SLC4A4	0.173056	0.212519	0.367977	0.717455	0.558272	0.629649	0.279518	0.671423	0.636124	0.220335	0.798978	0.324549	0.610023	0.300336	0.697525	0.492147	0.606362	0.494994	0.378839	0.419929	0.770622	0.0839006	0.453248	0.626294	0.0768324	0.390649	0.33482	0.772415	0.3731	0.546547	0.253587	0.739725	0.426319	0.237955	0.256063	0.268195	0.713573	0.784724	0.784942	0.396277	0.750187	0.378136	0.167602	0.364469	0.392562	0.744616
cg10419849	chr8	9537322	TNKS;TNKS;TNKS;TNKS;TNKS	0.19143	0.240861	0.422869	0.752704	0.635175	0.583352	0.336471	0.664347	0.750199	0.132861	0.706011	0.384783	0.650972	0.413027	0.815288	0.488818	0.647108	0.549773	0.447527	0.352074	0.815152	0.126651	0.400996	0.537727	0.145721	0.40845	0.271472	0.851481	0.338624	0.570449	0.262887	0.65813	0.450496	0.250258	0.164568	0.330458	0.630113	0.818933	0.724824	0.496395	0.773384	0.704225	0.19375	0.37557	0.410833	0.807347
cg08866945	chr1	198848977	RP11-31E23.1	0.210449	0.32545	0.355812	0.787376	0.566873	0.642479	0.263082	0.63085	0.760197	0.261479	0.798041	0.459542	0.711393	0.340342	0.798763	0.544684	0.652014	0.491134	0.407928	0.434503	0.809924	0.0964713	0.632467	0.598462	0.092419	0.47275	0.260096	0.779994	0.452212	0.530595	0.382911	0.690544	0.46511	0.26911	0.257364	0.341905	0.639322	0.807649	0.787479	0.521939	0.802425	0.431592	0.148865	0.377119	0.438583	0.812709
cg00734440	chr17	64652403		0.137306	0.202867	0.3141	0.646672	0.564039	0.489303	0.311941	0.488352	0.765825	0.288567	0.768505	0.304089	0.577186	0.329231	0.829121	0.475707	0.677813	0.476622	0.369592	0.338172	0.787981	0.0847546	0.485451	0.546085	0.103298	0.40697	0.345141	0.756728	0.331774	0.511713	0.260926	0.606768	0.434106	0.242687	0.1652	0.278709	0.683477	0.798471	0.727632	0.393403	0.793135	0.460152	0.19729	0.311876	0.391869	0.776184
cg00623727	chr3	98566093	DCBLD2;DCBLD2	0.127609	0.167066	0.38563	0.714197	0.526126	0.476053	0.355478	0.536293	0.751447	0.460299	0.796439	0.31849	0.578308	0.319474	0.831553	0.411207	0.590762	0.462823	0.3655	0.314955	0.769302	0.0840012	0.446449	0.509326	0.0961283	0.427605	0.181988	0.832789	0.288596	0.521914	0.237701	0.654894	0.484516	0.209514	0.178488	0.245547	0.713985	0.744832	0.757383	0.42358	0.774004	0.440788	0.114886	0.505874	0.412405	0.778396
cg26279430	chr8	123208418		0.158106	0.170215	0.361003	0.566497	0.553385	0.590148	0.31448	0.437611	0.772761	0.411821	0.745059	0.321646	0.662227	0.241747	0.76743	0.433526	0.602076	0.377056	0.298011	0.251585	0.713058	0.0738799	0.368652	0.476501	0.0786778	0.46737	0.277064	0.784245	0.265448	0.456598	0.193826	0.590367	0.433586	0.213756	0.161717	0.215639	0.589866	0.778009	0.805861	0.461865	0.740575	0.342179	0.148573	0.245612	0.403515	0.785559
cg15337956	chr10	72420598		0.166557	0.302991	0.375568	0.757902	0.664032	0.598465	0.35009	0.581207	0.718661	0.404931	0.809823	0.447414	0.737528	0.226605	0.708389	0.555721	0.702112	0.454547	0.495644	0.396832	0.769784	0.127913	0.487337	0.610948	0.1769	0.438767	0.363003	0.73355	0.533106	0.646528	0.272892	0.713069	0.608462	0.344657	0.208679	0.313308	0.798702	0.825088	0.753527	0.530673	0.813514	0.682467	0.140018	0.424149	0.427612	0.718701
cg20853370	chr2	240117640	HDAC4;HDAC4;HDAC4;HDAC4;HDAC4	0.191801	0.269489	0.48916	0.762624	0.607578	0.771396	0.526939	0.655868	0.809917	0.28353	0.774651	0.420157	0.761522	0.485563	0.856096	0.612519	0.692341	0.525177	0.456074	0.367475	0.825948	0.126661	0.440448	0.645188	0.121646	0.52949	0.361882	0.899171	0.440806	0.62925	0.369971	0.764487	0.496057	0.363052	0.254753	0.333742	0.810912	0.813519	0.832418	0.500275	0.763795	0.479209	0.263503	0.336456	0.490581	0.813006
cg00002749	chr17	57839538	VMP1	0.220273	0.449709	0.560304	0.834076	0.678224	0.666778	0.304161	0.670444	0.787946	0.183014	0.865079	0.50599	0.790204	0.663291	0.824009	0.685506	0.79074	0.550128	0.550586	0.509125	0.883483	0.164671	0.580963	0.787318	0.307177	0.603342	0.504153	0.91074	0.456073	0.753207	0.301368	0.777497	0.653692	0.395075	0.453306	0.408188	0.830504	0.875018	0.841544	0.472857	0.83173	0.804904	0.432322	0.526651	0.517494	0.825621
cg19203800	chr22	49088904	FAM19A5;FAM19A5	0.13694	0.0707527	0.340085	0.451703	0.633356	0.409906	0.295177	0.274781	0.599994	0.176088	0.892891	0.428911	0.487985	0.290963	0.725647	0.353779	0.472915	0.210593	0.278882	0.249698	0.68789	0.166669	0.460366	0.472574	0.0583727	0.328043	0.259211	0.870601	0.447251	0.503702	0.116006	0.553047	0.360573	0.154837	0.144574	0.166664	0.636221	0.859783	0.637492	0.402896	0.792537	0.425533	0.229199	0.284409	0.392209	0.649106
cg03636723	chr14	51233598	NIN;NIN	0.226588	0.252009	0.364194	0.687641	0.568319	0.430706	0.276493	0.558964	0.718403	0.118143	0.786889	0.383278	0.608897	0.209832	0.710124	0.601293	0.673386	0.44694	0.335499	0.316887	0.76513	0.130699	0.288221	0.551177	0.101351	0.379355	0.250168	0.683227	0.416276	0.538671	0.31167	0.695702	0.476831	0.265284	0.228376	0.278917	0.692859	0.786164	0.706588	0.481108	0.705966	0.408106	0.159112	0.447728	0.446669	0.719758
cg10000335	chr10	76193220		0.138835	0.249106	0.294119	0.728212	0.576644	0.503794	0.1705	0.453667	0.763133	0.250598	0.714931	0.302831	0.569258	0.190394	0.740166	0.437201	0.583067	0.347984	0.32505	0.342543	0.650319	0.103167	0.400835	0.516304	0.0871684	0.414482	0.252046	0.6611	0.291758	0.452593	0.232773	0.599921	0.431238	0.258034	0.185951	0.239297	0.574464	0.694066	0.728889	0.447237	0.717151	0.341093	0.153501	0.334679	0.393305	0.726619
cg23405198	chr3	120115969	FSTL1	0.191732	0.242308	0.452464	0.75234	0.615659	0.700692	0.396411	0.531543	0.788287	0.408354	0.843078	0.507561	0.680744	0.374385	0.872587	0.596266	0.7053	0.532188	0.508015	0.39264	0.87646	0.0996923	0.573119	0.607737	0.093733	0.524832	0.414324	0.903392	0.349325	0.64592	0.302304	0.759986	0.546755	0.335217	0.255121	0.340115	0.776172	0.814625	0.828429	0.505356	0.869339	0.525942	0.309851	0.449227	0.432517	0.812628
cg24885556	chr12	56105991	ITGA7;ITGA7;ITGA7;ITGA7;ITGA7;ITGA7;ITGA7;ITGA7;ITGA7	0.151033	0.21503	0.521365	0.678328	0.566756	0.535038	0.155536	0.435868	0.744902	0.284496	0.814573	0.53018	0.452146	0.19245	0.793808	0.449182	0.669221	0.432041	0.387151	0.43519	0.776586	0.106792	0.448028	0.652374	0.0991779	0.504526	0.274325	0.83434	0.331189	0.577726	0.191651	0.690629	0.447203	0.212859	0.231441	0.319844	0.71715	0.792375	0.778314	0.44854	0.848784	0.482758	0.140401	0.335709	0.426693	0.692951
cg02612766	chr3	49156707	USP19;USP19;USP19;USP19;USP19;USP19;USP19;USP19;USP19;USP19;USP19;USP19;USP19	0.195333	0.200014	0.312517	0.729358	0.558908	0.672056	0.240188	0.511712	0.736538	0.244937	0.803141	0.382756	0.589856	0.321349	0.779886	0.591862	0.575129	0.46702	0.487024	0.252937	0.718016	0.107809	0.130658	0.590118	0.10458	0.377099	0.273741	0.676777	0.313676	0.513909	0.221272	0.677834	0.503723	0.261368	0.117943	0.318391	0.62974	0.80506	0.681494	0.443386	0.74813	0.529207	0.253272	0.482748	0.441667	0.715003
cg08058160	chr2	7073095	RNF144A;RNF144A;RNF144A;RNF144A;RNF144A	0.201101	0.270423	0.49086	0.775268	0.614263	0.700744	0.488578	0.549273	0.8301	0.315036	0.792857	0.467416	0.713447	0.379892	0.745292	0.521882	0.706241	0.542708	0.46029	0.430615	0.829372	0.118916	0.588922	0.650751	0.140139	0.529326	0.328748	0.873453	0.423744	0.545694	0.234474	0.71343	0.564901	0.353726	0.303821	0.296785	0.674565	0.81253	0.795521	0.445035	0.84768	0.560972	0.221489	0.416831	0.429898	0.840522
cg03860494	chr5	123143225		0.177696	0.221991	0.475945	0.719729	0.595083	0.615561	0.501064	0.594974	0.768003	0.286489	0.767013	0.438025	0.714819	0.5522	0.744083	0.523532	0.726321	0.582304	0.429845	0.457347	0.810401	0.105417	0.668941	0.680532	0.110999	0.619271	0.43927	0.822887	0.436085	0.707245	0.226824	0.753398	0.56439	0.334499	0.235371	0.321326	0.79163	0.827527	0.788761	0.464888	0.8465	0.485319	0.161231	0.394149	0.433815	0.813569
cg16342310	chr19	16205586		0.230779	0.171806	0.440497	0.765258	0.563822	0.624967	0.452772	0.504131	0.757046	0.096874	0.742871	0.48912	0.725128	0.317792	0.766079	0.563353	0.702892	0.451554	0.419257	0.432787	0.822147	0.11799	0.619881	0.579666	0.151842	0.442448	0.332807	0.838111	0.423925	0.5778	0.229053	0.726003	0.56493	0.448063	0.241085	0.353221	0.746942	0.825404	0.770233	0.435919	0.811218	0.462666	0.19205	0.406934	0.407828	0.755198
cg16314254	chr1	230249965	GALNT2;GALNT2	0.11856	0.21134	0.361048	0.761888	0.56447	0.535743	0.278417	0.525574	0.822544	0.303044	0.816017	0.37826	0.757797	0.340617	0.837823	0.589002	0.639363	0.46195	0.389494	0.372267	0.76003	0.101524	0.39022	0.489677	0.141652	0.456023	0.251098	0.88012	0.452677	0.56946	0.362976	0.609546	0.431319	0.268075	0.182149	0.26475	0.612336	0.812744	0.773632	0.483162	0.753537	0.365344	0.166201	0.310184	0.434423	0.832338
cg03680730	chr1	32712756	FAM167B	0.135402	0.169363	0.580434	0.809031	0.561589	0.68769	0.118814	0.169421	0.6871	0.300781	0.749333	0.489864	0.697958	0.139497	0.736575	0.526358	0.607789	0.133902	0.425195	0.300258	0.82699	0.116081	0.469835	0.545687	0.211521	0.399225	0.411295	0.767609	0.588961	0.564994	0.0769136	0.666779	0.428823	0.165615	0.309718	0.15774	0.731546	0.771584	0.727268	0.448749	0.783626	0.560365	0.123829	0.317373	0.437547	0.653252
cg22081728	chr1	179730575	FAM163A	0.158045	0.223423	0.445843	0.736164	0.587759	0.703722	0.401062	0.564937	0.803807	0.393737	0.845391	0.455515	0.700551	0.429987	0.860613	0.573612	0.70093	0.48298	0.476834	0.456996	0.846022	0.0896435	0.561336	0.660199	0.105955	0.536607	0.324289	0.841587	0.420213	0.61618	0.339195	0.709956	0.530454	0.40752	0.202044	0.320197	0.800392	0.838646	0.83132	0.489997	0.84259	0.553985	0.252942	0.371916	0.450768	0.811385
cg13302832	chr9	103191758	MSANTD3;MSANTD3;MSANTD3;MSANTD3	0.0929374	0.162244	0.392068	0.648964	0.539502	0.497195	0.30312	0.66666	0.729631	0.230356	0.754275	0.342214	0.673839	0.302513	0.743563	0.485816	0.585634	0.419483	0.452323	0.28524	0.747537	0.105805	0.245085	0.62878	0.15154	0.493657	0.341328	0.597992	0.419218	0.520378	0.268939	0.65882	0.465343	0.240799	0.277569	0.350475	0.689377	0.789289	0.752111	0.427148	0.765835	0.519615	0.111379	0.362925	0.391724	0.733564
cg14242526	chr7	107948864	NRCAM;NRCAM;NRCAM;NRCAM;NRCAM;NRCAM;NRCAM;NRCAM	0.248798	0.391998	0.407851	0.642544	0.625864	0.601908	0.345336	0.623759	0.772652	0.0961168	0.67478	0.341573	0.700627	0.350512	0.788479	0.473689	0.636466	0.316209	0.355918	0.363763	0.779423	0.123775	0.452951	0.398638	0.119414	0.457878	0.23732	0.816533	0.431809	0.568745	0.306758	0.687118	0.41918	0.217537	0.19855	0.307748	0.736056	0.839677	0.711231	0.4917	0.782469	0.375901	0.191107	0.322301	0.428095	0.784027
cg23573887	chr2	182968293	PPP1R1C;PPP1R1C;PPP1R1C;PPP1R1C;PPP1R1C;PPP1R1C;PPP1R1C;PPP1R1C	0.17191	0.207952	0.454816	0.660819	0.630376	0.631927	0.357125	0.618234	0.710981	0.230595	0.782946	0.302247	0.723573	0.368816	0.777354	0.596237	0.623034	0.366374	0.41394	0.319144	0.782492	0.120502	0.42821	0.541717	0.134805	0.48412	0.275173	0.813632	0.351813	0.6051	0.358708	0.658731	0.60008	0.267898	0.17086	0.299476	0.656025	0.867698	0.735046	0.524239	0.775748	0.421999	0.166969	0.410549	0.51649	0.711359
cg08709536	chr11	113577660	TMPRSS5;TMPRSS5;TMPRSS5;TMPRSS5;TMPRSS5;TMPRSS5;RP11-661I21.2	0.193285	0.259797	0.370491	0.736033	0.616064	0.563447	0.338738	0.689262	0.777692	0.478402	0.795994	0.447635	0.644312	0.29283	0.771661	0.517049	0.643642	0.435263	0.395721	0.327281	0.775212	0.136873	0.466614	0.560523	0.0994978	0.477996	0.305139	0.834495	0.395607	0.593647	0.250892	0.747877	0.482475	0.3283	0.265179	0.358978	0.679025	0.840248	0.822891	0.513026	0.841806	0.497914	0.251037	0.385831	0.483343	0.807315
cg15050722	chr12	49883809	SPATS2;SPATS2;SPATS2;SPATS2	0.182817	0.259075	0.41082	0.693243	0.608068	0.681039	0.299988	0.617389	0.712887	0.318119	0.82825	0.385549	0.716404	0.392999	0.781665	0.596859	0.691971	0.602233	0.476694	0.373587	0.832362	0.0997208	0.533344	0.668718	0.148049	0.595782	0.331206	0.809674	0.428274	0.520122	0.272986	0.725363	0.464724	0.355623	0.204926	0.368056	0.766686	0.785944	0.811196	0.46905	0.745968	0.54013	0.254188	0.354665	0.45164	0.768748
cg02249233	chr2	62816860		0.131947	0.149556	0.28158	0.654456	0.534648	0.672633	0.153438	0.604178	0.710271	0.204271	0.734312	0.30097	0.623532	0.231133	0.722356	0.337221	0.519419	0.259376	0.273007	0.283608	0.627707	0.100716	0.346217	0.418566	0.090147	0.445636	0.225725	0.749884	0.313263	0.406451	0.228351	0.62413	0.375426	0.190213	0.103732	0.221405	0.573366	0.71464	0.712931	0.426317	0.728587	0.290853	0.105838	0.306761	0.355325	0.71776
cg12295576	chr4	103933611	SLC9B1;SLC9B1;SLC9B1;SLC9B1;SLC9B1;SLC9B1	0.217418	0.256372	0.450593	0.641683	0.608912	0.579942	0.375974	0.610874	0.757832	0.183359	0.739555	0.461226	0.643149	0.252716	0.779218	0.63367	0.654037	0.460563	0.452338	0.340261	0.737987	0.141691	0.463768	0.552899	0.105019	0.512338	0.358982	0.798798	0.303174	0.685952	0.284499	0.604225	0.643984	0.209114	0.388407	0.354631	0.705901	0.820558	0.686879	0.486591	0.704305	0.592084	0.175976	0.333131	0.461391	0.757355
cg04371212	chr10	118563276		0.19161	0.159489	0.354711	0.569003	0.544299	0.534201	0.403347	0.494687	0.785861	0.127438	0.844289	0.301206	0.537524	0.192555	0.764943	0.435365	0.65507	0.239722	0.375292	0.28182	0.716634	0.138685	0.567064	0.373344	0.0899031	0.382988	0.430936	0.78144	0.232863	0.493468	0.23803	0.671509	0.41151	0.147161	0.197413	0.259454	0.74248	0.812229	0.789202	0.444	0.880592	0.385958	0.131701	0.320105	0.397474	0.792574
cg07613333	chr11	19940827		0.166612	0.20958	0.505122	0.750215	0.565279	0.570147	0.163144	0.574777	0.774846	0.374477	0.811686	0.396598	0.698979	0.343261	0.760241	0.610734	0.692255	0.354667	0.406138	0.335599	0.766851	0.0997378	0.50978	0.557789	0.124139	0.470115	0.261323	0.71578	0.486503	0.663977	0.33675	0.672948	0.465223	0.314866	0.117752	0.371061	0.744903	0.817541	0.762222	0.450892	0.7519	0.356395	0.244606	0.351396	0.434666	0.707535
cg07155013	chr6	140030345		0.201146	0.31926	0.425543	0.728445	0.56088	0.685799	0.46319	0.674306	0.771665	0.190928	0.781979	0.405754	0.64499	0.383575	0.784497	0.555026	0.571213	0.537577	0.41045	0.38325	0.810805	0.0847895	0.49203	0.624826	0.112369	0.534979	0.323676	0.728611	0.35072	0.603216	0.30733	0.726205	0.613585	0.267063	0.248784	0.368224	0.696597	0.851979	0.760377	0.570155	0.847693	0.498594	0.156326	0.386609	0.500262	0.828181
cg05931898	chr16	4395125	PAM16;PAM16;PAM16;PAM16;PAM16;CORO7;CORO7	0.142048	0.199287	0.468071	0.725161	0.561514	0.685865	0.265742	0.412533	0.751628	0.282725	0.767841	0.354469	0.731179	0.342523	0.771718	0.529444	0.713761	0.536728	0.535451	0.442241	0.786771	0.087985	0.556222	0.622478	0.07847	0.492083	0.242948	0.817356	0.424405	0.547776	0.250808	0.711558	0.541018	0.293695	0.188383	0.351144	0.802351	0.850289	0.772041	0.482977	0.807504	0.399468	0.122361	0.288404	0.430549	0.799902
cg12459759	chr7	96762818	ACN9	0.120263	0.20752	0.264318	0.639568	0.56538	0.459179	0.191576	0.467193	0.691933	0.135071	0.791004	0.325425	0.621566	0.208002	0.654169	0.470313	0.571287	0.34092	0.465906	0.264671	0.746438	0.158632	0.420052	0.476582	0.144353	0.274159	0.22468	0.751826	0.225305	0.531491	0.185328	0.663736	0.425547	0.182298	0.156727	0.263845	0.640546	0.750503	0.679113	0.439622	0.696608	0.456737	0.139378	0.306947	0.329954	0.651241
cg13893720	chr15	62778589	TLN2	0.345175	0.28836	0.371847	0.756726	0.625594	0.659649	0.372342	0.63804	0.787147	0.230806	0.80151	0.42412	0.796027	0.376144	0.779352	0.623985	0.741345	0.484484	0.533764	0.390094	0.820474	0.113789	0.474706	0.629873	0.148923	0.502084	0.336326	0.852149	0.43076	0.666229	0.332638	0.749312	0.577526	0.31123	0.239395	0.401927	0.735649	0.843203	0.782062	0.478977	0.831067	0.45814	0.195098	0.448966	0.467043	0.82083
cg13449430	chr1	201465497	CSRP1;CSRP1;CSRP1;CSRP1;CSRP1;CSRP1;CSRP1;CSRP1;CSRP1;CSRP1;CSRP1;CSRP1;CSRP1;CSRP1;CSRP1;CSRP1	0.116327	0.123542	0.253846	0.642665	0.46619	0.522269	0.214666	0.447062	0.746846	0.228571	0.791945	0.364865	0.501319	0.157588	0.798211	0.462165	0.530377	0.345621	0.407626	0.266559	0.738162	0.0791043	0.361764	0.429727	0.0767096	0.385923	0.23043	0.551536	0.340211	0.433408	0.214464	0.546337	0.408762	0.24934	0.18374	0.232491	0.644225	0.79004	0.613519	0.342512	0.819132	0.390462	0.0842226	0.288385	0.362312	0.723035
cg14042099	chr11	114068801	ZBTB16;ZBTB16	0.164844	0.161883	0.263464	0.707192	0.587329	0.673477	0.144169	0.583556	0.765172	0.434593	0.79571	0.418138	0.493396	0.260938	0.798158	0.502737	0.578895	0.457146	0.45345	0.239962	0.75707	0.0861874	0.431958	0.565626	0.107279	0.447075	0.304644	0.509672	0.329239	0.405262	0.182076	0.704916	0.408408	0.203561	0.223062	0.245689	0.74703	0.781501	0.706726	0.399605	0.743433	0.446387	0.182551	0.268291	0.472185	0.714305
cg20900413	chr21	33703080		0.166672	0.226252	0.383287	0.727563	0.624429	0.676788	0.323044	0.599936	0.794714	0.366401	0.785882	0.257828	0.684964	0.377392	0.841948	0.563814	0.800208	0.643485	0.611007	0.398739	0.820966	0.0947608	0.416407	0.525049	0.159606	0.469088	0.352091	0.887386	0.40394	0.585823	0.331179	0.680308	0.538142	0.281644	0.164552	0.30818	0.717931	0.82607	0.713979	0.467752	0.607115	0.465842	0.243631	0.396397	0.460096	0.827879
cg03803789	chr11	111854003	DIXDC1;DIXDC1;DIXDC1;DIXDC1	0.17307	0.182796	0.345216	0.735495	0.608798	0.64356	0.149445	0.513136	0.758906	0.407322	0.733664	0.298485	0.635754	0.354193	0.77153	0.543768	0.623193	0.464204	0.382731	0.373034	0.715701	0.112291	0.331503	0.525042	0.198668	0.412752	0.227316	0.734726	0.445058	0.456076	0.213094	0.654813	0.475572	0.294248	0.243698	0.281136	0.703113	0.839646	0.816826	0.507877	0.79742	0.433886	0.182788	0.33677	0.463617	0.772485
cg09495645	chr6	164376576		0.403058	0.242543	0.366595	0.685757	0.546274	0.631126	0.332825	0.540248	0.774672	0.382851	0.733544	0.355035	0.694561	0.350312	0.861286	0.469113	0.700795	0.449167	0.391168	0.365074	0.818459	0.0909553	0.528573	0.573943	0.0831484	0.396964	0.280017	0.874955	0.421438	0.586269	0.276283	0.734361	0.490228	0.27619	0.221728	0.317048	0.70073	0.823154	0.753366	0.418502	0.86456	0.514905	0.254967	0.388634	0.424948	0.789729
cg14131256	chr2	174812038		0.167943	0.289115	0.517448	0.797012	0.62324	0.676954	0.251356	0.641607	0.777091	0.305038	0.832337	0.45269	0.665442	0.288264	0.753917	0.563402	0.672906	0.545279	0.42884	0.427296	0.76702	0.113979	0.469174	0.667379	0.155012	0.571002	0.356505	0.777198	0.416277	0.528318	0.270648	0.724315	0.577071	0.296546	0.254574	0.32802	0.738701	0.818394	0.753401	0.528737	0.795702	0.622276	0.134806	0.498271	0.484897	0.727412
cg19926587	chr8	61652962	CHD7;CHD7;CHD7;CHD7;CHD7;CHD7	0.160438	0.247654	0.309528	0.667744	0.590985	0.664146	0.247448	0.519756	0.782556	0.212676	0.752691	0.360185	0.633543	0.402958	0.69312	0.614633	0.629888	0.520786	0.393611	0.330604	0.768247	0.141906	0.38897	0.565908	0.172938	0.419812	0.32491	0.766751	0.381895	0.547296	0.282604	0.621633	0.510189	0.237355	0.176715	0.333883	0.688964	0.794092	0.744997	0.495689	0.804599	0.433832	0.12892	0.410079	0.445889	0.697651
cg26248114	chr1	56901693		0.154849	0.213808	0.466385	0.732514	0.514145	0.478199	0.271533	0.697696	0.747231	0.157981	0.719737	0.302255	0.640776	0.279936	0.77528	0.539384	0.628976	0.411422	0.428152	0.344748	0.787312	0.113168	0.484221	0.569534	0.113056	0.36414	0.35195	0.768621	0.422784	0.60557	0.206275	0.623678	0.415909	0.260248	0.267769	0.308399	0.572366	0.717124	0.76674	0.391275	0.780026	0.517669	0.330557	0.343759	0.383937	0.783297
cg02628016	chr3	183382726	KLHL24;KLHL24;KLHL24	0.244292	0.195266	0.485874	0.725236	0.618652	0.663611	0.383186	0.546939	0.793671	0.384019	0.771385	0.409907	0.680948	0.367747	0.84445	0.586154	0.694138	0.460233	0.416809	0.349301	0.810625	0.118638	0.367566	0.540404	0.142643	0.48025	0.357355	0.863787	0.373728	0.567632	0.291951	0.687143	0.517444	0.293946	0.239554	0.305137	0.67492	0.817771	0.774086	0.495735	0.845717	0.566272	0.223831	0.392931	0.442764	0.7723
cg11394361	chr17	67570862		0.134152	0.142173	0.269373	0.616962	0.504656	0.431456	0.162689	0.381963	0.605741	0.0798755	0.729244	0.249673	0.51448	0.178613	0.769309	0.343851	0.543798	0.337218	0.326534	0.228947	0.661789	0.0858628	0.275287	0.359063	0.0671352	0.309864	0.15195	0.628181	0.118802	0.31132	0.0812992	0.512813	0.365882	0.149867	0.0828249	0.204591	0.579173	0.634682	0.707236	0.347997	0.819065	0.409869	0.109107	0.240247	0.300264	0.618748
cg20211518	chr11	12494076	PARVA;PARVA;PARVA;PARVA	0.164776	0.195875	0.45451	0.767048	0.557238	0.632094	0.344728	0.632639	0.811483	0.369623	0.847258	0.474113	0.643542	0.421557	0.764129	0.505178	0.621359	0.485796	0.408608	0.38105	0.750973	0.107592	0.479347	0.453827	0.108525	0.464501	0.2516	0.833852	0.415946	0.615016	0.244868	0.663081	0.474816	0.182492	0.151345	0.189606	0.750855	0.778685	0.809914	0.499897	0.843008	0.483968	0.142786	0.424572	0.44766	0.760342
cg05495611	chr11	44243314	EXT2;EXT2	0.140559	0.222819	0.467259	0.74653	0.539061	0.651227	0.20884	0.449851	0.787728	0.362743	0.778581	0.335578	0.607702	0.399287	0.786448	0.583321	0.616563	0.356536	0.343872	0.262171	0.742452	0.112465	0.41793	0.534192	0.11094	0.490965	0.229304	0.783888	0.396854	0.567991	0.233417	0.558366	0.459997	0.327931	0.176276	0.264562	0.719633	0.738063	0.745772	0.417869	0.807162	0.442765	0.2129	0.325674	0.423398	0.762201
cg11604269	chr18	67712044	RTTN	0.347397	0.204021	0.417985	0.740685	0.571841	0.49714	0.29562	0.666935	0.786598	0.183316	0.659371	0.381027	0.673747	0.352934	0.770475	0.424316	0.631202	0.436149	0.374197	0.396515	0.771619	0.134422	0.451939	0.548977	0.0691291	0.433346	0.219463	0.711133	0.296989	0.53728	0.242758	0.768	0.472122	0.255092	0.231997	0.37702	0.647036	0.744684	0.778294	0.431358	0.801274	0.372297	0.16437	0.361878	0.345048	0.742819
cg03858006	chr16	70673349	IL34;IL34	0.112101	0.193121	0.30484	0.594247	0.451898	0.52208	0.184871	0.476806	0.615784	0.28717	0.702542	0.272824	0.585638	0.267691	0.708066	0.465511	0.588082	0.348765	0.236651	0.137105	0.718844	0.0656326	0.399391	0.403136	0.105847	0.372986	0.276022	0.638252	0.270418	0.521409	0.0967025	0.49212	0.336418	0.19151	0.149871	0.200149	0.714977	0.71952	0.7174	0.365947	0.685777	0.377267	0.13507	0.303018	0.350387	0.709252
cg04951150	chr2	21492670	AC067959.1	0.198094	0.198002	0.435452	0.73585	0.56278	0.6377	0.267612	0.563592	0.763733	0.364291	0.837493	0.496396	0.709433	0.286213	0.738457	0.584468	0.647657	0.543192	0.444285	0.353922	0.824394	0.0906371	0.521808	0.585004	0.108232	0.502628	0.269221	0.822628	0.414964	0.639566	0.38778	0.739116	0.543327	0.31975	0.240744	0.355331	0.712464	0.803731	0.810744	0.511811	0.788566	0.528802	0.169406	0.425554	0.43914	0.802046
cg12740098	chr4	170123451	SH3RF1;RP11-327O17.2	0.120593	0.177494	0.338616	0.573133	0.529199	0.41342	0.284784	0.471513	0.637816	0.200408	0.738558	0.304109	0.559338	0.216094	0.794425	0.406721	0.498024	0.346618	0.321727	0.263412	0.644253	0.0782545	0.340948	0.450595	0.0684706	0.40023	0.240987	0.725434	0.221582	0.53439	0.213444	0.609813	0.416753	0.235824	0.167237	0.250659	0.564833	0.807385	0.71565	0.390642	0.719422	0.406425	0.144057	0.292666	0.365997	0.810211
cg03943459	chr3	141140525	ZBTB38;ZBTB38;ZBTB38;ZBTB38;ZBTB38;ZBTB38;ZBTB38;ZBTB38;ZBTB38	0.204514	0.214875	0.363163	0.661987	0.557873	0.570477	0.252529	0.530695	0.699499	0.253788	0.708656	0.345133	0.680207	0.392461	0.838228	0.54012	0.701883	0.436459	0.40049	0.310012	0.737876	0.100733	0.391206	0.502548	0.0923925	0.387475	0.265255	0.891607	0.334109	0.588666	0.278407	0.582273	0.451749	0.289846	0.189992	0.306778	0.575731	0.822098	0.738976	0.484334	0.850091	0.491578	0.157873	0.348609	0.434098	0.80181
cg05757475	chr2	21666440	AC011752.1;AC067959.1	0.259244	0.183054	0.293999	0.60724	0.523418	0.477786	0.317087	0.610595	0.662727	0.221868	0.73524	0.249798	0.607433	0.229233	0.740767	0.39116	0.55672	0.302291	0.268467	0.160629	0.676853	0.10149	0.275688	0.44062	0.123146	0.405543	0.233008	0.664717	0.27475	0.528059	0.15066	0.692616	0.376387	0.242755	0.198935	0.287372	0.672643	0.673775	0.653511	0.427791	0.720411	0.619961	0.221102	0.276879	0.351296	0.752902
cg19081412	chr7	3476732	SDK1	0.334382	0.281825	0.381119	0.767946	0.546916	0.726055	0.311637	0.651548	0.729562	0.468985	0.811145	0.39327	0.703441	0.335485	0.819207	0.505268	0.675368	0.432289	0.394461	0.345983	0.808675	0.104695	0.559469	0.676175	0.14951	0.479879	0.276178	0.812882	0.330305	0.664846	0.219127	0.781106	0.446301	0.267747	0.246177	0.362168	0.755836	0.763259	0.720442	0.463914	0.833453	0.454053	0.266362	0.361085	0.395762	0.710504
cg05089424	chr3	30481685		0.458179	0.238206	0.386353	0.718409	0.57476	0.650225	0.301661	0.647749	0.686895	0.288428	0.806398	0.457344	0.675414	0.371601	0.811259	0.55899	0.61342	0.343417	0.350086	0.266532	0.770797	0.0877883	0.339409	0.689256	0.153654	0.407714	0.245794	0.761378	0.441734	0.599883	0.221939	0.73297	0.550808	0.394289	0.281167	0.359752	0.719944	0.749115	0.711445	0.495392	0.726257	0.38792	0.082212	0.445075	0.409665	0.786393
cg03017865	chr1	179995825		0.197023	0.204479	0.40851	0.667563	0.591018	0.623671	0.292507	0.513754	0.731545	0.352848	0.652254	0.344218	0.642903	0.257404	0.876897	0.552006	0.700919	0.301676	0.36774	0.34818	0.749655	0.123176	0.425564	0.460701	0.0786562	0.445103	0.27686	0.881263	0.33182	0.537325	0.284938	0.642553	0.485124	0.240493	0.2772	0.284556	0.622993	0.832072	0.731734	0.475386	0.758973	0.440827	0.197493	0.295541	0.425057	0.856309
cg26019472	chr19	1170201	SBNO2	0.167623	0.2021	0.346021	0.662116	0.597734	0.632091	0.362695	0.417758	0.646402	0.189412	0.833563	0.42278	0.604586	0.332173	0.890551	0.516979	0.642621	0.400089	0.500707	0.379511	0.827867	0.16793	0.307124	0.592676	0.0505089	0.467941	0.355468	0.760913	0.320659	0.541585	0.26091	0.631012	0.490734	0.356208	0.0832729	0.311239	0.618849	0.846848	0.74703	0.478734	0.842456	0.319579	0.203225	0.358949	0.47117	0.814641
cg17715478	chr16	11784037	TXNDC11	0.150543	0.173571	0.242651	0.778025	0.530104	0.640944	0.274982	0.768057	0.757418	0.519538	0.711573	0.508041	0.621652	0.27897	0.80123	0.627679	0.672638	0.505834	0.446696	0.389961	0.78408	0.0749973	0.374316	0.528203	0.117743	0.356405	0.299459	0.782724	0.440672	0.558988	0.36547	0.737924	0.542099	0.264398	0.159919	0.264346	0.704463	0.751299	0.662283	0.402157	0.676073	0.454826	0.207298	0.370358	0.409477	0.74151
cg17846122	chr17	64351144		0.196401	0.149431	0.262251	0.679303	0.518937	0.481543	0.242855	0.446076	0.700384	0.183849	0.752109	0.300248	0.558014	0.356553	0.791799	0.51437	0.643305	0.367081	0.372067	0.306227	0.712446	0.0922504	0.406557	0.410385	0.0973127	0.427432	0.271994	0.776346	0.281169	0.520692	0.218986	0.586492	0.448542	0.184411	0.207785	0.254866	0.605598	0.787598	0.718418	0.476059	0.784809	0.38211	0.169718	0.310815	0.43302	0.78154
cg10634403	chr12	19585266	AEBP2;AEBP2	0.15759	0.197085	0.347534	0.589535	0.525469	0.565229	0.222513	0.405196	0.765779	0.244522	0.784086	0.233962	0.556917	0.278571	0.755393	0.504262	0.713541	0.450591	0.473017	0.297793	0.804085	0.0859843	0.405771	0.533853	0.100798	0.394696	0.368656	0.701599	0.182469	0.644565	0.208897	0.604856	0.447179	0.255105	0.246383	0.291659	0.64955	0.755501	0.743127	0.429449	0.801636	0.371477	0.116189	0.413137	0.41672	0.710803
cg22806334	chr2	160601171	MARCH7;MARCH7	0.203866	0.213145	0.320232	0.751219	0.600399	0.663834	0.32426	0.504482	0.770523	0.270014	0.810178	0.467376	0.737739	0.468195	0.820677	0.559992	0.684099	0.403317	0.477306	0.37554	0.775136	0.126461	0.523641	0.648349	0.107693	0.498559	0.200351	0.804326	0.451566	0.509286	0.452555	0.715902	0.540479	0.322945	0.136826	0.322591	0.71019	0.80775	0.779387	0.45614	0.82494	0.501427	0.255248	0.420089	0.478056	0.75415
cg27353762	chr5	111565043	EPB41L4A;RP11-526F3.1	0.123261	0.165094	0.219976	0.713533	0.57976	0.574225	0.226902	0.679858	0.67074	0.189476	0.596883	0.370565	0.592067	0.184308	0.739105	0.478779	0.608253	0.375747	0.451717	0.278589	0.743378	0.0939633	0.458234	0.539761	0.094857	0.429103	0.266603	0.746205	0.287929	0.567492	0.237456	0.62028	0.501429	0.228382	0.170541	0.305005	0.623173	0.783211	0.700123	0.458892	0.744806	0.275122	0.12579	0.318519	0.394327	0.639186
cg18141115	chr14	56076483	KTN1;KTN1;KTN1;KTN1;KTN1;KTN1;KTN1;KTN1;KTN1	0.194006	0.328499	0.481729	0.797972	0.604391	0.630347	0.321622	0.547221	0.873927	0.307291	0.766093	0.456956	0.656444	0.458431	0.846331	0.604238	0.662576	0.550486	0.485241	0.414546	0.812683	0.102541	0.57315	0.621825	0.109498	0.52495	0.315229	0.750737	0.298118	0.609736	0.270557	0.72743	0.465038	0.314854	0.198885	0.301731	0.768143	0.828357	0.779355	0.442396	0.821782	0.600443	0.259457	0.38656	0.432388	0.812502
cg22879111	chr5	149923998	snoU13	0.119667	0.205264	0.42067	0.679201	0.510596	0.523658	0.1977	0.35191	0.713355	0.336964	0.772831	0.356066	0.584986	0.252008	0.807921	0.42551	0.632424	0.305498	0.338665	0.293671	0.761911	0.0711364	0.451882	0.428156	0.101261	0.345136	0.233371	0.848269	0.352775	0.53776	0.24169	0.705323	0.501689	0.254777	0.16893	0.247374	0.656096	0.779808	0.736283	0.421591	0.651137	0.519826	0.255281	0.296766	0.361632	0.725438
cg16766259	chr7	104944266	RP4-778K6.3;SRPK2;SRPK2;SRPK2;SRPK2	0.144609	0.212873	0.354181	0.720366	0.519035	0.644135	0.177877	0.423928	0.730252	0.364455	0.785016	0.301073	0.681802	0.315742	0.75018	0.419802	0.643819	0.387976	0.321793	0.248388	0.761627	0.0939908	0.291416	0.489811	0.0782541	0.450204	0.217441	0.672283	0.309826	0.510429	0.247463	0.622791	0.401219	0.288031	0.180526	0.286988	0.649944	0.812568	0.732896	0.461606	0.781233	0.307097	0.142343	0.331018	0.406526	0.721279
cg00836037	chr6	16044097		0.145286	0.327354	0.459007	0.672172	0.601175	0.673818	0.342005	0.619059	0.765016	0.221495	0.759518	0.505295	0.640056	0.34275	0.754118	0.605266	0.711693	0.553832	0.486064	0.353253	0.817497	0.0747187	0.576102	0.594657	0.173301	0.565535	0.409213	0.753331	0.43598	0.651878	0.226716	0.690225	0.535821	0.303433	0.210661	0.308852	0.674794	0.825323	0.774254	0.414082	0.643939	0.631419	0.115124	0.417185	0.47548	0.771705
cg16772918	chr2	36566127		0.201653	0.184691	0.389953	0.621646	0.596233	0.613493	0.327414	0.462741	0.65369	0.364247	0.795491	0.46534	0.688648	0.225238	0.774873	0.427495	0.635881	0.419021	0.427481	0.28199	0.773645	0.089274	0.514415	0.433741	0.10188	0.438326	0.311013	0.816528	0.313248	0.580456	0.32588	0.640687	0.569641	0.288106	0.126027	0.348544	0.643402	0.836094	0.713144	0.412923	0.683005	0.555603	0.154065	0.347215	0.406274	0.715892
cg03882698	chr3	69230955		0.106078	0.157324	0.335434	0.700106	0.525053	0.449466	0.256062	0.358622	0.681833	0.153821	0.736806	0.239036	0.58421	0.20912	0.79803	0.434095	0.548099	0.401499	0.387148	0.317953	0.751669	0.0836215	0.446389	0.377796	0.0891548	0.384745	0.268905	0.614539	0.394398	0.430674	0.154279	0.65086	0.472594	0.233626	0.122888	0.236158	0.675464	0.720203	0.695522	0.370688	0.8052	0.444274	0.255574	0.306047	0.370515	0.748494
cg04011795	chr7	37157001	ELMO1	0.152869	0.205253	0.344266	0.721694	0.559051	0.504827	0.292349	0.527363	0.758563	0.378895	0.804006	0.375837	0.651487	0.290293	0.858841	0.486811	0.651458	0.434468	0.397511	0.37197	0.779787	0.0709414	0.352849	0.514804	0.0797559	0.455314	0.277578	0.881147	0.341882	0.552048	0.227932	0.627592	0.423472	0.249125	0.20783	0.286718	0.696342	0.816838	0.762233	0.421567	0.798616	0.360387	0.164182	0.353993	0.382912	0.820644
cg24303915	chr5	35479203		0.159022	0.239966	0.410392	0.787987	0.548505	0.620188	0.337088	0.606373	0.797481	0.383454	0.811076	0.386034	0.597261	0.325015	0.810964	0.522433	0.718247	0.476213	0.415802	0.369202	0.814565	0.104204	0.422908	0.535809	0.0719577	0.559429	0.33249	0.880375	0.353274	0.59808	0.261144	0.712439	0.51689	0.294308	0.275387	0.281059	0.709467	0.853533	0.734644	0.467394	0.831302	0.453322	0.178836	0.375907	0.408771	0.794375
cg08566367	chr1	151782221	RORC	0.144852	0.198071	0.382995	0.69404	0.531825	0.58006	0.376744	0.60526	0.689469	0.291749	0.729778	0.291474	0.569323	0.365071	0.797051	0.461648	0.612301	0.38072	0.384703	0.388246	0.787634	0.0689284	0.358941	0.51383	0.105178	0.406397	0.299619	0.74275	0.257025	0.466358	0.215606	0.592856	0.461875	0.217334	0.104258	0.258231	0.704661	0.745816	0.669243	0.366572	0.748099	0.439091	0.192332	0.308894	0.380034	0.775806
cg21359528	chr3	69762275		0.261792	0.216447	0.477171	0.798929	0.580934	0.56726	0.314526	0.573378	0.791045	0.291209	0.848363	0.304854	0.604944	0.408059	0.789818	0.474169	0.690332	0.430704	0.402589	0.3602	0.847231	0.117861	0.48788	0.666737	0.142415	0.459238	0.445041	0.665482	0.310269	0.56253	0.226461	0.67608	0.565528	0.209837	0.252644	0.334944	0.700062	0.803273	0.736682	0.550565	0.870733	0.569439	0.227787	0.442351	0.467344	0.762719
cg11780196	chr2	240117508	HDAC4;HDAC4;HDAC4;HDAC4;HDAC4	0.171052	0.157649	0.460951	0.686805	0.55072	0.555631	0.376612	0.567779	0.786357	0.387534	0.746692	0.299458	0.681485	0.327517	0.836704	0.551992	0.611397	0.448486	0.410757	0.327979	0.826079	0.12239	0.392324	0.483989	0.0901992	0.537984	0.364464	0.908363	0.302662	0.535573	0.224681	0.662617	0.41872	0.300849	0.202404	0.212877	0.726797	0.809661	0.820674	0.443333	0.698979	0.413312	0.172208	0.281881	0.446821	0.776347
cg05344632	chr9	14869911	FREM1;FREM1	0.210412	0.200985	0.379916	0.672234	0.561747	0.555426	0.275525	0.589137	0.721236	0.28087	0.76369	0.521076	0.700793	0.44388	0.744453	0.550049	0.656785	0.461546	0.411444	0.343964	0.818004	0.12956	0.512336	0.46759	0.124927	0.597711	0.352746	0.816552	0.339689	0.618073	0.279578	0.719648	0.530215	0.265632	0.162422	0.254471	0.623134	0.802375	0.736674	0.428988	0.780448	0.494345	0.193448	0.363774	0.364212	0.772447
cg24100957	chr1	244090303	RP11-278H7.1	0.159458	0.156778	0.226225	0.617386	0.554203	0.485885	0.165126	0.452143	0.639399	0.240175	0.784086	0.384704	0.572728	0.214585	0.727142	0.41799	0.572824	0.365854	0.301028	0.281572	0.744099	0.0701208	0.32081	0.378364	0.0833586	0.246547	0.255334	0.713857	0.317776	0.564345	0.211303	0.549945	0.353529	0.244324	0.123986	0.255348	0.641828	0.769972	0.717911	0.377081	0.709015	0.525416	0.177527	0.267215	0.363567	0.634585
cg14668986	chr3	114477999	ZBTB20;ZBTB20;ZBTB20;ZBTB20;ZBTB20;ZBTB20;ZBTB20;ZBTB20;ZBTB20;ZBTB20;ZBTB20	0.154404	0.300967	0.457166	0.739173	0.630273	0.733561	0.505083	0.699796	0.812609	0.320261	0.824466	0.418248	0.740947	0.523324	0.789525	0.603015	0.713655	0.432569	0.418368	0.329734	0.801935	0.105966	0.514877	0.583985	0.125398	0.538806	0.335395	0.826812	0.357722	0.553631	0.219857	0.699557	0.487664	0.25986	0.199566	0.296908	0.713054	0.817828	0.792797	0.536237	0.83772	0.428232	0.159152	0.368244	0.464903	0.808637
cg18818317	chr10	7273926		0.128773	0.306087	0.382677	0.766274	0.594132	0.620463	0.420326	0.566758	0.782412	0.194952	0.81711	0.430372	0.685248	0.303045	0.711311	0.647722	0.688723	0.536014	0.55879	0.506695	0.816064	0.166033	0.517078	0.643529	0.147567	0.502582	0.356003	0.725129	0.390284	0.593967	0.317918	0.656976	0.548201	0.257442	0.233987	0.385603	0.651885	0.802867	0.80536	0.508919	0.830806	0.691511	0.233855	0.444775	0.458956	0.742981
cg08882341	chr6	166470330		0.127622	0.198084	0.333625	0.681342	0.569033	0.599697	0.308404	0.428025	0.743999	0.206883	0.732292	0.448006	0.577078	0.387612	0.792939	0.482451	0.617464	0.380672	0.416018	0.394174	0.726306	0.087036	0.474144	0.445355	0.0952803	0.416985	0.26216	0.680596	0.289463	0.493016	0.225917	0.657019	0.4493	0.260427	0.154668	0.272112	0.654868	0.777576	0.765277	0.426627	0.804629	0.546747	0.18397	0.334244	0.390005	0.773956
cg04570934	chr19	55798944		0.152039	0.195776	0.392808	0.576186	0.555267	0.594352	0.382273	0.638514	0.753641	0.348315	0.69359	0.375278	0.67476	0.234073	0.686103	0.471448	0.677897	0.391203	0.415427	0.342998	0.831072	0.104333	0.44053	0.491976	0.0507145	0.431011	0.316866	0.91906	0.314312	0.480741	0.253978	0.697536	0.386167	0.289119	0.215908	0.272563	0.678545	0.787115	0.775085	0.412299	0.841674	0.350942	0.138954	0.365841	0.394409	0.830963
cg24716369	chr20	6447040	RP11-199O14.1	0.172338	0.210789	0.410875	0.666512	0.52843	0.63019	0.208287	0.573647	0.712204	0.263238	0.860644	0.235272	0.599356	0.239555	0.746886	0.387547	0.541402	0.415252	0.335598	0.365981	0.754504	0.0899845	0.393805	0.550286	0.0985226	0.471077	0.270122	0.804487	0.288404	0.532346	0.26611	0.66767	0.416186	0.195402	0.155893	0.299666	0.618759	0.759874	0.73316	0.451802	0.787393	0.477606	0.12525	0.319983	0.414265	0.779576
cg19035378	chr6	52907284	ICK;ICK	0.144183	0.204435	0.189953	0.660076	0.535236	0.481686	0.257159	0.439493	0.704033	0.168045	0.736582	0.292654	0.617149	0.304387	0.710401	0.513441	0.617029	0.404218	0.362789	0.252325	0.703298	0.13131	0.332318	0.532802	0.0929663	0.360341	0.234086	0.702252	0.23611	0.534281	0.202576	0.542052	0.423161	0.212981	0.120645	0.225148	0.704459	0.780794	0.675595	0.402879	0.64906	0.35108	0.151435	0.444354	0.371279	0.652776
cg04118741	chr12	12551013	LOH12CR1	0.130168	0.128419	0.304509	0.495496	0.527854	0.643952	0.28743	0.454194	0.723318	0.208995	0.786339	0.30008	0.508289	0.239149	0.842586	0.374892	0.563742	0.347548	0.265119	0.219029	0.718121	0.0630323	0.356224	0.440038	0.0882126	0.355423	0.270488	0.656851	0.260675	0.450443	0.237594	0.579633	0.375472	0.212644	0.159899	0.212354	0.611802	0.764578	0.762756	0.378773	0.732396	0.278018	0.14658	0.219696	0.371031	0.69976
cg12301841	chr12	18536448	PIK3C2G	0.143893	0.204815	0.407725	0.536719	0.53933	0.595411	0.166927	0.434534	0.803722	0.376852	0.745166	0.372738	0.653072	0.210066	0.771219	0.472731	0.589847	0.337583	0.275924	0.217643	0.703519	0.0909272	0.248413	0.535978	0.12363	0.380842	0.26785	0.64649	0.239563	0.538083	0.330477	0.603964	0.421942	0.447698	0.15728	0.246719	0.684851	0.702988	0.620339	0.405586	0.6626	0.384646	0.185388	0.278412	0.383368	0.741535
cg01413368	chr1	243349667	CEP170;CEP170;CEP170;CEP170;CEP170	0.225661	0.291036	0.480308	0.753966	0.660649	0.686134	0.40213	0.547502	0.830446	0.406809	0.791168	0.377774	0.720774	0.390409	0.822643	0.575957	0.786904	0.544144	0.476832	0.433856	0.84187	0.125753	0.447608	0.640414	0.120376	0.59093	0.379219	0.868462	0.511056	0.691663	0.306365	0.801903	0.535579	0.381508	0.282508	0.386541	0.70141	0.861273	0.805613	0.521811	0.827397	0.525601	0.218265	0.401867	0.512784	0.821324
cg22774602	chr4	170236778		0.187774	0.275045	0.366245	0.711056	0.63382	0.641309	0.234141	0.557104	0.761875	0.241912	0.847839	0.516858	0.709374	0.302465	0.767623	0.565615	0.679896	0.512863	0.448132	0.406547	0.773105	0.108794	0.571059	0.601854	0.128436	0.592962	0.348974	0.79024	0.381684	0.637151	0.224541	0.712188	0.599794	0.311553	0.251672	0.389882	0.720084	0.830205	0.796194	0.511535	0.797006	0.553522	0.270616	0.385491	0.497626	0.753829
cg24531489	chr10	91334242		0.135291	0.200257	0.272941	0.55675	0.567319	0.641835	0.222258	0.467047	0.689494	0.0985949	0.756259	0.288185	0.583082	0.212735	0.627555	0.505798	0.515337	0.291361	0.390673	0.34658	0.780452	0.108163	0.308397	0.482286	0.113602	0.347818	0.24972	0.63623	0.322331	0.560068	0.195071	0.573837	0.407513	0.277814	0.13267	0.30668	0.650671	0.745604	0.730054	0.368847	0.696063	0.535068	0.202298	0.389535	0.39934	0.626062
cg22251211	chr5	138265577	CTNNA1;CTNNA1;CTNNA1;CTNNA1	0.212612	0.210828	0.459203	0.656027	0.617919	0.510027	0.338697	0.629013	0.679987	0.305413	0.782172	0.355218	0.631556	0.294146	0.851006	0.519948	0.615691	0.415414	0.362176	0.368249	0.797159	0.140726	0.404478	0.518918	0.146089	0.413432	0.275798	0.88663	0.337072	0.535819	0.374593	0.634919	0.517372	0.249543	0.211746	0.287494	0.646346	0.877201	0.830486	0.497138	0.814247	0.484356	0.194967	0.394341	0.466973	0.818098
cg01044002	chr5	173098435		0.135675	0.181546	0.245833	0.679755	0.465338	0.493814	0.17386	0.427011	0.744082	0.279247	0.716768	0.228404	0.581524	0.252718	0.783661	0.383618	0.565965	0.288796	0.275545	0.377378	0.783931	0.0661135	0.373117	0.407865	0.0754935	0.399319	0.175358	0.572382	0.282344	0.449462	0.145951	0.621652	0.370514	0.257792	0.160836	0.279503	0.584734	0.72774	0.719197	0.351217	0.77554	0.24976	0.189173	0.265431	0.330783	0.820498
cg20492354	chr5	53574227	ARL15;ARL15;ARL15;ARL15	0.136146	0.165986	0.459654	0.740868	0.554041	0.553521	0.54001	0.519587	0.731799	0.277187	0.786691	0.391265	0.627225	0.303159	0.778299	0.477145	0.58697	0.501872	0.421768	0.323071	0.766313	0.0897754	0.404473	0.583132	0.103953	0.473296	0.237886	0.786592	0.243218	0.535279	0.241771	0.66081	0.473839	0.25793	0.211546	0.253205	0.674858	0.786976	0.734568	0.448113	0.853003	0.481922	0.108361	0.367081	0.435097	0.775529
cg27079042	chr2	13119442	AC064875.2	0.171395	0.264295	0.408452	0.639373	0.602321	0.734507	0.264563	0.639702	0.679744	0.361904	0.757276	0.471169	0.689153	0.435826	0.770741	0.502081	0.732547	0.548371	0.491276	0.40794	0.786789	0.121007	0.578444	0.534376	0.105026	0.341155	0.282375	0.762212	0.390633	0.631117	0.267405	0.661972	0.47612	0.212215	0.189861	0.264589	0.754079	0.835216	0.754498	0.504507	0.76146	0.567359	0.231095	0.364615	0.455734	0.728638
cg17133327	chr12	121106464		0.102592	0.150549	0.215879	0.585114	0.413423	0.650575	0.307204	0.670675	0.667896	0.121241	0.670717	0.259073	0.6066	0.293837	0.831134	0.480985	0.618244	0.363455	0.363627	0.255432	0.709915	0.078664	0.488832	0.524755	0.083247	0.418238	0.230774	0.660714	0.309713	0.494857	0.0957763	0.555434	0.425035	0.336948	0.350695	0.244352	0.759396	0.717927	0.761342	0.327642	0.788848	0.326887	0.129198	0.321887	0.299317	0.741796
cg13511253	chr18	48141342	MAPK4;MAPK4	0.183585	0.140084	0.438656	0.631295	0.610146	0.67907	0.215622	0.551011	0.759836	0.292097	0.767031	0.193447	0.66704	0.314643	0.726952	0.576221	0.655355	0.566398	0.367215	0.418404	0.751192	0.107205	0.375339	0.461635	0.158815	0.459236	0.216041	0.652451	0.374852	0.515747	0.214877	0.661053	0.43737	0.233859	0.155218	0.306456	0.687182	0.781767	0.780844	0.48342	0.787713	0.44151	0.173596	0.349929	0.449939	0.803073
cg15407566	chr11	77313098	CLNS1A;AQP11	0.220407	0.215512	0.39152	0.724368	0.643435	0.617783	0.286134	0.513722	0.78634	0.359882	0.717839	0.356927	0.675778	0.309157	0.787971	0.606728	0.709551	0.409814	0.450642	0.316221	0.815245	0.127618	0.464055	0.544324	0.108966	0.490111	0.302817	0.838004	0.412269	0.609257	0.273492	0.657577	0.526766	0.268218	0.222621	0.346973	0.726359	0.831228	0.789	0.508484	0.833019	0.384641	0.251744	0.417249	0.516486	0.752618
cg08114842	chr8	120099059	COLEC10	0.270668	0.210407	0.410271	0.708252	0.678674	0.690011	0.373569	0.649085	0.702955	0.434217	0.738222	0.400467	0.667411	0.321151	0.828783	0.545595	0.717111	0.463196	0.496997	0.40742	0.802429	0.117662	0.477088	0.678369	0.0898765	0.554165	0.285154	0.878676	0.499473	0.655961	0.246783	0.584306	0.569222	0.278075	0.298147	0.291286	0.745292	0.813238	0.808997	0.499661	0.832001	0.450512	0.217603	0.438632	0.499802	0.75422
cg01626641	chr15	80539255	RP11-2E17.1	0.17974	0.287117	0.394146	0.67447	0.585142	0.679995	0.32312	0.678207	0.748788	0.275773	0.84588	0.410012	0.630878	0.388815	0.846736	0.494911	0.722852	0.468682	0.393574	0.293647	0.831924	0.0916246	0.471071	0.58474	0.123487	0.375142	0.39434	0.894992	0.407308	0.513365	0.340434	0.658925	0.481794	0.372317	0.260006	0.31094	0.687699	0.824089	0.81691	0.482516	0.859996	0.46628	0.202604	0.422945	0.446846	0.774891
cg01252668	chr6	163770383		0.175012	0.286685	0.413218	0.709769	0.606944	0.711459	0.346912	0.530593	0.781835	0.259756	0.787341	0.392855	0.678005	0.363739	0.631208	0.506479	0.639045	0.460536	0.458243	0.469497	0.845911	0.10824	0.417619	0.567531	0.15565	0.48414	0.309018	0.884814	0.428798	0.62821	0.308199	0.659043	0.498449	0.225566	0.146859	0.338263	0.624364	0.816476	0.784502	0.442214	0.808219	0.489422	0.354261	0.365947	0.404635	0.708225
cg23050404	chr4	169505483	PALLD	0.1685	0.311129	0.464851	0.750198	0.598674	0.672351	0.383499	0.594388	0.801377	0.312047	0.777012	0.430646	0.685949	0.41968	0.78049	0.606631	0.712411	0.458873	0.44921	0.396878	0.779033	0.11655	0.548548	0.676814	0.109651	0.444383	0.39258	0.802556	0.3952	0.583156	0.282855	0.710128	0.501976	0.324714	0.195535	0.303104	0.670169	0.813985	0.69125	0.514762	0.81582	0.492936	0.207682	0.430002	0.469435	0.777137
cg06767727	chr5	77909862	LHFPL2;LHFPL2;LHFPL2	0.180764	0.272722	0.379407	0.719702	0.590977	0.672756	0.36799	0.511884	0.693875	0.225102	0.756839	0.375296	0.629007	0.356231	0.81294	0.458089	0.719203	0.47605	0.455918	0.431425	0.778873	0.110562	0.470967	0.550767	0.108843	0.47352	0.300333	0.905027	0.305081	0.63435	0.263273	0.639594	0.474083	0.316135	0.282638	0.360912	0.660483	0.844447	0.779388	0.448189	0.855148	0.512854	0.24182	0.377524	0.415807	0.776775
cg25416711	chr9	112092058		0.219102	0.19216	0.461859	0.722961	0.556065	0.53995	0.405245	0.704136	0.762906	0.33508	0.827451	0.394997	0.659713	0.495469	0.847463	0.542464	0.632668	0.410677	0.396593	0.362357	0.780214	0.147067	0.360275	0.633542	0.0889093	0.460289	0.337157	0.749686	0.42204	0.530915	0.306488	0.720829	0.522735	0.349822	0.156023	0.330214	0.703579	0.798609	0.804312	0.443846	0.743557	0.550809	0.113359	0.388521	0.466089	0.784651
cg26010711	chr1	43309794	RP11-342M1.3;ERMAP;ERMAP;ERMAP;ERMAP;RP11-342M1.4;RP11-342M1.2	0.195058	0.283307	0.403972	0.744497	0.571907	0.618607	0.243953	0.541023	0.748905	0.253924	0.727221	0.371811	0.633231	0.398176	0.756119	0.542799	0.688296	0.400866	0.42363	0.359886	0.811986	0.0926893	0.514631	0.562952	0.155025	0.41078	0.294464	0.870322	0.414975	0.495389	0.233669	0.658328	0.516106	0.329352	0.216507	0.290497	0.681676	0.802162	0.753834	0.485832	0.823584	0.507942	0.340013	0.363273	0.405602	0.775508
cg14238867	chr1	94250194	BCAR3;BCAR3	0.212345	0.241604	0.470323	0.672182	0.623673	0.667714	0.544614	0.581906	0.76576	0.324885	0.81078	0.513904	0.77083	0.389922	0.782077	0.68258	0.729506	0.517923	0.457778	0.448608	0.837696	0.13406	0.467173	0.58097	0.16536	0.634538	0.322022	0.862459	0.411232	0.636675	0.263335	0.78296	0.674681	0.297574	0.225064	0.361978	0.733004	0.829132	0.784714	0.517802	0.815394	0.687151	0.191903	0.377496	0.496199	0.807356
cg00877958	chr16	79638229		0.127316	0.269265	0.466374	0.651689	0.599806	0.63912	0.234455	0.349268	0.725341	0.174348	0.744279	0.349737	0.716634	0.22306	0.709112	0.551835	0.688192	0.421043	0.466666	0.373154	0.755972	0.170774	0.394877	0.564646	0.137894	0.480165	0.289891	0.758053	0.415724	0.628351	0.224898	0.704401	0.46804	0.257544	0.164515	0.269387	0.710433	0.648034	0.712462	0.441455	0.781498	0.523245	0.187511	0.391822	0.378896	0.750373
cg05010277	chr1	112108017	ADORA3;ADORA3;ADORA3;RAP1A	0.190458	0.22549	0.497389	0.689265	0.584474	0.692185	0.541614	0.665351	0.779955	0.448109	0.842781	0.434528	0.716926	0.479582	0.870773	0.519556	0.62329	0.410095	0.500279	0.494304	0.8303	0.117354	0.518621	0.68915	0.134642	0.461792	0.285574	0.896859	0.36495	0.600892	0.287787	0.746253	0.551769	0.337092	0.188888	0.338287	0.724419	0.831977	0.818537	0.457853	0.83392	0.578778	0.360666	0.389123	0.467021	0.843212
cg13180165	chr5	125867455		0.136907	0.195523	0.362815	0.673145	0.520167	0.645512	0.185114	0.462269	0.712366	0.189098	0.704947	0.304929	0.612435	0.181576	0.714151	0.417519	0.60372	0.310239	0.300282	0.298476	0.638717	0.076124	0.313942	0.533808	0.0767176	0.516546	0.208395	0.729453	0.297362	0.465972	0.219376	0.508619	0.410207	0.283316	0.107116	0.230422	0.657142	0.782614	0.743698	0.392612	0.688959	0.342018	0.21154	0.311022	0.367886	0.771615
cg05631034	chr5	158280046	EBF1;EBF1;EBF1;EBF1;EBF1	0.13193	0.176585	0.286839	0.649384	0.550093	0.562507	0.266163	0.502165	0.694812	0.303777	0.820678	0.387061	0.646853	0.255782	0.775995	0.542582	0.638179	0.465495	0.471745	0.315609	0.742415	0.0946742	0.38511	0.542102	0.137353	0.476214	0.250994	0.681968	0.29011	0.613232	0.166555	0.63784	0.456986	0.308409	0.197456	0.274479	0.691544	0.771758	0.692371	0.423222	0.718885	0.454341	0.193867	0.358243	0.426437	0.64816
cg04860563	chr3	189524470	TP63	0.324331	0.241228	0.419623	0.610601	0.617753	0.522602	0.270584	0.652455	0.746345	0.223596	0.763728	0.447788	0.673069	0.505151	0.768537	0.556564	0.708036	0.544624	0.538986	0.326241	0.807715	0.113448	0.424095	0.603334	0.0939158	0.432648	0.392112	0.79064	0.364725	0.556058	0.206225	0.75596	0.489556	0.324663	0.203587	0.303275	0.56512	0.805506	0.747798	0.487697	0.839807	0.500698	0.188442	0.427599	0.456468	0.823269
cg09646896	chr2	206942524	INO80D;INO80D	0.206897	0.275221	0.456593	0.804989	0.585043	0.682275	0.363516	0.613973	0.794037	0.209278	0.80321	0.389361	0.675806	0.40165	0.837926	0.545473	0.677138	0.525859	0.466519	0.401619	0.750331	0.119494	0.420701	0.6101	0.127725	0.543748	0.238986	0.889416	0.398123	0.642059	0.473983	0.637491	0.53928	0.299554	0.276551	0.299175	0.701458	0.837186	0.81225	0.471547	0.823482	0.545598	0.262905	0.462602	0.422577	0.784025
cg14544492	chr1	244174975	RP11-278H7.1	0.116143	0.235848	0.496114	0.746841	0.591358	0.663902	0.425158	0.619022	0.728342	0.372253	0.809463	0.495887	0.715728	0.356259	0.812867	0.662976	0.647444	0.506345	0.460587	0.407121	0.800936	0.101591	0.467104	0.681074	0.106494	0.430819	0.368995	0.791823	0.42597	0.603919	0.314287	0.682589	0.520978	0.415123	0.164605	0.309147	0.728824	0.822076	0.795262	0.468608	0.852359	0.61578	0.240737	0.353148	0.468942	0.806135
cg00444360	chr11	88270612		0.206459	0.244495	0.326595	0.588366	0.602022	0.502392	0.311381	0.474087	0.759151	0.166921	0.73539	0.360863	0.606866	0.260909	0.712199	0.487839	0.626618	0.355159	0.381106	0.309719	0.743462	0.0885099	0.464238	0.560343	0.176772	0.401677	0.277644	0.860313	0.302995	0.552729	0.247854	0.643302	0.480476	0.239395	0.142135	0.257343	0.655937	0.787451	0.720484	0.463437	0.817333	0.418731	0.117133	0.324061	0.385466	0.803706
cg09752360	chr14	102681517	WDR20	0.185028	0.306645	0.471067	0.839452	0.640642	0.603106	0.349923	0.596568	0.745796	0.351861	0.714161	0.37352	0.697445	0.42499	0.809279	0.718261	0.72044	0.536079	0.494731	0.408149	0.865091	0.112938	0.592439	0.750627	0.12875	0.560454	0.332461	0.832216	0.562378	0.633509	0.25479	0.666179	0.502095	0.38816	0.260048	0.296876	0.764401	0.838203	0.818927	0.542528	0.86214	0.518848	0.20194	0.44587	0.46788	0.81552
cg01972167	chr4	179553857		0.174191	0.265345	0.422869	0.715642	0.607402	0.71269	0.34934	0.599112	0.72356	0.449124	0.763218	0.430053	0.685315	0.191305	0.793119	0.607492	0.639355	0.503872	0.490896	0.406028	0.821724	0.128951	0.518536	0.506812	0.109407	0.482937	0.316758	0.829257	0.393768	0.673566	0.309863	0.71071	0.583749	0.380535	0.236212	0.348859	0.757681	0.806219	0.798106	0.472981	0.829502	0.531795	0.153046	0.427948	0.423231	0.785775
cg19305527	chr2	225434838	CUL3	0.225799	0.193595	0.423708	0.668279	0.631534	0.581034	0.227074	0.737917	0.8003	0.186577	0.739675	0.457055	0.704422	0.277714	0.776525	0.506771	0.63826	0.454605	0.397955	0.342956	0.773852	0.0962996	0.481718	0.600356	0.111785	0.504185	0.385047	0.869351	0.431228	0.567158	0.244185	0.707092	0.488577	0.276656	0.227271	0.330598	0.707971	0.820345	0.759198	0.462932	0.760123	0.394325	0.145443	0.389704	0.434985	0.779838
cg20148389	chr13	41053543	RP11-350A18.1	0.113321	0.181543	0.274147	0.608132	0.536382	0.587578	0.169252	0.450575	0.707913	0.459123	0.701498	0.306914	0.556634	0.346151	0.843109	0.470639	0.570713	0.442628	0.336644	0.261742	0.765166	0.0929728	0.382893	0.493369	0.109726	0.351491	0.312029	0.87559	0.33834	0.437168	0.253859	0.618668	0.405252	0.342573	0.186009	0.262343	0.628233	0.821185	0.704186	0.365648	0.803078	0.413164	0.146442	0.294556	0.357092	0.683329
cg08939806	chr13	45578522	KIAA1704	0.192192	0.258607	0.476844	0.814898	0.599119	0.713088	0.477161	0.685249	0.822377	0.355278	0.87213	0.430562	0.654986	0.472577	0.818218	0.632185	0.651149	0.542309	0.466349	0.490619	0.839752	0.121807	0.436852	0.648194	0.164245	0.567324	0.357571	0.881235	0.442774	0.718142	0.510246	0.726374	0.625672	0.354689	0.275637	0.333268	0.758518	0.840228	0.785613	0.479106	0.875406	0.557096	0.213051	0.495882	0.440203	0.820114
cg10121881	chr14	76479005	IFT43;IFT43;IFT43;IFT43;IFT43	0.157019	0.22059	0.369107	0.666446	0.543466	0.571148	0.395569	0.507388	0.770907	0.465393	0.805717	0.417797	0.613589	0.332376	0.831751	0.492843	0.608274	0.520893	0.38283	0.392292	0.763588	0.109779	0.477564	0.552385	0.0933075	0.453068	0.280198	0.909888	0.339344	0.502153	0.215791	0.674012	0.443917	0.301334	0.280399	0.307541	0.732767	0.807877	0.75729	0.422427	0.83349	0.432297	0.2401	0.366356	0.403628	0.695692
cg10147632	chr1	178840439	ANGPTL1;ANGPTL1;RALGPS2	0.175526	0.254774	0.404454	0.673202	0.64275	0.67535	0.206621	0.450121	0.737344	0.168581	0.751207	0.460369	0.689955	0.299677	0.784589	0.56696	0.638612	0.392367	0.528009	0.358479	0.759318	0.12481	0.363316	0.573331	0.157066	0.394122	0.404539	0.744293	0.418508	0.539005	0.267278	0.695369	0.555376	0.325625	0.218272	0.374838	0.752468	0.835158	0.762824	0.498879	0.797465	0.537357	0.165646	0.437703	0.486609	0.71862
cg15324917	chr1	230992843	C1orf198;C1orf198;C1orf198	0.124911	0.17376	0.344732	0.53228	0.479445	0.643511	0.235861	0.501088	0.785154	0.256188	0.638001	0.27428	0.631843	0.372098	0.80832	0.467857	0.610383	0.387176	0.356467	0.331281	0.740727	0.0692478	0.419682	0.497982	0.0807923	0.361676	0.245885	0.911967	0.32113	0.497044	0.192433	0.570984	0.363155	0.241899	0.139766	0.244536	0.597654	0.784581	0.728688	0.351778	0.739595	0.369616	0.128368	0.262825	0.358138	0.748008
cg10526534	chr3	93976019		0.182868	0.261196	0.450032	0.797555	0.633494	0.580686	0.386722	0.657399	0.806883	0.196364	0.767606	0.500783	0.659527	0.415093	0.784115	0.471588	0.719854	0.463416	0.467854	0.405562	0.816979	0.0998153	0.57526	0.696959	0.1299	0.520014	0.32106	0.870757	0.396995	0.555515	0.373092	0.66064	0.539759	0.335206	0.2159	0.343078	0.742083	0.850066	0.809073	0.479233	0.837053	0.473824	0.16181	0.448163	0.460077	0.795641
cg05969312	chr2	174085985	MLK7-AS1;MLK7-AS1	0.190389	0.227019	0.429916	0.764369	0.594266	0.694011	0.273422	0.657945	0.76162	0.274952	0.806	0.446508	0.768192	0.409263	0.826117	0.544843	0.719709	0.396074	0.374887	0.476028	0.841855	0.128605	0.571886	0.58675	0.111513	0.48503	0.325608	0.861285	0.379086	0.658228	0.257595	0.723643	0.51049	0.253882	0.29021	0.32344	0.665686	0.79699	0.740768	0.543012	0.860354	0.528951	0.244409	0.437748	0.427195	0.768714
cg10086072	chr9	113775835	LPAR1;LPAR1;LPAR1;LPAR1	0.230966	0.255818	0.374701	0.68748	0.545244	0.584074	0.171484	0.551578	0.745987	0.316975	0.77478	0.389675	0.620356	0.372699	0.85581	0.485909	0.659459	0.46265	0.395324	0.348726	0.80572	0.118182	0.449776	0.562063	0.133175	0.499846	0.291793	0.853738	0.325429	0.604678	0.304976	0.708355	0.501967	0.25624	0.230777	0.350282	0.778014	0.808172	0.736282	0.501536	0.68153	0.479692	0.193831	0.303067	0.381296	0.732832
cg27145347	chr11	67795659	ALDH3B1;ALDH3B1;ALDH3B1;ALDH3B1;ALDH3B1;ALDH3B1;RP5-901A4.1	0.324199	0.229899	0.494387	0.752439	0.560148	0.45099	0.338735	0.802752	0.721006	0.617054	0.815148	0.341062	0.704142	0.32221	0.807266	0.579511	0.601369	0.347103	0.453223	0.313248	0.801279	0.154826	0.466203	0.46494	0.152239	0.425573	0.363676	0.843169	0.23269	0.673245	0.30056	0.726454	0.527246	0.285832	0.165151	0.367951	0.683027	0.818131	0.725752	0.470263	0.800389	0.741639	0.139326	0.461451	0.473185	0.812793
cg07776966	chr4	27269543	RP11-415C15.3;RP11-415C15.2	0.183923	0.228157	0.387586	0.725192	0.66618	0.706521	0.286928	0.632796	0.735603	0.341688	0.807545	0.555793	0.697334	0.431682	0.784032	0.572836	0.689114	0.556278	0.411991	0.432203	0.80028	0.104736	0.479017	0.580601	0.162153	0.574393	0.397916	0.85641	0.400508	0.645154	0.309919	0.69596	0.569162	0.332428	0.275777	0.304185	0.731938	0.853407	0.783973	0.465936	0.826353	0.613962	0.270344	0.384369	0.438922	0.836076
cg04523661	chr19	1302808	MUM1	0.217284	0.229532	0.401326	0.766382	0.624865	0.462988	0.30327	0.568169	0.619125	0.111718	0.753132	0.347268	0.674659	0.273881	0.711573	0.342771	0.423234	0.356509	0.496693	0.190836	0.806007	0.151557	0.45132	0.573993	0.139742	0.495599	0.340658	0.894699	0.442139	0.476165	0.229393	0.734542	0.465464	0.219601	0.0613658	0.273683	0.657317	0.820913	0.602835	0.476572	0.914935	0.281582	0.0844421	0.407507	0.497028	0.806087
cg21772703	chr7	22258850	RAPGEF5	0.14724	0.159933	0.305419	0.53128	0.574502	0.519631	0.263526	0.347016	0.676968	0.311285	0.675062	0.275619	0.602101	0.176106	0.655239	0.393244	0.582767	0.225172	0.207815	0.187128	0.677286	0.120881	0.220929	0.437911	0.0985	0.37845	0.155988	0.641618	0.194802	0.389291	0.153721	0.574731	0.377551	0.174422	0.149269	0.199126	0.568849	0.798506	0.644049	0.412006	0.728506	0.308337	0.0899251	0.162785	0.365195	0.646822
cg02030141	chr1	51124256		0.16322	0.299655	0.399634	0.691013	0.561918	0.689254	0.314308	0.587099	0.755178	0.175424	0.797215	0.476823	0.653032	0.360541	0.753195	0.573564	0.652078	0.495813	0.492624	0.360771	0.780557	0.101199	0.43637	0.614272	0.11735	0.492478	0.371093	0.720405	0.34944	0.582271	0.302217	0.753833	0.501622	0.387556	0.153991	0.328331	0.679695	0.817416	0.765258	0.502622	0.79285	0.418707	0.172088	0.417079	0.439708	0.742689
cg09662858	chr16	90087125	GAS8;GAS8;DBNDD1;DBNDD1;DBNDD1;GAS8;GAS8;GAS8;GAS8;GAS8;GAS8	0.150579	0.230507	0.404642	0.797989	0.501553	0.744547	0.419871	0.523158	0.778218	0.389339	0.837572	0.35463	0.726387	0.449183	0.781758	0.52425	0.598553	0.398922	0.399782	0.342681	0.789216	0.0918493	0.37252	0.586824	0.109695	0.481901	0.277434	0.851208	0.275711	0.542088	0.240682	0.743621	0.488532	0.40281	0.202141	0.285378	0.745076	0.788605	0.766807	0.426814	0.803803	0.267064	0.30831	0.377795	0.386617	0.753927
cg17464982	chr8	24908152		0.16366	0.219748	0.383379	0.709265	0.586122	0.532703	0.305176	0.617466	0.785952	0.236247	0.795189	0.348613	0.641076	0.329002	0.758522	0.505164	0.650397	0.525816	0.364982	0.353645	0.750861	0.0822248	0.495611	0.485243	0.108259	0.439113	0.388829	0.823276	0.381011	0.528747	0.261829	0.6794	0.485944	0.190604	0.208304	0.277785	0.747043	0.770086	0.770869	0.424942	0.741031	0.405946	0.298774	0.396752	0.4127	0.798338
cg21439917	chr7	20636390		0.124703	0.161635	0.325527	0.665582	0.503458	0.536128	0.279092	0.504924	0.652517	0.184455	0.761686	0.270808	0.599777	0.223581	0.778241	0.413304	0.556499	0.323893	0.266085	0.230232	0.684848	0.0662666	0.432764	0.389899	0.0759574	0.325985	0.1998	0.768059	0.30085	0.44695	0.292512	0.602787	0.301211	0.210585	0.151162	0.250591	0.567077	0.750456	0.734051	0.356013	0.706301	0.330696	0.128025	0.255349	0.338421	0.762918
cg10194930	chr17	579774	VPS53;VPS53;VPS53;VPS53;VPS53;VPS53;VPS53	0.152827	0.232787	0.328358	0.681402	0.527086	0.587686	0.27986	0.581384	0.745021	0.178493	0.743416	0.411807	0.628401	0.281524	0.830413	0.512523	0.574791	0.543427	0.402192	0.329823	0.782365	0.101951	0.446211	0.475676	0.116583	0.49595	0.21388	0.726049	0.269187	0.500428	0.266127	0.657565	0.460185	0.278	0.211197	0.263366	0.72657	0.772281	0.76909	0.426718	0.810451	0.475832	0.290025	0.308164	0.400677	0.711847
cg04771109	chr19	32865061		0.125319	0.214294	0.421403	0.720013	0.590766	0.631837	0.37816	0.682138	0.746431	0.34374	0.751163	0.469108	0.665046	0.352073	0.818798	0.546841	0.649379	0.435823	0.439418	0.4326	0.760944	0.104619	0.430947	0.57835	0.106712	0.362928	0.331095	0.793393	0.470003	0.635628	0.208978	0.662032	0.482748	0.201966	0.144443	0.258091	0.74253	0.817021	0.763927	0.509762	0.766494	0.409923	0.132293	0.377144	0.464932	0.758917
cg22041590	chr2	158747855		0.138662	0.195152	0.445859	0.727958	0.604282	0.631986	0.458781	0.5869	0.789177	0.406129	0.791754	0.436097	0.648677	0.287014	0.844195	0.540451	0.669643	0.517701	0.437392	0.316119	0.773931	0.0964349	0.457875	0.688424	0.102382	0.501888	0.319043	0.850826	0.444605	0.612119	0.339343	0.706054	0.471746	0.295411	0.294786	0.328343	0.692183	0.773896	0.806784	0.455674	0.821475	0.654797	0.145904	0.42771	0.417299	0.817884
cg10442221	chr1	200343096	C1orf98;C1orf98	0.162779	0.277478	0.44383	0.772478	0.589096	0.652643	0.313298	0.567031	0.769085	0.215344	0.791903	0.414817	0.664378	0.378563	0.819928	0.518537	0.603028	0.412713	0.454771	0.499448	0.794351	0.122767	0.441562	0.579561	0.161316	0.446036	0.322129	0.863436	0.455053	0.566768	0.33443	0.671368	0.50551	0.300989	0.217689	0.321393	0.736547	0.82433	0.776328	0.489246	0.820229	0.569993	0.197238	0.378527	0.427084	0.803089
cg12185383	chr11	112021428	IL18;AP002884.2;IL18;IL18	0.164593	0.270007	0.442711	0.73922	0.554674	0.730544	0.401645	0.653514	0.783566	0.311593	0.781518	0.415032	0.642713	0.424801	0.845571	0.53076	0.661313	0.513282	0.466006	0.416626	0.838524	0.113721	0.408012	0.611015	0.111794	0.49551	0.361246	0.895304	0.364007	0.597346	0.306147	0.683132	0.50962	0.327286	0.233451	0.331459	0.751148	0.831448	0.785924	0.451992	0.881054	0.526092	0.317929	0.39906	0.431053	0.804906
cg24486037	chr1	151345181	SELENBP1;SELENBP1;SELENBP1;SELENBP1;SELENBP1;SELENBP1;SELENBP1;SELENBP1;SELENBP1;SELENBP1;SELENBP1;SELENBP1;SELENBP1;SELENBP1;SELENBP1	0.189728	0.27615	0.414667	0.711608	0.625794	0.693793	0.428781	0.514373	0.778043	0.120597	0.788307	0.484103	0.652848	0.31566	0.864869	0.577216	0.609142	0.526547	0.399859	0.643721	0.710244	0.188767	0.619084	0.696632	0.108629	0.428685	0.281552	0.730785	0.482942	0.463761	0.296269	0.701361	0.563302	0.275603	0.255061	0.257004	0.739135	0.829085	0.845169	0.423799	0.827948	0.705535	0.297256	0.35753	0.461874	0.857252
cg19339146	chr4	62397911		0.18047	0.237614	0.417065	0.60889	0.674359	0.617578	0.205718	0.493688	0.725255	0.278749	0.74692	0.388846	0.65847	0.232832	0.671509	0.485441	0.664837	0.485835	0.353328	0.23374	0.7724	0.105461	0.471107	0.420505	0.122563	0.459235	0.27727	0.788898	0.23749	0.601702	0.208957	0.674339	0.57633	0.18829	0.144218	0.337338	0.651197	0.774021	0.732533	0.498423	0.709551	0.347657	0.264303	0.346227	0.407042	0.661301
cg15737460	chr9	27087418		0.172907	0.21418	0.347284	0.698271	0.573037	0.519002	0.455489	0.477878	0.676142	0.38993	0.811573	0.406881	0.704042	0.215678	0.709749	0.422828	0.737878	0.513911	0.443864	0.277938	0.781435	0.104689	0.314239	0.571558	0.204531	0.389357	0.314376	0.833007	0.410006	0.591989	0.21182	0.706468	0.436658	0.237593	0.137282	0.245149	0.709011	0.813809	0.771645	0.461889	0.768514	0.548534	0.153587	0.312717	0.414315	0.732474
cg20922371	chr2	46557710	EPAS1;EPAS1	0.158595	0.180637	0.337458	0.655786	0.528966	0.526264	0.273402	0.558177	0.832382	0.310245	0.745575	0.3018	0.613583	0.362435	0.831097	0.569864	0.630681	0.390047	0.394539	0.359195	0.810827	0.108802	0.471492	0.499891	0.10418	0.437735	0.280885	0.603328	0.347459	0.546154	0.283846	0.70737	0.457675	0.250242	0.159015	0.261368	0.577297	0.826112	0.75585	0.405906	0.815079	0.43354	0.295631	0.369446	0.398087	0.756661
cg26829990	chr12	110309563		0.174617	0.272208	0.472966	0.644505	0.551448	0.667968	0.32892	0.769264	0.802522	0.366681	0.807806	0.359305	0.648979	0.652801	0.827843	0.57659	0.721404	0.633023	0.519433	0.408608	0.854422	0.102508	0.595104	0.639879	0.12578	0.511278	0.285361	0.849598	0.323132	0.61722	0.290893	0.723383	0.577339	0.291699	0.222313	0.352183	0.721221	0.835075	0.797793	0.435106	0.836896	0.521319	0.161718	0.415996	0.443508	0.817741
cg26912069	chr5	107437721	FBXL17	0.195856	0.327492	0.485434	0.761603	0.663057	0.753485	0.533089	0.594752	0.761567	0.437197	0.861702	0.542601	0.751535	0.442738	0.85435	0.64842	0.794169	0.482381	0.420688	0.419335	0.843605	0.182998	0.598552	0.672429	0.155401	0.598391	0.348976	0.864639	0.483518	0.634404	0.327747	0.708867	0.562811	0.340532	0.312664	0.303594	0.761588	0.866463	0.826945	0.468498	0.849503	0.664064	0.150917	0.426341	0.479091	0.858374
cg14961690	chr11	103572029	RP11-563P16.1	0.346519	0.209847	0.491944	0.686629	0.547035	0.551173	0.251095	0.570779	0.7794	0.163848	0.802048	0.235757	0.627636	0.333198	0.753521	0.455712	0.679104	0.386349	0.358028	0.463853	0.799776	0.0878513	0.446181	0.478369	0.110554	0.479985	0.292561	0.712273	0.419657	0.533431	0.285874	0.738816	0.496835	0.218338	0.129675	0.382981	0.724315	0.76091	0.754877	0.460322	0.797327	0.189251	0.161033	0.318245	0.444787	0.663706
cg24433341	chr17	72272568	DNAI2;DNAI2	0.147391	0.19002	0.320273	0.692876	0.585051	0.553692	0.285168	0.641642	0.681709	0.489332	0.815226	0.411671	0.683911	0.516426	0.846557	0.569645	0.625417	0.385444	0.366493	0.34585	0.78013	0.094205	0.386318	0.489301	0.0472958	0.497353	0.271215	0.841153	0.361614	0.451794	0.144531	0.637085	0.419632	0.389856	0.255698	0.28968	0.727182	0.793543	0.811595	0.428529	0.722562	0.566014	0.134873	0.347022	0.417556	0.736607
cg22021972	chr11	108430798	EXPH5	0.161028	0.292615	0.441574	0.723328	0.675433	0.727303	0.559744	0.607995	0.773869	0.248499	0.802136	0.515615	0.71609	0.392036	0.790979	0.729863	0.691406	0.526724	0.501164	0.364376	0.78997	0.140777	0.39475	0.599245	0.248389	0.501421	0.451051	0.809806	0.437821	0.595825	0.394484	0.711182	0.558874	0.413467	0.16407	0.396975	0.762535	0.83983	0.791989	0.507434	0.804391	0.632997	0.195803	0.422915	0.460196	0.769284
cg01135464	chr17	48971001	AC091062.2;AC091062.2	0.144367	0.113764	0.269341	0.503502	0.570793	0.395938	0.284578	0.678332	0.91964	0.354985	0.740173	0.201283	0.421705	0.307942	0.73836	0.507007	0.617663	0.256903	0.370938	0.267968	0.639739	0.113046	0.221329	0.481227	0.0633198	0.429492	0.205684	0.729541	0.211395	0.518748	0.218768	0.484465	0.372308	0.194416	0.179911	0.190279	0.589025	0.766821	0.789945	0.393079	0.892101	0.39345	0.201194	0.237061	0.388855	0.568228
cg06669062	chr8	12954061	DLC1;DLC1;DLC1	0.248331	0.227869	0.409814	0.693451	0.675052	0.610011	0.396397	0.58653	0.782692	0.325552	0.834985	0.418869	0.712491	0.283443	0.834473	0.511273	0.726339	0.551641	0.390106	0.330832	0.816186	0.134969	0.485522	0.615112	0.153532	0.476911	0.352524	0.879127	0.475499	0.618169	0.276855	0.762244	0.509136	0.308608	0.273797	0.286497	0.634164	0.877971	0.809205	0.580785	0.828694	0.364889	0.25458	0.406656	0.546365	0.821399
cg20560317	chr16	66041760		0.145983	0.22503	0.363746	0.741465	0.557551	0.690736	0.321975	0.544668	0.693337	0.125433	0.793757	0.429254	0.667171	0.289893	0.678872	0.526099	0.678439	0.35418	0.499378	0.284047	0.790514	0.147282	0.466306	0.514271	0.146255	0.466771	0.240671	0.710738	0.482178	0.52895	0.258624	0.656118	0.509484	0.272017	0.208005	0.376671	0.612523	0.801689	0.704508	0.499375	0.748943	0.558953	0.153964	0.328013	0.457601	0.672438
cg27531992	chr14	50478137	RP11-58E21.3;RP11-58E21.3;RP11-58E21.3	0.142723	0.210032	0.405004	0.748916	0.620957	0.56074	0.367609	0.46	0.708731	0.298395	0.829795	0.528169	0.64597	0.35937	0.836796	0.559818	0.66887	0.505542	0.448134	0.406582	0.80317	0.0847589	0.467165	0.539186	0.10598	0.521074	0.474491	0.901143	0.277941	0.659052	0.215123	0.642944	0.53308	0.274322	0.209658	0.335326	0.738002	0.82161	0.796202	0.480544	0.857948	0.454985	0.230106	0.428692	0.438371	0.78809
cg11277888	chr3	112372544		0.395584	0.243887	0.513459	0.747195	0.572975	0.644787	0.376916	0.685057	0.842684	0.27693	0.748795	0.395393	0.63992	0.54321	0.832762	0.53077	0.676746	0.560851	0.482221	0.464661	0.844632	0.0828877	0.567337	0.587804	0.0792953	0.493879	0.297	0.845394	0.494992	0.677155	0.266881	0.788212	0.528405	0.353493	0.237832	0.407848	0.705812	0.82359	0.818439	0.488643	0.829381	0.741298	0.151018	0.421731	0.421556	0.805682
cg04779861	chr16	80208409	RP11-525K10.3;RP11-525K10.3	0.106913	0.162966	0.288517	0.645711	0.518379	0.522344	0.204984	0.308429	0.656712	0.321749	0.746933	0.32264	0.613024	0.169127	0.700546	0.399091	0.536139	0.327223	0.304427	0.250771	0.732196	0.0716334	0.299688	0.38651	0.0801795	0.456838	0.207542	0.640905	0.348461	0.554608	0.225343	0.593892	0.395992	0.265436	0.126971	0.211902	0.608522	0.719596	0.682354	0.392073	0.669041	0.193635	0.134272	0.273052	0.351293	0.708929
cg26735006	chr6	41065658	NFYA;NFYA;C6orf130;C6orf130	0.138437	0.221662	0.342593	0.742188	0.576147	0.660068	0.315612	0.659285	0.783616	0.376688	0.823155	0.397143	0.717376	0.361576	0.81183	0.548932	0.657839	0.585347	0.507544	0.386525	0.816903	0.0975374	0.542902	0.650984	0.115713	0.54357	0.319027	0.848759	0.41043	0.567537	0.349798	0.674366	0.501934	0.298866	0.193196	0.311058	0.712603	0.844626	0.787024	0.483177	0.797347	0.490376	0.261844	0.373209	0.435584	0.722418
cg11275789	chr15	57353156	TCF12;TCF12	0.154189	0.270998	0.325459	0.685403	0.544085	0.659995	0.293611	0.524127	0.704118	0.297286	0.726153	0.366939	0.713648	0.417101	0.746153	0.587017	0.630259	0.417461	0.418308	0.338491	0.814114	0.135391	0.494721	0.551991	0.126892	0.469367	0.254177	0.704442	0.401384	0.577207	0.259324	0.686256	0.513059	0.243617	0.124947	0.31398	0.718474	0.814072	0.780709	0.487721	0.812088	0.509799	0.180771	0.394332	0.400236	0.72878
cg26951340	chr13	111893537	ARHGEF7;ARHGEF7;ARHGEF7;ARHGEF7;ARHGEF7	0.120626	0.141935	0.2692	0.682253	0.475335	0.581146	0.35521	0.68451	0.724294	0.24464	0.730845	0.32977	0.614033	0.390837	0.801762	0.466383	0.593723	0.409322	0.437554	0.279815	0.792956	0.0615131	0.376168	0.470837	0.0835551	0.476216	0.317141	0.884763	0.306223	0.42365	0.170335	0.614959	0.40516	0.209053	0.201965	0.234174	0.635638	0.734863	0.682641	0.358373	0.739885	0.384887	0.389764	0.258229	0.344668	0.801641
cg02143702	chr10	68691855	CTNNA3	0.215116	0.165036	0.33277	0.667169	0.638085	0.536619	0.360412	0.403294	0.745006	0.249913	0.818341	0.364568	0.648834	0.193046	0.801389	0.459531	0.551028	0.360907	0.366888	0.323575	0.706234	0.103594	0.424963	0.500889	0.0976571	0.407826	0.242588	0.811921	0.386979	0.48086	0.25703	0.599406	0.488701	0.281281	0.195818	0.33637	0.614158	0.815607	0.776947	0.541146	0.83584	0.59109	0.110634	0.393166	0.485544	0.79282
cg07784872	chr16	85687041	KIAA0182	0.152621	0.219032	0.159848	0.789361	0.684924	0.613441	0.3195	0.22489	0.782434	0.124129	0.791342	0.327728	0.524694	0.299048	0.60809	0.469493	0.584141	0.196751	0.426853	0.205751	0.645399	0.132832	0.481972	0.468666	0.0948755	0.441474	0.207649	0.852806	0.185765	0.420702	0.251719	0.765451	0.421612	0.279926	0.191309	0.240675	0.791673	0.823375	0.869833	0.455765	0.805917	0.552923	0.0838141	0.395221	0.480111	0.770538
cg14218275	chr10	11047435		0.125899	0.19392	0.267789	0.668822	0.483651	0.559503	0.336541	0.431663	0.656531	0.392388	0.640573	0.215231	0.517989	0.417773	0.808037	0.427743	0.623365	0.432882	0.338074	0.202792	0.726799	0.0749968	0.554558	0.485278	0.0702762	0.348709	0.225648	0.874565	0.224052	0.45907	0.217013	0.578714	0.385559	0.225303	0.107275	0.24064	0.666056	0.759773	0.689251	0.389174	0.767731	0.405916	0.0705852	0.280567	0.352067	0.796457
cg13853450	chr18	64271503	CDH19;CDH19;CDH19	0.217524	0.209396	0.3778	0.639583	0.607191	0.66206	0.445696	0.635792	0.724095	0.317302	0.828977	0.359756	0.714306	0.314332	0.776936	0.416778	0.736294	0.422397	0.353883	0.276473	0.794943	0.141037	0.556305	0.530643	0.0728047	0.419459	0.342113	0.806098	0.402681	0.571336	0.3782	0.647537	0.491883	0.267763	0.200864	0.283397	0.726931	0.856193	0.763027	0.567291	0.775139	0.480375	0.284666	0.287717	0.563363	0.769011
cg05883036	chr12	121279714	SPPL3;SPPL3;SPPL3	0.208107	0.230466	0.452951	0.74297	0.607379	0.651912	0.364861	0.568692	0.843477	0.298795	0.768405	0.445201	0.663315	0.40484	0.820088	0.559331	0.762558	0.521069	0.43577	0.376182	0.757933	0.0951989	0.503292	0.580642	0.169886	0.428415	0.328482	0.883817	0.389022	0.697	0.337489	0.695791	0.539808	0.331809	0.245966	0.336941	0.667654	0.831676	0.784433	0.505486	0.84904	0.491112	0.214882	0.441393	0.476461	0.794367
cg15380511	chr5	124835828	RP11-756H20.1	0.140356	0.157933	0.275855	0.671227	0.526025	0.582841	0.235743	0.462321	0.66403	0.224825	0.738039	0.348173	0.573536	0.231865	0.794554	0.405552	0.595978	0.390728	0.308828	0.241177	0.663907	0.0727496	0.384854	0.468828	0.0752307	0.449953	0.280887	0.830102	0.307856	0.429393	0.185604	0.567841	0.391796	0.20282	0.110549	0.25964	0.581748	0.719927	0.759149	0.422372	0.754497	0.542798	0.182854	0.29272	0.383544	0.756717
cg07302947	chr3	152339462		0.207108	0.266866	0.355079	0.648405	0.639662	0.650754	0.39026	0.617929	0.702855	0.31935	0.75226	0.386958	0.703139	0.322935	0.771314	0.526497	0.663361	0.416776	0.381869	0.284373	0.765775	0.10673	0.526498	0.54088	0.136288	0.462461	0.365227	0.823245	0.34712	0.53342	0.188186	0.678493	0.593294	0.325988	0.172411	0.321844	0.696872	0.831187	0.755839	0.507714	0.76888	0.413611	0.220367	0.375601	0.421285	0.774104
cg22174072	chr2	169339089		0.165413	0.184799	0.328418	0.672808	0.552534	0.662233	0.302889	0.562476	0.738955	0.436811	0.742495	0.33249	0.609396	0.420013	0.788601	0.432585	0.569016	0.348338	0.357332	0.301861	0.759689	0.104124	0.40197	0.540272	0.116759	0.446413	0.302671	0.885023	0.335043	0.591001	0.240384	0.624725	0.533092	0.182798	0.174611	0.304658	0.629257	0.792569	0.735422	0.394701	0.833119	0.413064	0.233884	0.288618	0.417991	0.762486
cg00167158	chr2	157909644		0.236935	0.241575	0.41278	0.704331	0.592867	0.705562	0.269482	0.429567	0.716133	0.257686	0.745541	0.434808	0.737659	0.268444	0.745923	0.59132	0.736095	0.404384	0.393629	0.331621	0.775136	0.13862	0.319123	0.617761	0.149591	0.520997	0.23916	0.77371	0.426856	0.61414	0.273554	0.756272	0.565509	0.275858	0.278026	0.215776	0.681221	0.83785	0.674057	0.51426	0.741744	0.350775	0.210243	0.389381	0.493978	0.700362
cg21686287	chr2	73021348		0.14098	0.237229	0.400791	0.74253	0.517453	0.573209	0.327878	0.597222	0.726047	0.204572	0.770656	0.296396	0.631277	0.453217	0.785607	0.488978	0.59975	0.470403	0.451701	0.313221	0.836495	0.0693999	0.476788	0.609776	0.0778248	0.383821	0.254211	0.584309	0.316206	0.557114	0.254582	0.691078	0.470844	0.231181	0.15744	0.285687	0.690713	0.762439	0.718226	0.417766	0.793585	0.482067	0.14042	0.352112	0.408717	0.728166
cg03675477	chr10	91037735	LIPA;LIPA;LIPA;LIPA	0.153334	0.196149	0.310076	0.641497	0.577474	0.597872	0.293447	0.446432	0.709618	0.215048	0.765752	0.319315	0.568629	0.289856	0.752786	0.490129	0.611676	0.340677	0.286582	0.338759	0.674519	0.0911656	0.346738	0.480684	0.0818416	0.447413	0.231411	0.728924	0.399796	0.471874	0.326105	0.622891	0.394927	0.222424	0.177461	0.222454	0.663379	0.768139	0.71256	0.454543	0.74203	0.35468	0.154173	0.311206	0.417892	0.723332
cg19652118	chr2	206577230		0.25168	0.173174	0.328117	0.665488	0.573975	0.499772	0.209632	0.622002	0.742567	0.292582	0.777004	0.321949	0.632585	0.224511	0.776206	0.455465	0.635456	0.421128	0.322374	0.281825	0.738719	0.123546	0.350398	0.549991	0.123365	0.434041	0.31768	0.839181	0.415713	0.618865	0.183398	0.619507	0.435986	0.244947	0.434977	0.355192	0.664915	0.759202	0.762859	0.397224	0.819292	0.366247	0.098262	0.426808	0.372113	0.703182
cg22070232	chr2	7056075	AC017076.4;AC017076.4;AC017076.4;RNF144A	0.0887255	0.152426	0.348779	0.635597	0.522531	0.541504	0.325066	0.509381	0.712918	0.245153	0.716522	0.313911	0.652732	0.240428	0.721215	0.478195	0.524604	0.461329	0.392354	0.324002	0.772868	0.0746793	0.546681	0.453056	0.0740406	0.37926	0.21881	0.769258	0.274196	0.43619	0.241262	0.676443	0.428124	0.281028	0.0845629	0.232301	0.622594	0.696187	0.715829	0.37503	0.811228	0.420388	0.16571	0.387304	0.318376	0.665279
cg14416879	chr21	27489108	APP;APP;APP	0.159684	0.152364	0.22129	0.621317	0.556698	0.438492	0.149589	0.210253	0.762384	0.135698	0.712193	0.314097	0.635907	0.201918	0.748735	0.534627	0.655213	0.41618	0.535297	0.242301	0.707946	0.094876	0.344981	0.528356	0.127467	0.469222	0.313774	0.71644	0.398194	0.572382	0.206832	0.55824	0.485075	0.150528	0.154159	0.260429	0.70364	0.828254	0.707747	0.429233	0.757656	0.412536	0.201483	0.340532	0.407368	0.744499
cg25927215	chr6	34677450		0.111109	0.187342	0.353057	0.687048	0.535806	0.541846	0.196693	0.453984	0.75426	0.268883	0.79435	0.376191	0.679849	0.27126	0.75257	0.545923	0.654366	0.40274	0.349939	0.430844	0.694617	0.0717893	0.430301	0.493171	0.118586	0.452645	0.177134	0.672855	0.329231	0.556317	0.192409	0.627073	0.468355	0.23497	0.154115	0.314967	0.739338	0.772474	0.683627	0.388708	0.74535	0.316962	0.134581	0.361352	0.395163	0.736088
cg07089617	chr5	138265055	CTNNA1;CTNNA1;CTNNA1;CTNNA1;CTNNA1	0.185893	0.246235	0.366771	0.68296	0.602166	0.543756	0.341434	0.604556	0.767301	0.2585	0.805288	0.391244	0.579659	0.427543	0.795883	0.507899	0.650685	0.387572	0.318289	0.274675	0.777129	0.0946004	0.36229	0.490812	0.148286	0.385874	0.29388	0.871705	0.396562	0.544867	0.187399	0.695226	0.407317	0.203753	0.224069	0.221428	0.773009	0.814082	0.753694	0.421856	0.848726	0.535865	0.276015	0.405975	0.412206	0.731351
cg02039858	chr14	65828769		0.164718	0.198233	0.596028	0.766353	0.54377	0.658539	0.281434	0.578111	0.794298	0.363652	0.810103	0.475987	0.652054	0.512291	0.863144	0.63563	0.727607	0.520677	0.500673	0.34963	0.696043	0.0924433	0.251259	0.627291	0.115463	0.477549	0.34084	0.760627	0.332464	0.615654	0.292884	0.661277	0.577476	0.359852	0.119287	0.298432	0.650172	0.8066	0.817477	0.455903	0.765325	0.552496	0.27441	0.357422	0.419075	0.788847
cg10053779	chr10	121497344		0.151409	0.179199	0.428098	0.675885	0.550483	0.603656	0.29001	0.56823	0.780434	0.26844	0.711986	0.355037	0.6281	0.263461	0.752443	0.446031	0.665892	0.403117	0.382822	0.342474	0.812746	0.0955834	0.371407	0.533449	0.0955869	0.367304	0.241786	0.718797	0.362322	0.571519	0.28764	0.595626	0.507457	0.266178	0.227436	0.25385	0.663484	0.745207	0.774381	0.441155	0.717634	0.516105	0.253284	0.400373	0.389291	0.77827
cg17421626	chr8	36641681	KCNU1;KCNU1;KCNU1;KCNU1	0.131502	0.204502	0.474626	0.623692	0.539951	0.549298	0.394851	0.56667	0.741485	0.288948	0.810634	0.3404	0.69705	0.310321	0.767221	0.462337	0.696426	0.408586	0.377721	0.375792	0.799686	0.0907805	0.364506	0.561991	0.105199	0.330858	0.296764	0.785571	0.442462	0.66945	0.245476	0.734687	0.509988	0.256426	0.242249	0.381404	0.694776	0.744142	0.699148	0.400055	0.763616	0.360953	0.203435	0.302102	0.344615	0.657438
cg22583808	chr10	124091379	BTBD16	0.175863	0.25097	0.270106	0.701116	0.565525	0.537286	0.226762	0.49266	0.749544	0.315401	0.72324	0.377316	0.683066	0.285634	0.851014	0.504805	0.606414	0.322939	0.402397	0.374276	0.825453	0.128507	0.478129	0.523518	0.0938962	0.343156	0.315454	0.879641	0.369752	0.632938	0.315793	0.631031	0.471682	0.234422	0.392848	0.294388	0.660301	0.821682	0.771563	0.435776	0.847834	0.482768	0.240778	0.372526	0.447612	0.701642
cg15164860	chr2	20504345		0.261892	0.382675	0.4907	0.770092	0.661917	0.699518	0.369528	0.528567	0.830794	0.406086	0.856804	0.531424	0.75935	0.396952	0.828108	0.647512	0.72815	0.490127	0.495411	0.450034	0.84267	0.179702	0.626917	0.594796	0.233896	0.538399	0.486807	0.858412	0.409323	0.70704	0.450561	0.730173	0.675759	0.316963	0.270591	0.347928	0.814811	0.864891	0.816746	0.508623	0.874014	0.734615	0.443957	0.398974	0.478887	0.832424
cg19431282	chr12	53985580		0.180657	0.257465	0.416205	0.806543	0.616504	0.663156	0.419435	0.656485	0.774363	0.299975	0.801774	0.435316	0.687454	0.484522	0.80958	0.561555	0.740316	0.592278	0.43389	0.375925	0.777225	0.118084	0.54731	0.621584	0.143461	0.520469	0.368927	0.799624	0.330423	0.562127	0.380806	0.660717	0.515009	0.296238	0.252812	0.429236	0.725822	0.83326	0.792723	0.465146	0.805121	0.593134	0.238348	0.398151	0.476207	0.758374
cg03149616	chr8	19759158	LPL	0.163016	0.155621	0.425868	0.69468	0.536803	0.630964	0.177586	0.617506	0.748158	0.238072	0.734431	0.323453	0.73898	0.496898	0.799111	0.499459	0.621645	0.461915	0.420177	0.35758	0.785111	0.108785	0.471062	0.581817	0.0946002	0.497136	0.340856	0.794914	0.401907	0.590847	0.276532	0.695028	0.558589	0.319424	0.249662	0.331441	0.72745	0.817794	0.770559	0.509429	0.788848	0.330703	0.141616	0.377208	0.44788	0.740296
cg15285273	chr10	14481621	FRMD4A;FRMD4A	0.125191	0.154236	0.340223	0.635307	0.513483	0.496041	0.187268	0.385944	0.66495	0.20253	0.747157	0.319781	0.596826	0.263611	0.634164	0.414051	0.65787	0.391766	0.290494	0.249748	0.656989	0.0785382	0.244908	0.381189	0.106033	0.339082	0.240731	0.750487	0.254186	0.377038	0.124639	0.533986	0.366138	0.208818	0.151647	0.213507	0.638512	0.704927	0.760124	0.420742	0.709832	0.406046	0.132733	0.326332	0.28555	0.628498
cg26085805	chr9	131683132	PHYHD1;PHYHD1;PHYHD1;PHYHD1;PHYHD1;PHYHD1;PHYHD1;PHYHD1;PHYHD1	0.21029	0.204553	0.264332	0.552686	0.570569	0.511888	0.497705	0.375151	0.763069	0.261314	0.672214	0.222212	0.427782	0.307478	0.651099	0.315856	0.511019	0.547503	0.338333	0.253219	0.70466	0.163161	0.348901	0.570451	0.0703106	0.317768	0.16325	0.721954	0.433967	0.479423	0.088104	0.687567	0.467158	0.202054	0.23171	0.343092	0.804808	0.805446	0.814623	0.467782	0.787993	0.39436	0.054979	0.316314	0.426193	0.793248
cg14524290	chr7	17422758	AC019117.1	0.235455	0.27768	0.439446	0.787369	0.623961	0.703823	0.441358	0.620343	0.770647	0.285763	0.741685	0.407013	0.623208	0.365193	0.837885	0.583468	0.663267	0.483803	0.425701	0.411383	0.839782	0.127804	0.425927	0.620072	0.0997923	0.471346	0.299423	0.7866	0.344776	0.677914	0.371545	0.671692	0.538226	0.267252	0.19872	0.294822	0.673545	0.869825	0.777071	0.567323	0.852267	0.559085	0.212774	0.413727	0.479082	0.798101
cg09391035	chr20	11008142	C20orf187;C20orf187	0.220112	0.271488	0.451527	0.740606	0.647505	0.649489	0.365877	0.527444	0.779758	0.30202	0.787046	0.419189	0.728915	0.247592	0.800692	0.564173	0.756275	0.450768	0.515119	0.315432	0.762974	0.109238	0.422754	0.618064	0.125075	0.521449	0.302703	0.779941	0.385994	0.64114	0.255786	0.695205	0.491127	0.264576	0.160828	0.404725	0.670432	0.843618	0.748471	0.529022	0.749041	0.401863	0.226541	0.422588	0.475352	0.701033
cg24627555	chr7	47730980		0.148474	0.17071	0.305056	0.617857	0.511882	0.602824	0.270873	0.468624	0.701928	0.344713	0.600711	0.328669	0.632044	0.351698	0.820411	0.641337	0.574631	0.355306	0.341736	0.294418	0.760619	0.0695482	0.354055	0.549787	0.0816888	0.411372	0.212319	0.790412	0.396732	0.463467	0.386395	0.619819	0.392229	0.172225	0.109349	0.230784	0.731119	0.810137	0.74704	0.435182	0.696914	0.363841	0.124497	0.336595	0.353311	0.728869
cg00493363	chr7	106619774		0.183229	0.245809	0.442602	0.765209	0.640852	0.698627	0.375608	0.664597	0.744513	0.235052	0.853532	0.437766	0.696097	0.405906	0.778337	0.595271	0.712798	0.584952	0.568315	0.391387	0.814101	0.126794	0.620876	0.640992	0.141662	0.531678	0.342752	0.835765	0.444502	0.709326	0.240901	0.702423	0.488365	0.415115	0.299677	0.403702	0.751257	0.81991	0.789461	0.503483	0.80407	0.609859	0.190705	0.37399	0.419438	0.769122
cg17970299	chr12	54772804	ZNF385A;ZNF385A;RP11-753H16.3;RP11-753H16.5	0.246936	0.24161	0.469268	0.743827	0.64223	0.207561	0.113602	0.424115	0.480638	0.0821956	0.735648	0.298872	0.768851	0.130044	0.880176	0.551204	0.545903	0.372905	0.662518	0.246748	0.775003	0.221689	0.356245	0.48214	0.0800409	0.343044	0.272969	0.765513	0.18549	0.572226	0.399095	0.594796	0.619163	0.405801	0.154505	0.39413	0.79234	0.841759	0.7421	0.651241	0.790297	0.375019	0.0434081	0.200352	0.598745	0.634393
cg27381822	chr6	149304457	UST	0.412964	0.325134	0.401561	0.697962	0.605986	0.647134	0.423261	0.708647	0.79286	0.346756	0.832913	0.439288	0.70825	0.527513	0.844344	0.562421	0.71816	0.525257	0.492693	0.38257	0.848955	0.154576	0.515773	0.63135	0.229374	0.490523	0.281054	0.919018	0.32306	0.630443	0.42112	0.841604	0.640316	0.372095	0.249433	0.371422	0.751149	0.835614	0.774607	0.515528	0.859105	0.655601	0.278449	0.462901	0.450725	0.856173
cg11932072	chr8	72518106		0.222384	0.2276	0.309895	0.735774	0.562928	0.680813	0.261951	0.561073	0.763439	0.447972	0.716508	0.440518	0.720112	0.406695	0.733632	0.552688	0.713622	0.493594	0.469109	0.399888	0.81075	0.107606	0.338272	0.609918	0.130955	0.55926	0.355248	0.805247	0.392868	0.700379	0.309189	0.711035	0.552188	0.304083	0.199677	0.280624	0.703711	0.804392	0.699952	0.505583	0.790031	0.577719	0.319951	0.467734	0.458616	0.780983
cg23190164	chr12	71850942	LGR5	0.158464	0.254507	0.391459	0.5762	0.579536	0.652492	0.272809	0.706017	0.643833	0.406933	0.799179	0.429582	0.689717	0.246322	0.693839	0.446956	0.707035	0.474254	0.443052	0.4232	0.768631	0.130054	0.493267	0.446039	0.116009	0.545264	0.262464	0.794099	0.395372	0.636569	0.283683	0.649338	0.473087	0.154249	0.150439	0.240478	0.722401	0.781033	0.733793	0.445528	0.778863	0.414268	0.133965	0.247838	0.378776	0.699823
cg25285919	chr3	188312215	LPP;LPP;LPP;LPP	0.143418	0.159568	0.291328	0.687613	0.595243	0.603974	0.263571	0.576275	0.694107	0.293691	0.743603	0.444392	0.578303	0.353762	0.721759	0.506747	0.654044	0.425909	0.349415	0.385401	0.774991	0.106835	0.428967	0.470108	0.0843801	0.380528	0.235648	0.751726	0.27532	0.522528	0.163323	0.653343	0.507277	0.189539	0.20562	0.312454	0.685312	0.81219	0.699293	0.470419	0.761927	0.288759	0.111988	0.388695	0.438155	0.742589
cg11454877	chr5	139061837	CXXC5;CXXC5	0.138804	0.190308	0.274284	0.679409	0.555368	0.588992	0.35263	0.5663	0.687582	0.583722	0.772659	0.364661	0.757689	0.434619	0.869921	0.51461	0.640593	0.498195	0.439409	0.338824	0.694967	0.117064	0.429266	0.524477	0.0749851	0.56424	0.276808	0.893064	0.342425	0.478866	0.148701	0.672622	0.428695	0.262706	0.173695	0.236355	0.656004	0.827554	0.710026	0.424883	0.864823	0.450658	0.279685	0.298379	0.422211	0.899823
cg11698445	chr5	139113347	CTB-35F21.1	0.201629	0.239089	0.380299	0.790164	0.599069	0.681209	0.274435	0.572931	0.70261	0.340453	0.790659	0.303403	0.658145	0.366688	0.850549	0.522572	0.620112	0.46312	0.421525	0.347335	0.788804	0.163898	0.3583	0.491524	0.125795	0.552213	0.41115	0.901178	0.339466	0.679984	0.288648	0.664549	0.455221	0.280778	0.260255	0.317489	0.665154	0.808114	0.622978	0.443392	0.765382	0.455866	0.240133	0.409168	0.441939	0.771662
cg03689403	chr12	89749377		0.147631	0.226507	0.46634	0.787993	0.584406	0.618911	0.402577	0.568386	0.828794	0.403969	0.780481	0.420185	0.642645	0.508958	0.869736	0.613356	0.683069	0.490832	0.438297	0.423232	0.819107	0.0991669	0.597662	0.605631	0.121371	0.503858	0.365469	0.826368	0.332902	0.604932	0.226954	0.741481	0.558481	0.346696	0.250261	0.404388	0.725773	0.831778	0.818783	0.434052	0.867932	0.41191	0.248704	0.404372	0.416647	0.846176
cg21333096	chr11	124812429		0.180419	0.245684	0.347279	0.656926	0.502984	0.647161	0.378969	0.565741	0.694361	0.246607	0.838029	0.410738	0.631565	0.395489	0.847915	0.530744	0.606458	0.368642	0.449664	0.469333	0.741685	0.118512	0.362547	0.482595	0.0701707	0.514203	0.269862	0.913986	0.319061	0.522266	0.259043	0.569983	0.436517	0.221925	0.218476	0.278163	0.624441	0.796448	0.794045	0.391032	0.862861	0.441898	0.136784	0.350037	0.364432	0.781136
cg06162745	chr5	115838409	SEMA6A;CTB-118N6.3	0.119529	0.148555	0.291044	0.744932	0.503887	0.611988	0.383096	0.747019	0.673736	0.324978	0.79278	0.420627	0.649413	0.464831	0.7741	0.46916	0.565945	0.446819	0.432887	0.329356	0.743076	0.089757	0.302724	0.553116	0.0997142	0.421777	0.247681	0.667768	0.400379	0.515926	0.324291	0.686714	0.460369	0.209041	0.13429	0.237198	0.724018	0.752338	0.750905	0.372898	0.770115	0.43616	0.176547	0.309992	0.389489	0.741734
cg14796555	chr8	119558902		0.209407	0.23821	0.368313	0.583194	0.612944	0.587781	0.292075	0.521735	0.665353	0.201223	0.684925	0.363277	0.661974	0.216252	0.758805	0.593483	0.608235	0.326134	0.422866	0.360988	0.732069	0.105549	0.393121	0.605218	0.0958457	0.462685	0.255579	0.811577	0.348994	0.505582	0.258172	0.598761	0.530529	0.195166	0.218787	0.275165	0.637202	0.82868	0.721948	0.506525	0.786554	0.373308	0.17986	0.282903	0.486666	0.726317
cg08654960	chr16	85319859		0.1507	0.0956746	0.220938	0.436878	0.519716	0.437571	0.147107	0.334344	0.71579	0.0460396	0.864481	0.226457	0.507884	0.351534	0.745977	0.325924	0.49363	0.336137	0.319697	0.223618	0.797182	0.116886	0.258546	0.342438	0.0414958	0.309977	0.208361	0.449279	0.239987	0.436436	0.0567048	0.602925	0.349464	0.102746	0.122033	0.166844	0.588402	0.804527	0.754496	0.436083	0.727914	0.21684	0.0685625	0.170806	0.422058	0.661043
cg23891284	chr10	73885082	ASCC1	0.16144	0.182904	0.361672	0.698934	0.561835	0.512853	0.238142	0.460932	0.799152	0.206672	0.692887	0.323723	0.58914	0.361887	0.814065	0.502338	0.619557	0.360987	0.384984	0.316844	0.730166	0.10474	0.378075	0.469476	0.0821013	0.403762	0.229844	0.773247	0.27935	0.494085	0.239771	0.576274	0.477831	0.202162	0.185791	0.249659	0.542129	0.790041	0.768265	0.423712	0.677133	0.383834	0.200621	0.348712	0.411439	0.77082
cg19002297	chr3	100475484	ABI3BP;ABI3BP;ABI3BP	0.163197	0.193081	0.32133	0.740315	0.555429	0.610247	0.319559	0.644214	0.79198	0.223031	0.738682	0.345397	0.664389	0.275267	0.763946	0.558962	0.66247	0.489723	0.436823	0.319252	0.765699	0.0980409	0.460328	0.555742	0.164791	0.492985	0.307234	0.816066	0.45716	0.470499	0.198155	0.617153	0.53123	0.300838	0.333807	0.29452	0.673466	0.818407	0.747958	0.466303	0.816459	0.516267	0.285124	0.39272	0.401333	0.714058
cg04599456	chr14	68679029	RAD51B;RAD51B;RAD51B;RAD51B;RAD51B;RAD51B;RAD51B;RAD51B;RAD51B;RAD51B	0.382839	0.31748	0.509192	0.809463	0.648775	0.740157	0.318586	0.741995	0.776939	0.230016	0.860272	0.406432	0.726216	0.542647	0.838248	0.606675	0.760918	0.493999	0.50957	0.455019	0.833163	0.116312	0.616348	0.740843	0.11511	0.562898	0.347496	0.902641	0.423196	0.692615	0.34313	0.79964	0.589916	0.339477	0.362832	0.430928	0.687662	0.859277	0.802325	0.491903	0.843881	0.518882	0.279143	0.467732	0.434731	0.838357
cg11868247	chr7	7962810	AC006465.3;AC006465.3;AC006465.3	0.176156	0.247044	0.48737	0.772631	0.627643	0.714228	0.290048	0.678801	0.773791	0.453302	0.856029	0.482685	0.668789	0.518018	0.842512	0.605832	0.653773	0.555179	0.467338	0.498472	0.754523	0.143892	0.41922	0.615886	0.128177	0.562833	0.372508	0.844337	0.38166	0.639365	0.365221	0.701506	0.519347	0.389499	0.199308	0.317274	0.736503	0.844405	0.833851	0.482252	0.833908	0.617129	0.151302	0.382447	0.416445	0.798549
cg10864638	chr13	104536257		0.140678	0.235234	0.382996	0.716217	0.536952	0.527832	0.311343	0.462475	0.69847	0.247702	0.822608	0.382447	0.579901	0.224739	0.819562	0.433291	0.691996	0.316919	0.282108	0.293815	0.757454	0.0637982	0.364815	0.520245	0.135586	0.291238	0.21646	0.739164	0.187424	0.533989	0.304682	0.610869	0.413889	0.25308	0.232138	0.26958	0.605544	0.78997	0.787258	0.428967	0.793511	0.391984	0.16951	0.273178	0.42765	0.676761
cg15485574	chr1	42781276	FOXJ3;FOXJ3;FOXJ3;FOXJ3;FOXJ3	0.167348	0.257329	0.48201	0.762554	0.641125	0.697805	0.37272	0.675676	0.768593	0.42434	0.767815	0.400498	0.698828	0.423809	0.845819	0.607737	0.680301	0.5526	0.49921	0.430917	0.838764	0.0971819	0.468345	0.573561	0.135589	0.524369	0.338123	0.855054	0.388618	0.590276	0.266534	0.713766	0.493142	0.303258	0.310894	0.314292	0.706366	0.822257	0.822288	0.459404	0.866032	0.413474	0.193465	0.41029	0.45253	0.825272
cg26899625	chr16	81027024	CMC2;CMC2;CMC2;CMC2;CMC2;CMC2;CMC2;CMC2;CMC2	0.179304	0.341005	0.400179	0.785442	0.584682	0.613658	0.300618	0.642182	0.816093	0.321793	0.775965	0.437158	0.672375	0.38086	0.819186	0.623474	0.709351	0.467806	0.475799	0.439356	0.806049	0.131497	0.417718	0.642284	0.168559	0.500992	0.320385	0.763083	0.375006	0.659306	0.37313	0.714318	0.629253	0.46126	0.260883	0.300102	0.671665	0.845759	0.753734	0.521584	0.83061	0.595057	0.355031	0.410351	0.460324	0.802761
cg22283058	chr1	202091175	GPR37L1;GPR37L1	0.258586	0.216785	0.287065	0.599127	0.574049	0.527977	0.312705	0.501002	0.821481	0.32085	0.686351	0.279461	0.6253	0.313775	0.820738	0.581795	0.625765	0.412253	0.48037	0.22965	0.764188	0.107258	0.4808	0.656458	0.0940297	0.17934	0.326132	0.783595	0.285392	0.450559	0.355269	0.751781	0.51954	0.241323	0.256142	0.272529	0.698791	0.78262	0.712027	0.475514	0.818463	0.434213	0.217368	0.268579	0.410964	0.798315
cg27452159	chr7	18580928	HDAC9;HDAC9;HDAC9;HDAC9;HDAC9;HDAC9;HDAC9	0.103557	0.236095	0.340525	0.739645	0.487719	0.600625	0.338781	0.470474	0.724065	0.215344	0.788466	0.403855	0.718277	0.391368	0.752356	0.50096	0.694164	0.457566	0.342558	0.369951	0.755151	0.0757267	0.448577	0.486735	0.11773	0.410262	0.229025	0.593571	0.266021	0.497726	0.260403	0.657842	0.410903	0.21082	0.157494	0.228726	0.588323	0.752292	0.742064	0.399761	0.791244	0.447634	0.099548	0.327141	0.3557	0.71352
cg14637685	chr12	2411116		0.203036	0.226136	0.367456	0.710882	0.541946	0.578839	0.298061	0.509679	0.72057	0.197675	0.805187	0.349194	0.684314	0.383076	0.753644	0.473387	0.6896	0.407152	0.430013	0.430395	0.789886	0.094856	0.434705	0.585968	0.105287	0.33879	0.323791	0.790422	0.292985	0.510211	0.32707	0.61405	0.476046	0.266217	0.204024	0.335689	0.638788	0.800991	0.555003	0.393137	0.819303	0.435768	0.229966	0.345916	0.3797	0.830314
cg18087718	chr5	146461785	PPP2R2B;PPP2R2B;PPP2R2B;PPP2R2B;PPP2R2B	0.310019	0.222238	0.475209	0.722375	0.655655	0.632347	0.405043	0.657663	0.77808	0.338923	0.823545	0.331098	0.696059	0.377551	0.720777	0.527343	0.705263	0.524072	0.370197	0.274982	0.80756	0.109976	0.520207	0.632108	0.195278	0.542244	0.367082	0.826758	0.424237	0.664647	0.226264	0.708671	0.501715	0.227435	0.322945	0.381065	0.716	0.818741	0.801617	0.547687	0.838115	0.473219	0.181682	0.424707	0.445154	0.763165
cg06356308	chr1	236293045		0.181431	0.31723	0.407502	0.676007	0.605943	0.653246	0.251374	0.645048	0.682945	0.248627	0.780565	0.44564	0.723541	0.263929	0.743375	0.581486	0.707147	0.475144	0.422202	0.400785	0.73747	0.129406	0.485844	0.445415	0.180636	0.371954	0.298561	0.737003	0.393707	0.618204	0.262955	0.676467	0.58068	0.325179	0.253177	0.346969	0.681281	0.835319	0.669174	0.566049	0.830485	0.588761	0.199273	0.416458	0.492059	0.692588
cg05208794	chr2	150734682		0.228455	0.215464	0.324444	0.757632	0.565149	0.548808	0.341347	0.553163	0.756698	0.2138	0.715529	0.367966	0.584391	0.259419	0.821244	0.57072	0.604238	0.34459	0.484002	0.308046	0.755587	0.106903	0.401278	0.640216	0.150217	0.479664	0.297768	0.767369	0.32977	0.620038	0.327862	0.734974	0.610475	0.362449	0.216161	0.288254	0.693485	0.76811	0.695624	0.498634	0.821702	0.405353	0.274173	0.397924	0.444835	0.701353
cg18604584	chr1	59545056	RP11-145M4.2;RP11-145M4.3	0.186693	0.234996	0.55202	0.770206	0.637077	0.649997	0.402835	0.58827	0.816439	0.31881	0.831515	0.537101	0.71341	0.482887	0.818034	0.611453	0.729115	0.489609	0.526163	0.412196	0.833781	0.097812	0.645312	0.61306	0.164819	0.52644	0.390094	0.827868	0.485904	0.612889	0.227722	0.698586	0.639801	0.392762	0.222304	0.408853	0.759321	0.833772	0.773836	0.520853	0.852715	0.689049	0.229948	0.427536	0.446379	0.775094
cg10656871	chr11	45765692	CTD-2210P24.1	0.590656	0.177969	0.331014	0.82533	0.63802	0.742109	0.699606	0.584464	0.919193	0.392204	0.907369	0.391203	0.647565	0.340575	0.893793	0.53635	0.725531	0.47379	0.589198	0.416475	0.899934	0.0735686	0.449849	0.470347	0.153491	0.459327	0.810298	0.932933	0.505439	0.708972	0.399439	0.743246	0.816462	0.520528	0.137239	0.708712	0.609468	0.804861	0.681128	0.502742	0.918711	0.708788	0.223672	0.399991	0.364555	0.742637
cg01452371	chr20	54933304	FAM210B;FAM210B	0.178028	0.224747	0.432273	0.776519	0.559531	0.731451	0.343941	0.645123	0.807094	0.425324	0.80379	0.483789	0.753515	0.483486	0.789115	0.619099	0.763895	0.525636	0.561353	0.42873	0.832297	0.105853	0.550216	0.606242	0.161103	0.48316	0.290457	0.782344	0.498316	0.612319	0.408093	0.794085	0.56512	0.387364	0.184853	0.314879	0.773365	0.831994	0.79745	0.517762	0.836007	0.648537	0.230829	0.55156	0.462197	0.794021
cg02599006	chr2	28032311	RBKS;RBKS	0.20508	0.25168	0.513385	0.700857	0.657129	0.684193	0.339917	0.625029	0.767281	0.222153	0.78552	0.414857	0.781764	0.415195	0.781932	0.536268	0.759316	0.467884	0.424499	0.341055	0.824984	0.104071	0.550585	0.677534	0.135878	0.544955	0.389408	0.860526	0.37109	0.59749	0.257748	0.709178	0.559177	0.312821	0.347595	0.314084	0.718865	0.809407	0.768334	0.492657	0.834687	0.583257	0.299447	0.4354	0.474848	0.798668
cg05116002	chr3	58151255	FLNB-AS1;FLNB;FLNB;FLNB-AS1;FLNB;FLNB	0.118318	0.166221	0.249789	0.592385	0.476104	0.525175	0.276271	0.382819	0.677201	0.043246	0.739292	0.218777	0.512162	0.255703	0.748492	0.329118	0.552974	0.223213	0.3421	0.202069	0.671192	0.0847864	0.350044	0.435075	0.0680319	0.366875	0.217703	0.882726	0.252492	0.412683	0.114741	0.546925	0.405267	0.183433	0.149405	0.191707	0.549064	0.713262	0.620383	0.353694	0.610934	0.370514	0.0382893	0.231642	0.353903	0.655277
cg26935681	chr14	59275736		0.236723	0.26636	0.339046	0.680484	0.588919	0.644591	0.29018	0.56086	0.733739	0.234708	0.834122	0.438996	0.576023	0.385552	0.782774	0.583171	0.6259	0.472635	0.381004	0.301015	0.739259	0.153622	0.537705	0.593032	0.123843	0.486831	0.307789	0.659235	0.371037	0.489503	0.294429	0.700018	0.585786	0.302388	0.192181	0.253712	0.658318	0.83891	0.776831	0.485101	0.740576	0.585882	0.150008	0.301869	0.460606	0.807386
cg25262782	chr6	148544707		0.198217	0.231496	0.382127	0.768228	0.604416	0.664744	0.264824	0.531434	0.799033	0.432872	0.796118	0.407062	0.620996	0.318578	0.794718	0.544029	0.700394	0.443602	0.338381	0.350538	0.809409	0.0782087	0.474805	0.544638	0.129106	0.452055	0.311043	0.872995	0.350555	0.540748	0.335574	0.727515	0.526573	0.306013	0.292468	0.29669	0.587184	0.789944	0.77042	0.481402	0.86007	0.471625	0.272464	0.386026	0.459144	0.791649
cg00908004	chr13	113832595	PCID2;PCID2;PCID2;PCID2;PCID2;PCID2;PCID2;PCID2	0.149548	0.12575	0.357022	0.591786	0.441852	0.52698	0.298321	0.433498	0.73856	0.157121	0.778821	0.20419	0.448965	0.246853	0.773654	0.33566	0.518674	0.325299	0.260588	0.206266	0.605773	0.0620583	0.355947	0.429904	0.0525438	0.31002	0.137455	0.832908	0.22531	0.404916	0.139705	0.608067	0.314675	0.146071	0.212484	0.250082	0.561856	0.772425	0.730519	0.33928	0.66674	0.363437	0.197405	0.221118	0.302942	0.701327
cg24969778	chr6	162060886		0.162639	0.255309	0.363553	0.707129	0.554631	0.627635	0.300552	0.636284	0.716356	0.313505	0.860539	0.276303	0.65058	0.538783	0.805451	0.45257	0.595341	0.446748	0.433282	0.381584	0.832033	0.115415	0.49666	0.523711	0.0902169	0.442351	0.303482	0.886691	0.354856	0.572469	0.20129	0.61972	0.509207	0.220868	0.254042	0.316918	0.692694	0.782731	0.740028	0.453911	0.786461	0.407563	0.108514	0.36072	0.427756	0.771532
cg06440678	chr11	120088758	OAF	0.12192	0.124937	0.32652	0.581426	0.473298	0.53668	0.218561	0.527292	0.672951	0.302379	0.733656	0.266612	0.618411	0.244981	0.733009	0.45859	0.531545	0.313674	0.334605	0.318583	0.767534	0.102578	0.373324	0.362739	0.0417322	0.323046	0.197168	0.837437	0.242561	0.406057	0.263214	0.684585	0.318547	0.256474	0.131119	0.179747	0.736993	0.748826	0.742199	0.350955	0.715772	0.475234	0.169594	0.262985	0.351813	0.717922
cg00865390	chr8	91713322	TMEM64;TMEM64	0.556375	0.524225	0.429907	0.743529	0.587558	0.594305	0.341407	0.704617	0.832555	0.307928	0.856409	0.397957	0.799215	0.491923	0.881047	0.561729	0.718983	0.467226	0.424131	0.385245	0.900617	0.129856	0.554876	0.635245	0.191256	0.4751	0.43774	0.889601	0.405418	0.637539	0.365023	0.765762	0.721821	0.333549	0.272404	0.380606	0.835186	0.851012	0.864123	0.519286	0.861796	0.533373	0.267202	0.396329	0.468469	0.861371
cg11081555	chr11	11835059		0.323508	0.249439	0.434185	0.673771	0.627562	0.596424	0.339503	0.659518	0.82456	0.368442	0.757533	0.424238	0.715049	0.330355	0.762978	0.578206	0.643239	0.500978	0.45476	0.33256	0.791413	0.119825	0.330551	0.67303	0.125426	0.439445	0.307381	0.710392	0.341518	0.592964	0.249815	0.705654	0.530162	0.215838	0.292526	0.393058	0.686238	0.805695	0.793144	0.478703	0.787741	0.493953	0.208283	0.356637	0.442036	0.684545
cg10610648	chr10	5969457	FBXO18;FBXO18;FBXO18;FBXO18;FBXO18	0.141367	0.202083	0.550563	0.656624	0.607652	0.525863	0.290619	0.64231	0.671993	0.305444	0.831853	0.430099	0.70477	0.383579	0.831905	0.52781	0.735301	0.527432	0.512516	0.475085	0.784644	0.0868649	0.538621	0.464092	0.0821263	0.513081	0.234075	0.813688	0.410283	0.576062	0.352918	0.638744	0.589164	0.252091	0.284682	0.261182	0.707289	0.817042	0.806957	0.424376	0.823496	0.404119	0.126284	0.353602	0.387827	0.788422
cg16635592	chr3	66870371		0.210257	0.255641	0.400152	0.705922	0.682314	0.660468	0.321353	0.459955	0.760106	0.446494	0.77404	0.422152	0.728785	0.248869	0.780971	0.445798	0.70399	0.424971	0.464518	0.333494	0.792359	0.116231	0.496659	0.673029	0.118398	0.348958	0.250458	0.83163	0.395105	0.583218	0.2644	0.655938	0.476401	0.271209	0.222755	0.264943	0.684901	0.837388	0.689461	0.576123	0.743875	0.487928	0.200649	0.450961	0.509677	0.763895
cg22012473	chr11	104700958		0.174906	0.219152	0.424082	0.614981	0.586046	0.584895	0.453729	0.476294	0.760872	0.213343	0.770406	0.288377	0.754915	0.231303	0.682522	0.365307	0.656203	0.267048	0.299754	0.305888	0.765685	0.143781	0.451039	0.569325	0.131838	0.351018	0.25265	0.605461	0.427293	0.546666	0.413305	0.689967	0.5413	0.25582	0.198711	0.258481	0.725695	0.834662	0.67815	0.492952	0.739944	0.329536	0.198472	0.431568	0.441678	0.618458
cg16394702	chr12	104194358	NT5DC3	0.185137	0.246303	0.38615	0.708424	0.586648	0.683289	0.274175	0.559831	0.779156	0.371145	0.810775	0.370812	0.690196	0.369326	0.808542	0.48886	0.667167	0.382493	0.402075	0.420471	0.790165	0.100924	0.375404	0.538572	0.100057	0.417454	0.248962	0.659971	0.408469	0.532066	0.326229	0.686507	0.514364	0.311437	0.139523	0.316657	0.706762	0.805738	0.755788	0.463498	0.778558	0.485113	0.149902	0.359406	0.447168	0.782772
cg27317046	chr14	74968209	LTBP2;LTBP2;LTBP2	0.221623	0.372933	0.405052	0.68945	0.673685	0.639941	0.38808	0.504197	0.757864	0.178502	0.891189	0.318102	0.75672	0.215531	0.863874	0.609527	0.716928	0.587343	0.563587	0.45402	0.777818	0.173009	0.467582	0.707995	0.0669332	0.75467	0.407504	0.858759	0.311279	0.554257	0.382063	0.727662	0.548041	0.412057	0.353532	0.303223	0.79324	0.884887	0.736229	0.580408	0.914841	0.642347	0.0897643	0.483984	0.687132	0.773086
cg24545533	chr9	133721366	ABL1	0.108051	0.218703	0.312614	0.687959	0.527907	0.593669	0.339661	0.609201	0.722973	0.237619	0.780726	0.295129	0.629884	0.277274	0.789037	0.548971	0.650035	0.472739	0.465563	0.264424	0.688846	0.096793	0.409454	0.590373	0.15126	0.438625	0.221089	0.644201	0.452033	0.532771	0.125721	0.637648	0.478267	0.255187	0.113531	0.267841	0.681952	0.824764	0.800187	0.422695	0.763208	0.414606	0.192379	0.322623	0.342919	0.663218
cg21848191	chr14	68607773	RAD51B;RAD51B;RAD51B;RAD51B;RAD51B;RAD51B;RAD51B;RAD51B;RAD51B;RAD51B	0.194282	0.24511	0.411708	0.819844	0.638291	0.669159	0.420507	0.731687	0.772483	0.432346	0.831716	0.383717	0.680062	0.447909	0.841461	0.547774	0.684183	0.490653	0.466344	0.371503	0.823844	0.113161	0.561268	0.603054	0.135149	0.463684	0.337305	0.837663	0.418615	0.620821	0.244252	0.773716	0.546744	0.318071	0.262551	0.36509	0.726883	0.851435	0.776533	0.550405	0.837557	0.454465	0.249402	0.388216	0.475317	0.818581
cg08912117	chr20	55629716	AL117380.1	0.133054	0.238244	0.324423	0.655947	0.507444	0.524281	0.271831	0.757994	0.644095	0.361232	0.761707	0.364945	0.590142	0.280644	0.761013	0.508864	0.641821	0.411423	0.263502	0.327166	0.711647	0.109992	0.470025	0.519177	0.0944886	0.287831	0.236254	0.803957	0.366235	0.575792	0.231085	0.656516	0.411151	0.17828	0.233145	0.262654	0.650581	0.769784	0.758419	0.444855	0.855266	0.425916	0.288379	0.271077	0.418494	0.79097
cg02238794	chr17	3938663	ZZEF1;ZZEF1	0.185591	0.140304	0.512513	0.628301	0.56262	0.628476	0.42298	0.524605	0.743118	0.39753	0.776867	0.308739	0.684607	0.160447	0.814009	0.587541	0.702266	0.435919	0.50275	0.330536	0.818277	0.126958	0.553675	0.572983	0.182685	0.532696	0.28217	0.840425	0.420204	0.587338	0.245934	0.63012	0.523354	0.355219	0.1273	0.378878	0.640459	0.8016	0.777996	0.453992	0.802713	0.46839	0.143571	0.506182	0.41956	0.761999
cg23231815	chr19	11002057		0.137737	0.192838	0.190097	0.66241	0.502007	0.513784	0.30096	0.486952	0.759234	0.231297	0.809484	0.264563	0.649677	0.469369	0.733837	0.438907	0.536237	0.336307	0.416772	0.314456	0.793959	0.122773	0.330391	0.452414	0.129925	0.396794	0.216235	0.716612	0.310881	0.590643	0.239591	0.606487	0.432328	0.241455	0.216599	0.244544	0.597206	0.717164	0.696483	0.388956	0.753173	0.58664	0.266997	0.375059	0.32411	0.706566
cg27096404	chr8	81940640	PAG1	0.178491	0.226137	0.377008	0.81438	0.566824	0.721061	0.35083	0.521973	0.724255	0.275603	0.722374	0.418715	0.640758	0.391372	0.806788	0.60465	0.732349	0.492489	0.475933	0.380518	0.762954	0.0953576	0.482182	0.522002	0.129451	0.469646	0.281849	0.86989	0.311504	0.600973	0.282771	0.680536	0.470903	0.265684	0.164973	0.279067	0.734328	0.805381	0.753717	0.408666	0.844416	0.436078	0.221021	0.402716	0.445502	0.807329
cg23281432	chr6	130554730	SAMD3;SAMD3	0.165771	0.225927	0.301178	0.690534	0.560451	0.687094	0.12515	0.506771	0.769935	0.200575	0.768007	0.501857	0.680014	0.375219	0.786621	0.57445	0.600753	0.444216	0.423139	0.365305	0.806735	0.0847908	0.377925	0.599868	0.170402	0.469574	0.277708	0.742915	0.375566	0.550295	0.35843	0.637253	0.584211	0.367831	0.14521	0.325763	0.775269	0.781575	0.74701	0.411803	0.796791	0.393209	0.224689	0.459402	0.392941	0.747164
cg25738688	chr12	89138236		0.159376	0.187688	0.355184	0.519066	0.578249	0.539299	0.296592	0.430168	0.703557	0.279292	0.716735	0.273757	0.6541	0.460047	0.75835	0.434695	0.668811	0.381947	0.369679	0.291565	0.699921	0.119708	0.371586	0.511851	0.0816758	0.42958	0.258636	0.704239	0.245655	0.441592	0.173153	0.521433	0.568921	0.24355	0.144781	0.213899	0.679644	0.812375	0.695316	0.490683	0.797196	0.413084	0.157384	0.319178	0.436742	0.765877
cg21519654	chr12	6289847		0.209438	0.238092	0.446835	0.739325	0.589828	0.756375	0.222385	0.662583	0.682108	0.177583	0.73554	0.421525	0.695834	0.342282	0.698736	0.59341	0.67055	0.555324	0.357992	0.278219	0.721653	0.128137	0.320984	0.558583	0.0876045	0.450345	0.280552	0.834298	0.393183	0.420126	0.124712	0.768829	0.469922	0.228583	0.485151	0.300913	0.543267	0.745832	0.778893	0.454237	0.780608	0.238065	0.11648	0.432594	0.474	0.744109
cg19134127	chr6	39208166		0.186028	0.227456	0.433381	0.711054	0.553091	0.465273	0.449887	0.647277	0.814789	0.236342	0.815493	0.373233	0.619845	0.453988	0.811335	0.487377	0.643656	0.58378	0.309457	0.500709	0.75968	0.148466	0.474302	0.576344	0.0634269	0.587141	0.26159	0.750481	0.398807	0.63413	0.325267	0.77632	0.423894	0.309579	0.212917	0.1368	0.748682	0.788555	0.766529	0.441569	0.833256	0.493492	0.263037	0.375289	0.422114	0.745512
cg13027299	chr1	86146992		0.146254	0.217486	0.446785	0.671681	0.601363	0.642047	0.266918	0.495621	0.741477	0.253472	0.641492	0.423044	0.639082	0.346132	0.833768	0.55914	0.635353	0.508332	0.40219	0.320874	0.781462	0.0917377	0.417231	0.489896	0.0944929	0.457681	0.275662	0.850916	0.382359	0.541002	0.341103	0.626659	0.497541	0.272759	0.178683	0.277914	0.703945	0.833822	0.778259	0.466911	0.814285	0.446924	0.222494	0.349961	0.437561	0.773926
cg01944899	chr4	185729744	ACSL1;ACSL1;ACSL1;ACSL1;ACSL1;ACSL1;ACSL1;ACSL1	0.125915	0.173984	0.392385	0.737271	0.495765	0.590113	0.292888	0.557329	0.683738	0.316278	0.727491	0.38328	0.639158	0.326966	0.771856	0.516314	0.593738	0.442463	0.389183	0.398784	0.802396	0.0853403	0.49796	0.51528	0.0721016	0.406212	0.255241	0.795203	0.28993	0.562373	0.258733	0.669082	0.441754	0.299863	0.215076	0.306437	0.691861	0.745483	0.733684	0.392082	0.785473	0.568556	0.119149	0.343699	0.35238	0.699638
cg15913157	chr2	206223286	PARD3B	0.172472	0.1446	0.393739	0.563409	0.465603	0.520314	0.231337	0.48843	0.691518	0.218545	0.680523	0.247568	0.628298	0.210171	0.738272	0.415323	0.54536	0.332883	0.383355	0.269228	0.744269	0.0653536	0.304191	0.512952	0.0801875	0.354905	0.194108	0.668979	0.258074	0.49016	0.152073	0.603531	0.456581	0.209025	0.189873	0.250999	0.602073	0.653022	0.678512	0.335977	0.757801	0.274737	0.182904	0.228377	0.311583	0.697415
cg05132134	chr17	65574199		0.181331	0.208334	0.365467	0.756377	0.545358	0.608756	0.346411	0.576744	0.73997	0.242882	0.830654	0.350323	0.633983	0.242965	0.773933	0.549907	0.633993	0.444418	0.436182	0.329576	0.815996	0.0911911	0.591104	0.571219	0.15604	0.565962	0.278467	0.802109	0.388526	0.642385	0.305044	0.68787	0.502366	0.339922	0.180164	0.333679	0.703688	0.817341	0.763005	0.448892	0.827408	0.652542	0.227117	0.368146	0.418734	0.796065
cg12916198	chr8	109481827	TTC35;TTC35	0.282118	0.243858	0.432874	0.803457	0.601744	0.620947	0.374249	0.705991	0.759057	0.200897	0.796583	0.432877	0.679429	0.421517	0.82611	0.524162	0.654291	0.486843	0.442533	0.392184	0.830582	0.0990434	0.497874	0.576468	0.0924313	0.57716	0.331393	0.833656	0.428546	0.574322	0.31453	0.735575	0.524015	0.323324	0.229929	0.321677	0.733087	0.863814	0.836277	0.643906	0.849713	0.623755	0.21382	0.358275	0.459304	0.774705
cg12511900	chr2	69480691		0.188933	0.200328	0.398825	0.678118	0.600344	0.545003	0.298479	0.466863	0.694611	0.472522	0.754357	0.299069	0.595453	0.244032	0.827846	0.525989	0.643172	0.397033	0.305728	0.278793	0.789242	0.121096	0.405299	0.486768	0.0948568	0.367399	0.245527	0.778452	0.259782	0.497765	0.291196	0.641222	0.458156	0.2372	0.241903	0.275289	0.674321	0.804518	0.74914	0.523792	0.833286	0.348525	0.238311	0.343756	0.447917	0.840294
cg21979010	chr8	73643901	RP11-313C15.1	0.303951	0.206172	0.299914	0.690833	0.597273	0.568093	0.25354	0.516113	0.73015	0.372135	0.729786	0.41613	0.643367	0.336559	0.698541	0.410823	0.631153	0.417584	0.368587	0.287306	0.682183	0.0986735	0.401611	0.570271	0.0940949	0.462801	0.221101	0.782818	0.279728	0.561685	0.218643	0.615505	0.422444	0.242812	0.231737	0.302139	0.657637	0.772216	0.749908	0.459972	0.788008	0.566583	0.170345	0.131308	0.390437	0.732736
cg01513157	chr16	82031434	SDR42E1	0.122278	0.220546	0.39544	0.737661	0.528325	0.564314	0.349622	0.444836	0.645855	0.143853	0.820718	0.276997	0.70533	0.228502	0.735528	0.512644	0.724922	0.557784	0.436651	0.297659	0.690506	0.103122	0.399321	0.472169	0.0985162	0.557549	0.304491	0.653549	0.247667	0.600926	0.335383	0.671937	0.487625	0.417831	0.195838	0.22998	0.651015	0.818762	0.741723	0.481928	0.731449	0.415449	0.194607	0.367189	0.438804	0.781486
cg14467781	chr10	105613129		0.143733	0.167302	0.369588	0.690247	0.525704	0.534674	0.19827	0.41673	0.726405	0.17226	0.76229	0.367453	0.546268	0.325515	0.713897	0.41814	0.578905	0.414513	0.380258	0.418428	0.770945	0.131595	0.394783	0.583483	0.0962483	0.410066	0.315985	0.657992	0.341182	0.589825	0.207538	0.686633	0.404434	0.301884	0.208178	0.282633	0.675864	0.779831	0.774096	0.418981	0.765729	0.399125	0.182493	0.255693	0.441754	0.687481
cg15671529	chr12	71950838	LGR5	0.186567	0.222741	0.333753	0.745476	0.55682	0.63747	0.389111	0.661939	0.648671	0.46663	0.780534	0.428855	0.694603	0.351284	0.773304	0.430033	0.568117	0.431566	0.411736	0.400873	0.746777	0.0840881	0.570964	0.606439	0.0894234	0.54997	0.30634	0.783575	0.326945	0.59369	0.201928	0.73139	0.44145	0.2225	0.178702	0.312552	0.719086	0.764472	0.763707	0.396018	0.809871	0.427364	0.190688	0.372952	0.40565	0.753044
cg26863534	chr12	4029924		0.411035	0.28678	0.432509	0.806103	0.719644	0.704292	0.230402	0.648463	0.828756	0.148836	0.908846	0.526898	0.673326	0.416817	0.896877	0.653116	0.76269	0.573544	0.603309	0.48791	0.827634	0.213116	0.395726	0.734165	0.13189	0.694059	0.767453	0.879386	0.415794	0.761738	0.344118	0.743505	0.610396	0.460632	0.209133	0.42302	0.838601	0.886616	0.889523	0.613168	0.913357	0.535904	0.134153	0.877172	0.649251	0.831595
cg25101006	chr13	77427854		0.3894	0.239588	0.393338	0.754839	0.593758	0.591964	0.38971	0.749705	0.80011	0.230813	0.750946	0.310457	0.667984	0.284976	0.798199	0.480586	0.754105	0.495091	0.482929	0.39661	0.794175	0.1187	0.466788	0.581863	0.146917	0.566786	0.30502	0.787944	0.419786	0.598662	0.319899	0.779745	0.53889	0.353221	0.262557	0.349445	0.721897	0.799775	0.757377	0.514308	0.848651	0.628022	0.180433	0.371267	0.41106	0.798183
cg20479758	chr16	57213248	FAM192A;FAM192A;FAM192A;FAM192A;FAM192A;FAM192A;FAM192A;FAM192A;FAM192A;FAM192A;FAM192A;FAM192A;FAM192A;FAM192A	0.0948199	0.189418	0.369815	0.669027	0.54257	0.552271	0.180177	0.499621	0.651403	0.213249	0.772855	0.344252	0.541296	0.390471	0.709534	0.522479	0.551906	0.461475	0.386372	0.256581	0.737664	0.074677	0.488913	0.501882	0.100878	0.435858	0.259744	0.756555	0.353973	0.491104	0.240557	0.612315	0.413453	0.268454	0.121751	0.262938	0.651709	0.727548	0.733393	0.38424	0.757664	0.452617	0.0734499	0.228727	0.335035	0.673843
cg21992400	chr11	16170023		0.183864	0.261908	0.466323	0.724373	0.625636	0.699971	0.321968	0.5434	0.819192	0.199962	0.734521	0.45627	0.703342	0.396835	0.841202	0.557474	0.717612	0.581916	0.414408	0.34435	0.843231	0.121934	0.584066	0.590208	0.119824	0.539055	0.400738	0.80822	0.475787	0.523078	0.374804	0.619244	0.556561	0.360017	0.229523	0.32236	0.77641	0.807407	0.769733	0.498773	0.82088	0.56041	0.251314	0.38597	0.497157	0.780076
cg01337273	chr3	87274497		0.194304	0.342605	0.424201	0.772904	0.642937	0.569891	0.484743	0.612485	0.835498	0.369047	0.755259	0.343108	0.725004	0.266123	0.816485	0.464018	0.751253	0.511765	0.542706	0.377079	0.837605	0.100179	0.667377	0.606857	0.136547	0.634852	0.209678	0.861527	0.413426	0.65324	0.405005	0.742551	0.653637	0.401144	0.252896	0.401098	0.80498	0.820081	0.812112	0.457861	0.816335	0.630012	0.186394	0.447311	0.441062	0.817495
cg06198925	chr5	37005645		0.221431	0.297199	0.457151	0.743685	0.655905	0.71161	0.35521	0.59181	0.846519	0.322044	0.747054	0.365005	0.721793	0.436087	0.850313	0.601388	0.703308	0.53638	0.454866	0.430074	0.802723	0.109422	0.565857	0.603049	0.141607	0.514304	0.374189	0.8929	0.423874	0.614347	0.304337	0.703143	0.583415	0.362012	0.324879	0.312638	0.74277	0.849753	0.773558	0.492638	0.855588	0.502005	0.258578	0.454327	0.466602	0.853939
cg19418525	chr4	79077191		0.191509	0.163678	0.326365	0.673289	0.595937	0.629447	0.236913	0.483084	0.679849	0.230496	0.77756	0.385179	0.648252	0.384462	0.786385	0.542246	0.622216	0.42941	0.393793	0.344234	0.72848	0.103488	0.387018	0.566878	0.0862143	0.499759	0.31186	0.766689	0.435214	0.590925	0.340299	0.611756	0.48865	0.245605	0.170173	0.308608	0.722576	0.831342	0.719992	0.501573	0.759757	0.474012	0.167186	0.365058	0.449499	0.728613
cg09676712	chr11	72555498	FCHSD2;FCHSD2;FCHSD2	0.127633	0.172395	0.308282	0.723863	0.545578	0.569014	0.165702	0.515531	0.740828	0.166449	0.837857	0.502586	0.641893	0.230695	0.767954	0.460188	0.667326	0.498337	0.43604	0.424844	0.761439	0.128714	0.362019	0.498395	0.140195	0.414904	0.395929	0.794008	0.37555	0.564328	0.251568	0.690308	0.492282	0.182661	0.140634	0.2315	0.705085	0.801613	0.728079	0.445328	0.80401	0.566407	0.329645	0.438005	0.423597	0.740921
cg22242402	chr8	30273472	RBPMS;RBPMS;RBPMS;RBPMS	0.200513	0.187887	0.325283	0.674338	0.514892	0.489418	0.242577	0.605958	0.678222	0.266795	0.669699	0.380519	0.71599	0.427282	0.790109	0.476495	0.621799	0.416265	0.341859	0.298624	0.673362	0.0957222	0.41059	0.56656	0.0727928	0.272878	0.24477	0.632155	0.307715	0.437788	0.274531	0.677795	0.425211	0.211827	0.201549	0.293736	0.633357	0.779638	0.699679	0.403081	0.756436	0.342537	0.200511	0.291718	0.394206	0.727221
cg12010857	chr4	102112901	PPP3CA	0.107726	0.17505	0.224936	0.596249	0.494169	0.555032	0.23026	0.461903	0.56654	0.171327	0.677174	0.337973	0.572834	0.181452	0.718351	0.448157	0.549709	0.364846	0.379666	0.183254	0.653582	0.0774763	0.246138	0.573642	0.0945071	0.29507	0.27099	0.480635	0.355482	0.435256	0.198608	0.525025	0.466191	0.201716	0.128294	0.251205	0.589628	0.739816	0.658632	0.409637	0.690874	0.461708	0.0820434	0.295262	0.352988	0.628521
cg15819366	chr8	59777043	TOX	0.143315	0.167123	0.413868	0.681787	0.543605	0.563274	0.257929	0.565327	0.739027	0.329972	0.692595	0.278581	0.594882	0.271006	0.759772	0.488752	0.62722	0.364718	0.359148	0.292269	0.758256	0.0944596	0.435833	0.421367	0.0840758	0.430823	0.289636	0.818846	0.282307	0.503747	0.282084	0.630759	0.42218	0.268839	0.185247	0.283078	0.657274	0.804253	0.761167	0.409006	0.791058	0.412815	0.165948	0.331588	0.41705	0.789164
cg26234658	chr7	36343787		0.205823	0.237476	0.412084	0.623072	0.545993	0.578656	0.291004	0.722309	0.646933	0.33485	0.805994	0.36611	0.655561	0.149413	0.836849	0.609297	0.599827	0.482852	0.489086	0.272484	0.830018	0.122934	0.624605	0.607469	0.143624	0.582911	0.443226	0.710339	0.345332	0.592511	0.111967	0.683312	0.421318	0.260099	0.188896	0.363124	0.706624	0.805624	0.78789	0.432984	0.790955	0.56993	0.271703	0.344977	0.388764	0.727914
cg05914121	chr4	11416272	RN5S156;HS3ST1;HS3ST1;HS3ST1	0.189302	0.173987	0.368546	0.600937	0.549333	0.571109	0.176704	0.574668	0.64842	0.137719	0.760532	0.364052	0.548543	0.243602	0.762388	0.499458	0.652542	0.375713	0.414973	0.230149	0.762428	0.121666	0.47846	0.57957	0.128015	0.435339	0.251908	0.706332	0.277187	0.55239	0.309641	0.684939	0.488471	0.211871	0.278592	0.314908	0.649701	0.750353	0.736827	0.426399	0.764993	0.545243	0.179513	0.378398	0.337721	0.729446
cg19129350	chr13	78472363		0.180647	0.245939	0.291294	0.585065	0.5594	0.571157	0.292969	0.54556	0.693055	0.196984	0.713931	0.229916	0.660113	0.199378	0.776802	0.434647	0.622566	0.348413	0.342213	0.297955	0.737693	0.119622	0.384375	0.468345	0.119344	0.406637	0.331612	0.7166	0.337972	0.523089	0.188196	0.664821	0.492127	0.265968	0.182252	0.267983	0.583266	0.778316	0.722829	0.442525	0.715312	0.278763	0.189699	0.272334	0.427552	0.693358
cg14496315	chr16	27077988	C16orf82;C16orf82	0.170385	0.223363	0.505849	0.715949	0.527027	0.609431	0.304334	0.81141	0.770681	0.257916	0.793329	0.421547	0.767772	0.542426	0.788279	0.598161	0.666193	0.524267	0.478407	0.474895	0.848315	0.109167	0.59851	0.428468	0.183941	0.518721	0.310242	0.875909	0.267776	0.602282	0.176927	0.713884	0.456991	0.318027	0.246522	0.307988	0.661518	0.804947	0.838121	0.427123	0.85753	0.566813	0.218037	0.369201	0.397398	0.815214
cg26734040	chr11	116708517	APOA1;APOA1;APOA1;APOA1;APOA1;APOA1;AP006216.12	0.176521	0.218157	0.342846	0.717588	0.52834	0.605099	0.204565	0.789915	0.713913	0.356906	0.636293	0.39904	0.550629	0.148478	0.778033	0.500909	0.638962	0.422731	0.405845	0.338057	0.704859	0.108617	0.558258	0.491662	0.0782067	0.381818	0.352486	0.87008	0.374181	0.533445	0.206894	0.662947	0.431708	0.17564	0.23323	0.281211	0.673162	0.809832	0.819354	0.423264	0.740119	0.782908	0.156636	0.375342	0.378548	0.600113
cg19277884	chr20	48530309	SPATA2;SPATA2;SPATA2	0.10938	0.309635	0.351256	0.767415	0.551159	0.599356	0.243555	0.494553	0.690327	0.260806	0.724328	0.425331	0.667518	0.376565	0.792812	0.552581	0.595117	0.433273	0.484008	0.338192	0.734134	0.0819978	0.421889	0.489453	0.133247	0.409714	0.186723	0.835917	0.396954	0.56143	0.308854	0.657338	0.564046	0.240975	0.151745	0.340078	0.658399	0.816077	0.729377	0.396571	0.747159	0.536048	0.300852	0.357409	0.410614	0.691163
cg14886530	chr17	72258231		0.1981	0.16237	0.349094	0.697061	0.563795	0.575907	0.339536	0.563224	0.677102	0.0802188	0.893945	0.320401	0.611287	0.360581	0.822636	0.551068	0.669397	0.31597	0.410588	0.507477	0.75597	0.13687	0.652047	0.453372	0.0994478	0.673922	0.88828	0.845787	0.220187	0.564873	0.286746	0.740894	0.474857	0.223205	0.130834	0.26915	0.734052	0.806982	0.794525	0.4197	0.80756	0.486947	0.12959	0.398957	0.371108	0.788986
cg04596352	chr16	11691448	LITAF;LITAF	0.142011	0.201809	0.456589	0.734361	0.506914	0.689206	0.245839	0.716891	0.735111	0.310511	0.725357	0.351018	0.643706	0.408982	0.764451	0.49608	0.602542	0.442854	0.376282	0.307599	0.688141	0.0843782	0.384133	0.587878	0.0899095	0.383911	0.243775	0.837682	0.436944	0.519399	0.582728	0.626085	0.446495	0.200669	0.20502	0.302696	0.720427	0.779255	0.734676	0.373889	0.661261	0.484277	0.150174	0.400412	0.381793	0.75988
cg15155645	chr6	108989477	FOXO3;FOXO3;FOXO3;FOXO3	0.150347	0.19798	0.336902	0.710192	0.601146	0.578549	0.280848	0.41512	0.646378	0.179656	0.7401	0.351513	0.635228	0.411452	0.797892	0.555075	0.586097	0.472648	0.379743	0.377997	0.761963	0.139791	0.372933	0.591731	0.0964358	0.43855	0.26233	0.854277	0.429857	0.483013	0.246364	0.588875	0.496897	0.323911	0.184283	0.318853	0.688582	0.818006	0.69955	0.467761	0.780925	0.484427	0.193077	0.32581	0.42328	0.749525
cg14532435	chr9	311917	DOCK8;DOCK8;DOCK8;DOCK8;DOCK8;DOCK8	0.183162	0.211229	0.4585	0.770854	0.563197	0.630979	0.388091	0.356408	0.808273	0.496142	0.815285	0.398386	0.722624	0.565664	0.861335	0.61215	0.692535	0.602732	0.521239	0.396291	0.825764	0.137724	0.527761	0.653601	0.0866834	0.486696	0.229984	0.888709	0.446091	0.578358	0.34458	0.636022	0.520421	0.396532	0.197483	0.323619	0.786288	0.839536	0.817589	0.452378	0.905456	0.606503	0.22884	0.361111	0.394648	0.824092
[truncated: 1,130 more rows]
[truncated: 20 more columns]

## Sheet: Figure 1b,c
Figure 1b,c
	UMAP_1	UMAP_2	combined_cluster	sample
CGTTAGAAGGACAGCT	-3.58371	-5.7605	5	VSF02
ACTGTCCCATCGATGT	-2.89039	-4.39149	5	VSF02
CCTCAGTGTATGCTTG	-3.13401	-4.78724	5	VSF02
CTGCCTAGTTTCGCTC	-3.0131	-4.66825	5	VSF02
[truncated: 10,623 more rows]

## Sheet: Figure 1d
Figure 1d
[truncated: 3 more rows]

## Sheet: Figure 1e; Supp Figure 5a
Figure 1e; Supplementary Figure 5a
[truncated: 103 more rows]
[truncated: 335 more columns]

[truncated: 69 more sheets: Figure 1f,g; Supp Figure 6,7,8, Figure 1h, Figure 2a, Figure 2e, Figure 2f, Figure 2c,d, Figure 2g, Figure 2h, Figure 2i, Figure 3b, Figure 2j, Figure 3c, Figure 3e, Figure 3f, Figure 3g, Figure 3h, Figure 3i, Figure 3j, Figure 4b, Figure 4c,d,e,f …]
